# Supplementary material for: Integrated mRNA and miRNA transcriptome analysis reveals a regulatory network for tuber expansion in Chinese yam (Dioscorea opposita)
Source: BMC Genomics. 2020 Feb 3;21:117. doi: 10.1186/s12864-020-6492-5 (PMC6998100; doi:10.1186/s12864-020-6492-5)
Supplement: Supplementary file 2 — Additional file 2: Table S1. Differentially expressed genes (DEGs) in expansion stage compared with initiation stage. [file 12864_2020_6492_MOESM2_ESM.xlsx]

## Sheet: Table S1
Table S1. Differentially expressed genes (DEGs) in expansion stage compared with initiation stage. These genes were manually categorized according to their corresponding NR annotation, GO annotation, and KEGG annotation
GeneID	Length	GH16_I-Expression	GH16_E-Expression	log2Ratio(GH16_E/GH16_I)	q-value(Storey et al. 2003)	Up-Down-Regulation(GH16_E/GH16_I)	p-value	Cellular Component	Molecular Function	Biological Process	Kegg Orthology	Nr Description
CL1870.Contig4_Total_1	2385	236043	2.30821e+06	3.27061	0	Up	0	NA	NA	NA	K01674//carbonic anhydrase [EC:4.2.1.1]	CAO98739.1//dioscorin 6 precursor [Dioscorea japonica]
Unigene4842_Total_1	2159	159350	2013206	3.64018	0	Up	0	NA	GO:0046872//metal ion binding;GO:0005524//ATP binding;GO:0051082//unfolded protein binding;GO:0031072//heat shock protein binding	GO:0006457//protein folding;GO:0009408//response to heat	K09503//DnaJ homolog subfamily A member 2	XP_020273296.1//dnaJ protein homolog [Asparagus officinalis]
Unigene914_Total_1	2218	51812	1053290	4.32643	0	Up	0	NA	NA	NA	K01652//acetolactate synthase I/II/III large subunit [EC:2.2.1.6]	XP_010913007.1//PREDICTED: acetolactate synthase 1, chloroplastic [Elaeis guineensis]
Unigene10_Total_1	3356	32336	793615	4.59818	0	Up	0	NA	NA	NA	K07560//D-tyrosyl-tRNA(Tyr) deacylase [EC:3.1.-.-];K15172//transcription elongation factor SPT5	XP_008789109.1//PREDICTED: zinc finger CCCH domain-containing protein 33-like [Phoenix dactylifera]
CL3146.Contig1_Total_1	2057	130003	924291	2.81076	0	Up	0	NA	NA	NA	K00053//ketol-acid reductoisomerase [EC:1.1.1.86]	XP_010913236.1//PREDICTED: ketol-acid reductoisomerase, chloroplastic [Elaeis guineensis]
Unigene11216_Total_1	783	80797	763264	3.22077	0	Up	0	NA	GO:0003723//RNA binding	NA	K12741//heterogeneous nuclear ribonucleoprotein A1/A3;K13195//cold-inducible RNA-binding protein;K13098//RNA-binding protein FUS	XP_001690007.1//SR protein factor [Chlamydomonas reinhardtii]
CL1956.Contig1_Total_1	2795	710571	72648	-3.30903	0	Down	0	NA	GO:0016157//sucrose synthase activity	GO:0005985//sucrose metabolic process	K00695//sucrose synthase [EC:2.4.1.13]	XP_010939862.1//PREDICTED: sucrose synthase 1 [Elaeis guineensis]
Unigene1893_Total_1	2733	20878	552948	4.70805	0	Up	0	NA	NA	NA	K04733//interleukin-1 receptor-associated kinase 4 [EC:2.7.11.1]	XP_002516097.1//PREDICTED: uncharacterized protein LOC8258544 [Ricinus communis]
CL59.Contig2_Total_1	2732	62443.5	639750	3.33784	0	Up	0	NA	NA	NA	K20102//YTH domain-containing family protein	XP_008812836.1//PREDICTED: YTH domain-containing family protein 2-like [Phoenix dactylifera]
CL1870.Contig3_Total_1	604	68199	635110	3.20014	0	Up	0	NA	NA	NA	K01674//carbonic anhydrase [EC:4.2.1.1]	ACT36288.1//dioscorin precursor [Dioscorea japonica]
CL2509.Contig2_Total_1	797	625674	90641.1	-2.80622	0	Down	0	NA	NA	NA	K11323//histone arginine demethylase JMJD6 [EC:1.14.11.-]	KGN55761.1//hypothetical protein Csa_3G011630 [Cucumis sativus]
CL3601.Contig2_Total_1	1551	572121	83853	-2.78943	0	Down	0	NA	GO:0016620//oxidoreductase activity, acting on the aldehyde or oxo group of donors, NAD or NADP as acceptor;GO:0050661//NADP binding;GO:0051287//NAD binding	GO:0006006//glucose metabolic process	K00134//glyceraldehyde 3-phosphate dehydrogenase [EC:1.2.1.12]	ANA57341.1//glyceraldehyde phosphate dehydrogenase 2 [Dioscorea oppositifolia]
CL1955.Contig1_Total_1	1064	415395	1553	-8.08233	0	Down	0	GO:0009705//plant-type vacuole membrane;GO:0042807//central vacuole;GO:0005887//integral component of plasma membrane;GO:0016021//integral component of membrane	GO:0015250//water channel activity;GO:0005215//transporter activity	GO:0034220//ion transmembrane transport	K09873//aquaporin TIP	XP_010933649.1//PREDICTED: probable aquaporin TIP2-1 [Elaeis guineensis]
Unigene9072_Total_1	1132	6998	346534	5.61087	0	Up	0	NA	NA	NA	K01953//asparagine synthase (glutamine-hydrolysing) [EC:6.3.5.4];K13783//MFS transporter, OPA family, solute carrier family 37 (glycerol-3-phosphate transporter), member 1/2	XP_008790977.1//PREDICTED: stem-specific protein TSJT1 [Phoenix dactylifera]
CL1870.Contig1_Total_1	540	31604	389899	3.60588	0	Up	0	NA	NA	NA	K01674//carbonic anhydrase [EC:4.2.1.1]	CAO98734.1//dioscorin 1 precursor [Dioscorea japonica]
CL1106.Contig1_Total_1	1672	45060.6	406819	3.15541	0	Up	0	NA	GO:0005524//ATP binding	NA	K10355//actin, other eukaryote	GAV81150.1//Actin domain-containing protein [Cephalotus follicularis]
Unigene704_Total_1	1435	292713	6204	-5.57919	0	Down	0	NA	GO:0004190//aspartic-type endopeptidase activity	GO:0043067//regulation of programmed cell death;GO:0006508//proteolysis;GO:0030163//protein catabolic process	K02882//large subunit ribosomal protein L18Ae;K02184//formin 2	XP_008795166.1//PREDICTED: aspartyl protease 25 [Phoenix dactylifera]
CL2389.Contig1_Total_1	1985	290388	8958	-5.0377	0	Down	0	NA	NA	NA	K00422//polyphenol oxidase [EC:1.10.3.1]	XP_008809953.2//PREDICTED: polyphenol oxidase, chloroplastic-like [Phoenix dactylifera]
Unigene2399_Total_1	902	8033	251641	4.95024	0	Up	0	NA	NA	NA	NA	XP_008784751.1//PREDICTED: dormancy-associated protein homolog 3-like [Phoenix dactylifera]
Unigene4824_Total_1	1080	276517	990	-8.14477	0	Down	0	NA	NA	NA	K04733//interleukin-1 receptor-associated kinase 4 [EC:2.7.11.1];K02883//large subunit ribosomal protein L18e	XP_009418218.1//PREDICTED: 36.4 kDa proline-rich protein [Musa acuminata subsp. malaccensis]
CL2114.Contig1_Total_1	3749	606102	173731	-1.82175	0	Down	0	NA	NA	NA	K06236//collagen, type I, alpha;K09566//peptidyl-prolyl isomerase G (cyclophilin G) [EC:5.2.1.8]	XP_022026266.1//uncharacterized protein LOC110926957, partial [Helianthus annuus]
Unigene20170_Total_1	786	119946	495555	2.02762	0	Up	0	NA	NA	NA	NA	XP_014512555.1//PREDICTED: translationally-controlled tumor protein homolog [Vigna radiata var. radiata]
Unigene4823_Total_1	2011	35717	300744	3.05481	0	Up	0	NA	NA	NA	K07560//D-tyrosyl-tRNA(Tyr) deacylase [EC:3.1.-.-];K15172//transcription elongation factor SPT5	XP_008789109.1//PREDICTED: zinc finger CCCH domain-containing protein 33-like [Phoenix dactylifera]
Unigene22_Total_1	1594	215868	1468	-7.2192	0	Down	0	NA	NA	NA	K00924;K02882//large subunit ribosomal protein L18Ae	XP_009411751.1//PREDICTED: aspartyl protease AED3-like [Musa acuminata subsp. malaccensis]
Unigene13609_Total_1	1606	27160	256185	3.21859	0	Up	0	NA	NA	NA	K03231//elongation factor 1-alpha	XP_020257495.1//LOW QUALITY PROTEIN: polyadenylate-binding protein RBP47-like [Asparagus officinalis]
CL44.Contig2_Total_1	3946	290390	45462.1	-2.6943	0	Down	0	NA	NA	NA	NA	CDY45505.1//BnaCnng12640D [Brassica napus]
CL28.Contig1_Total_1	1787	190747	10585	-4.19061	0	Down	0	GO:0005874//microtubule;GO:0005737//cytoplasm	GO:0005200//structural constituent of cytoskeleton;GO:0005525//GTP binding;GO:0003924//GTPase activity	GO:0007017//microtubule-based process	K07374//tubulin alpha	OVA04187.1//Tubulin [Macleaya cordata]
Unigene3663_Total_1	1255	16167	207656	3.66403	0	Up	0	NA	GO:0003677//DNA binding;GO:0008270//zinc ion binding	NA	NA	XP_010913940.1//PREDICTED: zinc finger A20 and AN1 domain-containing stress-associated protein 8 [Elaeis guineensis]
Unigene18225_Total_1	1193	11358	193208	4.06933	0	Up	0	NA	NA	NA	K03126//transcription initiation factor TFIID subunit 12;K05747//Wiskott-Aldrich syndrome protein	XP_010906283.1//PREDICTED: zinc finger protein 1-like [Elaeis guineensis]
Unigene15721_Total_1	1710	65801	324127	2.28133	0	Up	0	NA	NA	NA	K03257//translation initiation factor 4A	OAY83950.1//Eukaryotic initiation factor 4A-9, partial [Ananas comosus]
CL335.Contig1_Total_1	2966	32751	245619	2.88777	0	Up	0	NA	NA	NA	K04733//interleukin-1 receptor-associated kinase 4 [EC:2.7.11.1];K01652//acetolactate synthase I/II/III large subunit [EC:2.2.1.6]	XP_009395864.1//PREDICTED: FT-interacting protein 1-like [Musa acuminata subsp. malaccensis]
CL2563.Contig1_Total_1	1078	193515	16590	-3.5631	0	Down	0	NA	NA	NA	K01166//ribonuclease T2 [EC:3.1.27.1]	XP_008791750.1//PREDICTED: ribonuclease 3-like [Phoenix dactylifera]
CL467.Contig1_Total_1	1540	20647.8	203825	3.28423	0	Up	0	NA	NA	NA	K08770//ubiquitin C	XP_021733378.1//polyubiquitin-like [Chenopodium quinoa]
Unigene1521_Total_1	2069	30182	213097	2.80071	0	Up	0	NA	NA	NA	K20553//5'-3' exoribonuclease 4 [EC:3.1.13.-];K01183//chitinase [EC:3.2.1.14]	XP_008778905.1//PREDICTED: FRIGIDA-like protein 4a [Phoenix dactylifera]
CL3114.Contig2_Total_1	1079	150952	598	-7.99877	0	Down	0	NA	NA	NA	K01183//chitinase [EC:3.2.1.14]	BAC56863.1//chitinase [Dioscorea oppositifolia]
Unigene21091_Total_1	3574	18990	173721	3.17442	0	Up	0	NA	NA	NA	K10661//E3 ubiquitin-protein ligase MARCH6 [EC:2.3.2.27]	XP_010928351.1//PREDICTED: probable E3 ubiquitin ligase SUD1 [Elaeis guineensis]
CL645.Contig2_Total_1	1539	297313	79598.7	-1.92021	0	Down	0	NA	NA	NA	K01623//fructose-bisphosphate aldolase, class I [EC:4.1.2.13]	XP_010912239.1//PREDICTED: fructose-bisphosphate aldolase 1, cytoplasmic [Elaeis guineensis]
Unigene13140_Total_1	1861	311588	87379	-1.85332	0	Down	0	NA	GO:0004013//adenosylhomocysteinase activity;GO:0051287//NAD binding	GO:0019510//S-adenosylhomocysteine catabolic process;GO:0006730//one-carbon metabolic process	K01251//adenosylhomocysteinase [EC:3.3.1.1]	XP_010908558.2//PREDICTED: adenosylhomocysteinase [Elaeis guineensis]
CL3456.Contig1_Total_1	3190	21535	177859	3.02694	0	Up	0	NA	NA	NA	K00454//lipoxygenase [EC:1.13.11.12]	XP_010932453.1//PREDICTED: putative lipoxygenase 5 [Elaeis guineensis]
Unigene4874_Total_1	1678	121120	2168	-5.82297	0	Down	0	NA	NA	NA	K19891//glucan endo-1,3-beta-glucosidase 1/2/3 [EC:3.2.1.39]	XP_010928243.1//PREDICTED: glucan endo-1,3-beta-glucosidase 10-like [Elaeis guineensis]
Unigene229_Total_1	1229	179579	25241	-2.84982	0	Down	0	NA	NA	NA	K09872//aquaporin PIP	XP_009400253.1//PREDICTED: probable aquaporin PIP1-2 [Musa acuminata subsp. malaccensis]
Unigene10690_Total_1	2165	50902	235774	2.19257	0	Up	0	NA	NA	NA	K03251//translation initiation factor 3 subunit D	XP_008798328.1//PREDICTED: eukaryotic translation initiation factor 3 subunit D-like [Phoenix dactylifera]
Unigene1384_Total_1	1579	135979	10430	-3.72362	0	Down	0	NA	GO:0016747//transferase activity, transferring acyl groups other than amino-acyl groups	GO:0009058//biosynthetic process	K00660//chalcone synthase [EC:2.3.1.74]	OMO85574.1//hypothetical protein CCACVL1_10094 [Corchorus capsularis]
Unigene4349_Total_1	2159	8282	130657	3.96062	0	Up	0	GO:0016021//integral component of membrane	GO:0016301//kinase activity	NA	K13420//LRR receptor-like serine/threonine-protein kinase FLS2 [EC:2.7.11.1]	XP_010906400.1//PREDICTED: DNA-damage-repair/toleration protein DRT100-like [Elaeis guineensis]
CL1418.Contig3_Total_1	1232	406557	151979	-1.43863	0	Down	0	NA	NA	NA	NA	XP_009406129.2//PREDICTED: mannose-specific lectin 3-like [Musa acuminata subsp. malaccensis]
Unigene22178_Total_1	878	299	142658	8.87916	0	Up	0	GO:0005634//nucleus;GO:0000786//nucleosome	GO:0003677//DNA binding	GO:0006334//nucleosome assembly	K11275//histone H1/5	XP_008810060.1//PREDICTED: histone H1-like [Phoenix dactylifera]
Unigene13108_Total_1	1689	40018	208341	2.36118	0	Up	0	NA	NA	NA	K03231//elongation factor 1-alpha	XP_010923889.2//PREDICTED: polyadenylate-binding protein RBP45 [Elaeis guineensis]
CL3420.Contig1_Total_1	965	142473	14064	-3.35965	0	Down	0	NA	NA	NA	K17046//protein DEK	OAO16239.1//hypothetical protein AV274_2019 [Blastocystis sp. ATCC 50177/Nand II]
CL2652.Contig2_Total_1	1222	112162	3213	-5.14456	0	Down	0	NA	GO:0003796//lysozyme activity;GO:0004553//hydrolase activity, hydrolyzing O-glycosyl compounds	GO:0005975//carbohydrate metabolic process	K01183//chitinase [EC:3.2.1.14]	BAC77768.1//chitinase [Dioscorea oppositifolia]
Unigene21256_Total_1	1276	10575	132932	3.63292	0	Up	0	GO:0016021//integral component of membrane	NA	NA	NA	XP_010910072.1//PREDICTED: tobamovirus multiplication protein 3 isoform X1 [Elaeis guineensis]
Unigene5340_Total_1	1529	10661	133136	3.62344	0	Up	0	NA	NA	NA	K11982//E3 ubiquitin-protein ligase RNF115/126 [EC:2.3.2.27]	XP_010931555.1//PREDICTED: probable E3 ubiquitin-protein ligase RHC1A [Elaeis guineensis]
CL3887.Contig1_Total_1	1991	19572	156304	2.97845	0	Up	0	NA	NA	NA	K09286//EREBP-like factor	OAY79268.1//Ethylene-responsive transcription factor RAP2-4 [Ananas comosus]
CL184.Contig5_Total_1	1995	14104	140568	3.29805	0	Up	0	NA	NA	NA	K00750//glycogenin [EC:2.4.1.186]	XP_010919558.1//PREDICTED: putative glucuronosyltransferase PGSIP8 [Elaeis guineensis]
Unigene14486_Total_1	2449	9990	122706	3.59953	0	Up	0	NA	NA	NA	K08332	XP_010922712.1//PREDICTED: U-box domain-containing protein 16-like [Elaeis guineensis]
Unigene2980_Total_1	941	238470	65111	-1.89188	0	Down	0	GO:0005622//intracellular;GO:0005737//cytoplasm	GO:0003746//translation elongation factor activity;GO:0005525//GTP binding;GO:0003924//GTPase activity	NA	K03231//elongation factor 1-alpha	XP_002284964.1//PREDICTED: elongation factor 1-alpha [Vitis vinifera]
Unigene4831_Total_1	1139	14191	131908	3.19744	0	Up	0	NA	NA	NA	K12581//CCR4-NOT transcription complex subunit 7/8	XP_010907244.1//PREDICTED: probable CCR4-associated factor 1 homolog 11 [Elaeis guineensis]
Unigene1822_Total_1	935	123485	12056	-3.37556	0	Down	0	NA	NA	NA	K04730//interleukin-1 receptor-associated kinase 1 [EC:2.7.11.1];K11855//ubiquitin carboxyl-terminal hydrolase 36/42 [EC:3.4.19.12];K10990//RecQ-mediated genome instability protein 1	XP_008792654.2//PREDICTED: lysine-rich arabinogalactan protein 18-like [Phoenix dactylifera]
Unigene5893_Total_1	1140	10762	118965	3.44748	0	Up	0	NA	GO:0003839//gamma-glutamylcyclotransferase activity	GO:0006751//glutathione catabolic process	K07232//cation transport protein ChaC	XP_020243386.1//gamma-glutamylcyclotransferase 2-2-like [Asparagus officinalis]
CL2472.Contig1_Total_1	3409	93877	1445	-6.04067	0	Down	0	NA	NA	NA	K01051//pectinesterase [EC:3.1.1.11]	XP_019703249.1//PREDICTED: pectinesterase-like [Elaeis guineensis]
CL1531.Contig1_Total_1	863	31459.2	169378	2.40965	0	Up	0	NA	GO:0005524//ATP binding	NA	K10573//ubiquitin-conjugating enzyme E2 A [EC:2.3.2.23]	CBI32005.3//unnamed protein product, partial [Vitis vinifera]
Unigene18241_Total_1	1817	105103	6744	-3.9811	0	Down	0	NA	GO:0016831//carboxy-lyase activity;GO:0030170//pyridoxal phosphate binding	GO:0006520//cellular amino acid metabolic process	K01592//tyrosine decarboxylase [EC:4.1.1.25]	XP_010275912.1//PREDICTED: tyrosine/DOPA decarboxylase 2-like [Nelumbo nucifera]
Unigene252_Total_1	1342	64279	233041	1.83912	0	Up	0	NA	GO:0005524//ATP binding;GO:0016773//phosphotransferase activity, alcohol group as acceptor;GO:0008865//fructokinase activity	GO:0019252//starch biosynthetic process	K00847//fructokinase [EC:2.7.1.4]	XP_010927874.1//PREDICTED: fructokinase-2 [Elaeis guineensis]
Unigene2584_Total_1	1109	92692	940	-6.64268	0	Down	0	NA	GO:0008061//chitin binding;GO:0004568//chitinase activity	GO:0006032//chitin catabolic process;GO:0016998//cell wall macromolecule catabolic process;GO:0005975//carbohydrate metabolic process	K01183//chitinase [EC:3.2.1.14]	XP_011002657.1//PREDICTED: endochitinase PR4-like [Populus euphratica]
CL2253.Contig2_Total_1	1751	7077	105371	3.87715	0	Up	0	GO:0016021//integral component of membrane	GO:0004674//protein serine/threonine kinase activity;GO:0005524//ATP binding	GO:0007165//signal transduction	K07198//5'-AMP-activated protein kinase, catalytic alpha subunit [EC:2.7.11.11]	XP_010925623.1//PREDICTED: CBL-interacting serine/threonine-protein kinase 12 [Elaeis guineensis]
Unigene19_Total_1	1044	2453	90672	5.18899	0	Up	0	NA	NA	NA	K09286//EREBP-like factor	XP_008786269.1//PREDICTED: ethylene-responsive transcription factor ERF105-like [Phoenix dactylifera]
CL2155.Contig4_Total_1	1531	47741.8	197141	2.02686	0	Up	0	NA	NA	NA	K19747//BAHD acyltransferase [EC:2.3.1.-]	XP_008801989.1//PREDICTED: uncharacterized acetyltransferase At3g50280-like [Phoenix dactylifera]
CL13.Contig3_Total_1	4734	12816	118543	3.19035	0	Up	0	NA	NA	NA	K05681//ATP-binding cassette, subfamily G (WHITE), member 2	XP_010914975.1//PREDICTED: ABC transporter G family member 39 [Elaeis guineensis]
Unigene3859_Total_1	1814	71687	240199	1.7254	0	Up	0	NA	GO:0003824//catalytic activity	GO:0008152//metabolic process	K12261//2-hydroxyacyl-CoA lyase 1 [EC:4.1.-.-];K01904//4-coumarate--CoA ligase [EC:6.2.1.12]	XP_008806875.1//PREDICTED: oxalate--CoA ligase [Phoenix dactylifera]
Unigene4261_Total_1	835	119695	14579	-3.05644	0	Down	0	NA	NA	NA	K00940//nucleoside-diphosphate kinase [EC:2.7.4.6]	XP_008786176.1//PREDICTED: nucleoside diphosphate kinase B [Phoenix dactylifera]
CL2291.Contig1_Total_1	1789	102603	8539	-3.60591	0	Down	0	NA	NA	NA	K15292//syntaxin-binding protein 1;K14329//agmatine coumaroyltransferase [EC:2.3.1.64 2.3.1.-]	XP_008797924.2//PREDICTED: LOW QUALITY PROTEIN: malonyl-coenzyme A:anthocyanin 3-O-glucoside-6''-O-malonyltransferase-like [Phoenix dactylifera]
Unigene15731_Total_1	2151	9329	106448	3.49324	0	Up	0	GO:0016021//integral component of membrane	GO:0005524//ATP binding;GO:0004672//protein kinase activity	NA	K04733//interleukin-1 receptor-associated kinase 4 [EC:2.7.11.1]	XP_010904533.1//PREDICTED: leucine-rich repeat receptor-like serine/threonine/tyrosine-protein kinase SOBIR1 [Elaeis guineensis]
Unigene3740_Total_1	2274	10294	109010	3.38554	0	Up	0	NA	GO:0004842//ubiquitin-protein transferase activity	NA	K08332	OVA04056.1//Armadillo [Macleaya cordata]
CL2582.Contig3_Total_1	2557	33201	162678	2.27368	0	Up	0	GO:0016021//integral component of membrane	NA	NA	K20887//xyloglucan glycosyltransferase 4 [EC:2.4.1.-]	XP_009408587.1//PREDICTED: probable xyloglucan glycosyltransferase 9 [Musa acuminata subsp. malaccensis]
CL1945.Contig1_Total_1	2943	497627	245741	-1.03697	0	Down	0	GO:0016021//integral component of membrane	GO:0004427//inorganic diphosphatase activity;GO:0009678//hydrogen-translocating pyrophosphatase activity	GO:0015992//proton transport	K01507//inorganic pyrophosphatase [EC:3.6.1.1]	XP_010928300.1//PREDICTED: pyrophosphate-energized vacuolar membrane proton pump [Elaeis guineensis]
CL2649.Contig1_Total_1	1465	126023	18292	-2.80345	0	Down	0	GO:0016021//integral component of membrane	GO:0016717//oxidoreductase activity, acting on paired donors, with oxidation of a pair of donors resulting in the reduction of molecular oxygen to two molecules of water	GO:0006629//lipid metabolic process	K10256//omega-6 fatty acid desaturase / acyl-lipid omega-6 desaturase (Delta-12 desaturase) [EC:1.14.19.6 1.14.19.22]	PAN07905.1//hypothetical protein PAHAL_A03163 [Panicum hallii]
Unigene22479_Total_1	1596	3113	84798	4.74861	0	Up	0	NA	NA	NA	NA	XP_010927393.1//PREDICTED: uncharacterized protein LOC105049449 [Elaeis guineensis]
Unigene3641_Total_1	1192	17275	121830	2.79907	0	Up	0	NA	NA	NA	K09286//EREBP-like factor	XP_008813598.1//PREDICTED: ethylene-responsive transcription factor 2 [Phoenix dactylifera]
CL3628.Contig1_Total_1	1379	11601	106461	3.17896	0	Up	0	NA	NA	NA	K10450//kelch-like protein 12;K10457//kelch-like protein 20;K10443//kelch-like protein 2/3	XP_008806498.1//PREDICTED: B2 protein-like [Phoenix dactylifera]
CL1460.Contig3_Total_1	1713	277264	103293	-1.44356	0	Down	0	NA	NA	NA	K03231//elongation factor 1-alpha	XP_022138472.1//elongation factor 1-alpha-like [Momordica charantia]
Unigene5443_Total_1	986	1069	78968	6.18789	0	Up	0	GO:0005634//nucleus	GO:0003677//DNA binding;GO:0003700//transcription factor activity, sequence-specific DNA binding	GO:0006351//transcription, DNA-templated	K09286//EREBP-like factor	XP_010917441.1//PREDICTED: ethylene-responsive transcription factor ERF017-like [Elaeis guineensis]
Unigene4198_Total_1	872	6641.66	91714.3	3.76849	0	Up	0	NA	NA	NA	K08770//ubiquitin C	XP_022034683.1//polyubiquitin-like [Helianthus annuus]
CL486.Contig1_Total_1	1617	1535.55	78330.1	5.6537	0	Up	0	GO:0005634//nucleus	GO:0043565//sequence-specific DNA binding;GO:0003700//transcription factor activity, sequence-specific DNA binding	GO:0006351//transcription, DNA-templated	K13425//WRKY transcription factor 22;K16225//probable WRKY transcription factor 52	XP_008791438.1//PREDICTED: probable WRKY transcription factor 53 [Phoenix dactylifera]
CL1460.Contig1_Total_1	1701	108257	289205	1.39858	0	Up	0	GO:0005737//cytoplasm	GO:0003746//translation elongation factor activity;GO:0005525//GTP binding;GO:0003924//GTPase activity	NA	K03231//elongation factor 1-alpha	XP_022140429.1//elongation factor 1-alpha [Momordica charantia]
Unigene5427_Total_1	954	17791	119359	2.72705	0	Up	0	GO:0016021//integral component of membrane	NA	NA	K11323//histone arginine demethylase JMJD6 [EC:1.14.11.-]	XP_010942403.1//PREDICTED: protein YLS9 [Elaeis guineensis]
Unigene3510_Total_1	1150	15141	111205	2.85765	0	Up	0	NA	NA	NA	K04733//interleukin-1 receptor-associated kinase 4 [EC:2.7.11.1];K04730//interleukin-1 receptor-associated kinase 1 [EC:2.7.11.1];K01180//endo-1,3(4)-beta-glucanase [EC:3.2.1.6]	XP_008803766.1//PREDICTED: protein BPS1, chloroplastic-like [Phoenix dactylifera]
CL212.Contig1_Total_1	2545	12999	105255	2.99837	0	Up	0	NA	NA	NA	K08332	XP_008798480.1//PREDICTED: U-box domain-containing protein 4 [Phoenix dactylifera]
Unigene15596_Total_1	1047	6219	84313	3.74196	0	Up	0	GO:0016021//integral component of membrane	NA	NA	K04733//interleukin-1 receptor-associated kinase 4 [EC:2.7.11.1];K12826//splicing factor 3A subunit 2;K04730//interleukin-1 receptor-associated kinase 1 [EC:2.7.11.1];K13210//far upstream element-binding protein;K05747//Wiskott-Aldrich syndrome protein	NP_001149536.2//src2-like protein [Zea mays]
Unigene11033_Total_1	1459	5570	80972	3.84263	0	Up	0	NA	GO:0030060//L-malate dehydrogenase activity	GO:0006099//tricarboxylic acid cycle;GO:0005975//carbohydrate metabolic process;GO:0006108//malate metabolic process	K00026//malate dehydrogenase [EC:1.1.1.37]	XP_010271552.1//PREDICTED: malate dehydrogenase, glyoxysomal [Nelumbo nucifera]
Unigene13128_Total_1	748	159748	41731	-1.95565	0	Down	0	NA	NA	NA	K02883//large subunit ribosomal protein L18e;K11855//ubiquitin carboxyl-terminal hydrolase 36/42 [EC:3.4.19.12]	ABQ88334.1//lipid transfer protein [Capsicum annuum]
CL316.Contig2_Total_1	786	77474	6024	-3.70396	0	Down	0	NA	NA	NA	K02883//large subunit ribosomal protein L18e;K11855//ubiquitin carboxyl-terminal hydrolase 36/42 [EC:3.4.19.12]	ADA67933.1//putative 14 kDa proline-rich protein DC2.15 [Wolffia arrhiza]
CL1883.Contig1_Total_1	1073	65171.9	1048.37	-5.97707	0	Down	0	NA	NA	NA	K02184//formin 2	XP_017426771.1//PREDICTED: lysine-rich arabinogalactan protein 18 [Vigna angularis]
Unigene1185_Total_1	1000	12839	95753	2.87974	0	Up	0	NA	NA	NA	K09286//EREBP-like factor	XP_010909715.1//PREDICTED: ethylene-responsive transcription factor 4-like [Elaeis guineensis]
Unigene19921_Total_1	961	7690	81481	3.38636	0	Up	0	NA	NA	NA	K10575//ubiquitin-conjugating enzyme E2 G1 [EC:2.3.2.23]	XP_020679969.1//ubiquitin-conjugating enzyme E2 7 [Dendrobium catenatum]
CL1418.Contig1_Total_1	914	4665.19	72759.3	3.94408	0	Up	0	NA	NA	NA	K13950//para-aminobenzoate synthetase [EC:2.6.1.85]	XP_008811517.1//PREDICTED: mannose-specific lectin-like [Phoenix dactylifera]
CL1462.Contig1_Total_1	966	162195	47264	-1.79796	0	Down	0	GO:0005887//integral component of plasma membrane	GO:0015250//water channel activity	GO:0034220//ion transmembrane transport	K09872//aquaporin PIP	XP_020581951.1//probable aquaporin PIP2-6 [Phalaenopsis equestris]
Unigene3637_Total_1	715	90290	12318	-2.89284	0	Down	0	NA	NA	NA	NA	OAY75396.1//hypothetical protein ACMD2_01884 [Ananas comosus]
Unigene20397_Total_1	1798	68690	4253	-4.03259	0	Down	0	NA	GO:0004190//aspartic-type endopeptidase activity	NA	NA	XP_010035593.1//PREDICTED: basic 7S globulin [Eucalyptus grandis]
CL636.Contig2_Total_1	1602	40150	150035	1.88278	0	Up	0	GO:0005634//nucleus	NA	GO:0006334//nucleosome assembly	K11279//nucleosome assembly protein 1-like 1	XP_010915223.1//PREDICTED: nucleosome assembly protein 1;4 [Elaeis guineensis]
CL932.Contig2_Total_1	2021	21599	112433	2.36098	0	Up	0	NA	NA	NA	K13210//far upstream element-binding protein	XP_010924497.1//PREDICTED: far upstream element-binding protein 1 [Elaeis guineensis]
CL3466.Contig1_Total_1	1901	16307	100468	2.60413	0	Up	0	NA	GO:0003723//RNA binding	NA	K12881//THO complex subunit 4	OVA18314.1//RNA recognition motif domain [Macleaya cordata]
Unigene3703_Total_1	1294	4814	70174	3.84659	0	Up	0	NA	NA	NA	NA	XP_008801812.1//PREDICTED: uncharacterized protein LOC103715832 [Phoenix dactylifera]
Unigene6278_Total_1	561	126048	29641	-2.10735	0	Down	0	NA	NA	NA	K03231//elongation factor 1-alpha	XP_010916901.1//PREDICTED: elongation factor 1-alpha [Elaeis guineensis]
CL2139.Contig1_Total_1	1004	62206	472	-7.06117	0	Down	0	GO:0016021//integral component of membrane	GO:0005215//transporter activity	NA	K09873//aquaporin TIP	XP_009419322.1//PREDICTED: probable aquaporin TIP2-2 [Musa acuminata subsp. malaccensis]
Unigene89_Total_1	1017	19864	107239	2.41356	0	Up	0	NA	GO:0003677//DNA binding;GO:0008270//zinc ion binding	NA	NA	XP_010913137.1//PREDICTED: zinc finger A20 and AN1 domain-containing stress-associated protein 11-like [Elaeis guineensis]
Unigene1120_Total_1	1032	107242	20809	-2.38463	0	Down	0	NA	NA	NA	K10525//allene oxide cyclase [EC:5.3.99.6]	XP_020272688.1//allene oxide cyclase, chloroplastic-like [Asparagus officinalis]
CL2509.Contig1_Total_1	333	94646.5	15141.9	-2.66305	0	Down	0	NA	NA	NA	NA	NA
Unigene8132_Total_1	1830	80047	216921	1.41921	0	Up	0	NA	NA	NA	K03531//cell division protein FtsZ	XP_020271629.1//cell division protein FtsZ homolog 1, chloroplastic-like isoform X1 [Asparagus officinalis]
CL1555.Contig3_Total_1	2096	170686	55307.2	-1.64485	0	Down	0	NA	NA	NA	K01626//3-deoxy-7-phosphoheptulonate synthase [EC:2.5.1.54]	XP_010937394.1//PREDICTED: phospho-2-dehydro-3-deoxyheptonate aldolase 1, chloroplastic [Elaeis guineensis]
Unigene18782_Total_1	1048	11403	85907	2.89432	0	Up	0	GO:0005634//nucleus	GO:0003677//DNA binding;GO:0003700//transcription factor activity, sequence-specific DNA binding	GO:0006351//transcription, DNA-templated	K09286//EREBP-like factor	XP_010909715.1//PREDICTED: ethylene-responsive transcription factor 4-like [Elaeis guineensis]
CL482.Contig5_Total_1	1259	124815	30621	-2.04624	0	Down	0	GO:0005840//ribosome	NA	GO:0042254//ribosome biogenesis	K02941//large subunit ribosomal protein LP0	XP_020103035.1//60S acidic ribosomal protein P0 [Ananas comosus]
Unigene4251_Total_1	2337	446	59470	7.03993	0	Up	0	NA	NA	NA	K08332	XP_010928605.1//PREDICTED: U-box domain-containing protein 18 [Elaeis guineensis]
CL1434.Contig2_Total_1	789	67998.6	5651.33	-3.60788	0	Down	0	GO:0005618//cell wall;GO:0005576//extracellular region	GO:0005199//structural constituent of cell wall	GO:0071555//cell wall organization	K02184//formin 2	OAP11413.1//hypothetical protein AXX17_AT2G11000 [Arabidopsis thaliana]
Unigene648_Total_1	1860	5380	68284	3.64683	0	Up	0	NA	NA	NA	K16055//trehalose 6-phosphate synthase/phosphatase [EC:2.4.1.15 3.1.3.12]	XP_010929219.1//PREDICTED: LOW QUALITY PROTEIN: probable alpha,alpha-trehalose-phosphate synthase [UDP-forming] 9 [Elaeis guineensis]
Unigene4240_Total_1	1180	24223	113191	2.20527	0	Up	0	GO:0016021//integral component of membrane	GO:0005215//transporter activity	NA	K09873//aquaporin TIP	XP_009397951.1//PREDICTED: aquaporin TIP3-1-like [Musa acuminata subsp. malaccensis]
Unigene3173_Total_1	1385	4248	63670	3.88671	0	Up	0	NA	NA	NA	NA	XP_019710705.1//PREDICTED: 5'-adenylylsulfate reductase-like 3 [Elaeis guineensis]
CL2822.Contig2_Total_1	881	37390.8	137321	1.85775	0	Up	0	NA	NA	NA	NA	XP_008790895.1//PREDICTED: protein EXORDIUM-like [Phoenix dactylifera]
Unigene12859_Total_1	1122	54824.3	596.12	-6.54211	0	Down	0	NA	NA	NA	K08235//xyloglucan:xyloglucosyl transferase [EC:2.4.1.207]	XP_020087864.1//probable xyloglucan endotransglucosylase/hydrolase [Ananas comosus]
Unigene592_Total_1	868	62740.9	4546.79	-3.80553	0	Down	0	GO:0005618//cell wall;GO:0005576//extracellular region	GO:0005199//structural constituent of cell wall	GO:0071555//cell wall organization	K02184//formin 2	XP_018488161.1//PREDICTED: pollen-specific leucine-rich repeat extensin-like protein 3 [Raphanus sativus]
CL834.Contig2_Total_1	2650	153981	49260	-1.6633	0	Down	0	NA	NA	NA	K00549//5-methyltetrahydropteroyltriglutamate--homocysteine methyltransferase [EC:2.1.1.14]	XP_008807626.1//PREDICTED: 5-methyltetrahydropteroyltriglutamate--homocysteine methyltransferase 2-like [Phoenix dactylifera]
Unigene20366_Total_1	1993	57268	2955	-4.29554	0	Down	0	NA	NA	NA	K19791//iron transport multicopper oxidase	XP_020577573.1//L-ascorbate oxidase homolog [Phalaenopsis equestris]
CL1088.Contig1_Total_1	1440	110942	26042	-2.10994	0	Down	0	NA	NA	NA	K00025//malate dehydrogenase [EC:1.1.1.37]	XP_020250168.1//malate dehydrogenase [Asparagus officinalis]
CL3292.Contig1_Total_1	652	759	52393	6.09009	0	Up	0	NA	NA	NA	NA	XP_008776254.1//PREDICTED: auxin-repressed 12.5 kDa protein [Phoenix dactylifera]
Unigene803_Total_1	1819	63519	6059	-3.40908	0	Down	0	NA	GO:0004567//beta-mannosidase activity;GO:0033907//beta-D-fucosidase activity;GO:0080079//cellobiose glucosidase activity;GO:0047701//beta-L-arabinosidase activity;GO:0004565//beta-galactosidase activity;GO:0004338//glucan exo-1,3-beta-glucosidase activity	GO:0005975//carbohydrate metabolic process	K05350//beta-glucosidase [EC:3.2.1.21]	XP_010906974.1//PREDICTED: beta-glucosidase 1 [Elaeis guineensis]
CL1379.Contig1_Total_1	1410	5185	61958	3.55983	0	Up	0	NA	NA	NA	K17506//protein phosphatase 1L [EC:3.1.3.16]	XP_010920816.1//PREDICTED: LOW QUALITY PROTEIN: probable protein phosphatase 2C 32 [Elaeis guineensis]
CL1010.Contig2_Total_1	3031	13819	83872	2.58249	0	Up	0	GO:0016021//integral component of membrane	GO:0016760//cellulose synthase (UDP-forming) activity	GO:0030244//cellulose biosynthetic process;GO:0071555//cell wall organization	K20924//cellulose synthase-like protein [EC:2.4.1.-]	XP_008789900.1//PREDICTED: cellulose synthase-like protein D2 [Phoenix dactylifera]
Unigene9693_Total_1	1063	6351	64840	3.33279	0	Up	0	NA	NA	NA	NA	XP_010909328.1//PREDICTED: calmodulin-binding protein 25-like [Elaeis guineensis]
CL1561.Contig4_Total_1	1495	76115.3	11555.3	-2.73867	0	Down	0	NA	NA	NA	NA	XP_010924836.1//PREDICTED: protein trichome birefringence-like 26 isoform X2 [Elaeis guineensis]
CL1470.Contig2_Total_1	1324	59240.6	4979.58	-3.59153	0	Down	0	NA	GO:0016788//hydrolase activity, acting on ester bonds	NA	K21026//acetylajmaline esterase [EC:3.1.1.80]	CDP21061.1//unnamed protein product [Coffea canephora]
Unigene17517_Total_1	2294	75510	194267	1.34426	0	Up	0	NA	NA	NA	K06185//ATP-binding cassette, subfamily F, member 2	XP_019710951.1//PREDICTED: ABC transporter F family member 1 [Elaeis guineensis]
CL134.Contig2_Total_1	1217	86602	16745	-2.38971	0	Down	0	NA	NA	NA	K09872//aquaporin PIP	XP_010934344.1//PREDICTED: aquaporin PIP2-4 [Elaeis guineensis]
Unigene21238_Total_1	1232	3017	53151	4.11987	0	Up	0	NA	NA	NA	K13425//WRKY transcription factor 22	XP_008781804.1//PREDICTED: probable WRKY transcription factor 11 [Phoenix dactylifera]
Unigene3697_Total_1	900	47394	1019	-5.55852	0	Down	0	NA	NA	NA	NA	XP_010935694.1//PREDICTED: early light-induced protein 1, chloroplastic isoform X1 [Elaeis guineensis]
Unigene2880_Total_1	2030	98209	23241	-2.09823	0	Down	0	NA	NA	NA	K09828//Delta24-sterol reductase [EC:1.3.1.72 1.3.1.-]	ONK64287.1//uncharacterized protein A4U43_C07F24100 [Asparagus officinalis]
Unigene2113_Total_1	1435	59291	5859	-3.35813	0	Down	0	NA	NA	NA	K00026//malate dehydrogenase [EC:1.1.1.37]	XP_020684035.1//malate dehydrogenase, mitochondrial [Dendrobium catenatum]
Unigene622_Total_1	1576	46335	1044	-5.49095	0	Down	0	GO:0016021//integral component of membrane	NA	NA	K04733//interleukin-1 receptor-associated kinase 4 [EC:2.7.11.1]	XP_010930275.1//PREDICTED: uncharacterized protein LOC105051493 [Elaeis guineensis]
Unigene608_Total_1	1431	36339	124404	1.7564	0	Up	0	NA	NA	NA	K09422//myb proto-oncogene protein, plant	XP_008799576.1//PREDICTED: transcription factor MYB44-like [Phoenix dactylifera]
CL168.Contig1_Total_1	1824	7852	64940	3.02893	0	Up	0	GO:0016021//integral component of membrane	NA	NA	K19038//E3 ubiquitin-protein ligase ATL41 [EC:2.3.2.27];K19041//E3 ubiquitin-protein ligase RNF38/44 [EC:2.3.2.27]	XP_008775696.1//PREDICTED: RING-H2 finger protein ATL64-like [Phoenix dactylifera]
CL2757.Contig2_Total_1	3362	46112.4	1313.63	-5.15257	0	Down	0	NA	NA	NA	K13680//beta-mannan synthase [EC:2.4.1.32]	XP_010937166.1//PREDICTED: probable mannan synthase 11 [Elaeis guineensis]
Unigene10927_Total_1	1005	1558	47298	4.90497	0	Up	0	NA	NA	NA	K13448//calcium-binding protein CML	XP_010913814.1//PREDICTED: probable calcium-binding protein CML31 [Elaeis guineensis]
Unigene5024_Total_1	928	5782	59192	3.33672	0	Up	0	NA	NA	NA	K09286//EREBP-like factor	XP_010909715.1//PREDICTED: ethylene-responsive transcription factor 4-like [Elaeis guineensis]
Unigene54_Total_1	862	80823	15329	-2.41755	0	Down	0	NA	NA	NA	NA	XP_010937482.1//PREDICTED: PLAT domain-containing protein 3-like [Elaeis guineensis]
Unigene14745_Total_1	2051	11127	72703	2.68891	0	Up	0	GO:0005623//cell;GO:0016021//integral component of membrane	GO:0005524//ATP binding;GO:0004396//hexokinase activity;GO:0005536//glucose binding	GO:0001678//cellular glucose homeostasis;GO:0006096//glycolytic process	K00844//hexokinase [EC:2.7.1.1]	XP_010915190.1//PREDICTED: hexokinase-2 [Elaeis guineensis]
CL725.Contig3_Total_1	983	130229	41470.6	-1.66994	0	Down	0	NA	GO:0004324//ferredoxin-NADP+ reductase activity	NA	K02641//ferredoxin--NADP+ reductase [EC:1.18.1.2]	XP_002461452.1//ferredoxin--NADP reductase, embryo isozyme, chloroplastic [Sorghum bicolor]
CL3608.Contig3_Total_1	1524	53762.8	148.18	-8.52216	0	Down	0	NA	NA	NA	K05277//leucoanthocyanidin dioxygenase [EC:1.14.11.19]	AKQ62703.1//anthocyanin synthase [Dioscorea alata]
Unigene11040_Total_1	1057	15734	82718	2.37527	0	Up	0	NA	NA	NA	NA	XP_010912259.1//PREDICTED: zinc finger A20 and AN1 domain-containing stress-associated protein 5 [Elaeis guineensis]
CL322.Contig2_Total_1	1707	45067	1097.64	-5.37864	0	Down	0	NA	NA	NA	K00827//alanine-glyoxylate transaminase / (R)-3-amino-2-methylpropionate-pyruvate transaminase [EC:2.6.1.44 2.6.1.40]	XP_010922677.1//PREDICTED: alanine--glyoxylate aminotransferase 2 homolog 3, mitochondrial [Elaeis guineensis]
CL2002.Contig1_Total_1	1122	70610.4	11221.3	-2.67268	0	Down	0	GO:0015934//large ribosomal subunit	GO:0003723//RNA binding;GO:0003735//structural constituent of ribosome	GO:0006412//translation	K02938//large subunit ribosomal protein L8e	XP_010940992.1//PREDICTED: 60S ribosomal protein L8-like [Elaeis guineensis]
Unigene11240_Total_1	1678	167669	65386	-1.37761	0	Down	0	GO:0005840//ribosome	GO:0003735//structural constituent of ribosome	GO:0006412//translation	K02930//large subunit ribosomal protein L4e	XP_008786067.1//PREDICTED: 60S ribosomal protein L4 [Phoenix dactylifera]
Unigene19797_Total_1	1248	54642	5013	-3.46531	0	Down	0	NA	NA	NA	K04733//interleukin-1 receptor-associated kinase 4 [EC:2.7.11.1];K15292//syntaxin-binding protein 1	PAN18598.1//hypothetical protein PAHAL_C02310 [Panicum hallii]
Unigene20047_Total_1	868	69796	11418	-2.63088	0	Down	0	NA	GO:0008237//metallopeptidase activity	NA	K04733//interleukin-1 receptor-associated kinase 4 [EC:2.7.11.1]	XP_002313866.2//hypothetical protein POPTR_0009s10030g [Populus trichocarpa]
CL3124.Contig2_Total_1	1651	6132.01	57889	3.21981	0	Up	0	NA	NA	NA	K13496//UDP-glucosyl transferase 73C [EC:2.4.1.-]	XP_020251590.1//scopoletin glucosyltransferase-like [Asparagus officinalis]
Unigene16271_Total_1	468	2294	46936	4.33571	0	Up	0	NA	NA	NA	NA	XP_010052292.1//PREDICTED: auxin-repressed 12.5 kDa protein [Eucalyptus grandis]
Unigene15608_Total_1	1405	74332	13715	-2.45727	0	Down	0	NA	GO:0008270//zinc ion binding;GO:0016491//oxidoreductase activity	NA	K18857//alcohol dehydrogenase class-P [EC:1.1.1.1]	XP_020588234.1//alcohol dehydrogenase 1 [Phalaenopsis equestris]
CL2159.Contig2_Total_1	1673	78920.2	16303.9	-2.29422	0	Down	0	GO:0005874//microtubule;GO:0005886//plasma membrane;GO:0005737//cytoplasm	GO:0005200//structural constituent of cytoskeleton;GO:0005525//GTP binding;GO:0003924//GTPase activity	GO:0009409//response to cold;GO:0009651//response to salt stress;GO:0007017//microtubule-based process	K07375//tubulin beta	XP_008798348.1//PREDICTED: tubulin beta-1 chain [Phoenix dactylifera]
CL1327.Contig1_Total_1	708	3980	50012	3.63239	0	Up	0	NA	NA	NA	K13950//para-aminobenzoate synthetase [EC:2.6.1.85]	BAJ10902.1//tuber lectin 1 [Dioscorea polystachya]
Unigene1549_Total_1	2481	19004	84923	2.14081	0	Up	0	NA	NA	NA	K14494//DELLA protein	XP_008809806.1//PREDICTED: DELLA protein SLR1 [Phoenix dactylifera]
Unigene10577_Total_1	2159	43617	2367	-4.2228	0	Down	0	NA	GO:0005507//copper ion binding;GO:0016491//oxidoreductase activity	NA	K19791//iron transport multicopper oxidase	XP_010906622.1//PREDICTED: monocopper oxidase-like protein SKU5 [Elaeis guineensis]
CL2146.Contig1_Total_1	805	8598.89	60744.1	2.80148	0	Up	0	NA	NA	NA	K03113//translation initiation factor 1	ONK65509.1//uncharacterized protein A4U43_C07F37840 [Asparagus officinalis]
Unigene11265_Total_1	1666	8304	59268	2.81633	0	Up	0	NA	GO:0005524//ATP binding;GO:0004386//helicase activity;GO:0003676//nucleic acid binding	NA	K13025//ATP-dependent RNA helicase [EC:3.6.4.13]	XP_002520905.1//PREDICTED: eukaryotic initiation factor 4A-3 [Ricinus communis]
Unigene2713_Total_1	797	3110	45365	3.84755	0	Up	0	NA	NA	NA	K02184//formin 2	XP_009391729.1//PREDICTED: uncharacterized protein LOC103977822 [Musa acuminata subsp. malaccensis]
CL3886.Contig2_Total_1	2213	62115.2	10009	-2.65269	0	Down	0	NA	NA	NA	K02882//large subunit ribosomal protein L18Ae;K01381//saccharopepsin [EC:3.4.23.25]	XP_009380958.1//PREDICTED: protein ASPARTIC PROTEASE IN GUARD CELL 1-like [Musa acuminata subsp. malaccensis]
Unigene2991_Total_1	1501	85717	21420	-2.01967	0	Down	0	GO:0005840//ribosome	GO:0003735//structural constituent of ribosome	GO:0006412//translation	K02925//large subunit ribosomal protein L3e	AIZ68171.1//60S ribosomal protein L3 [Ornithogalum longebracteatum]
Unigene18504_Total_1	1686	8672	59453	2.75827	0	Up	0	NA	GO:0003723//RNA binding	NA	K13201//nucleolysin TIA-1/TIAR	XP_010261775.1//PREDICTED: oligouridylate-binding protein 1-like isoform X1 [Nelumbo nucifera]
Unigene18738_Total_1	758	4037	47241	3.52964	0	Up	0	NA	NA	NA	NA	ANF05299.1//LEA, partial [Agave tequilana]
Unigene37_Total_1	3107	12136	67071	2.44735	0	Up	0	NA	NA	NA	K03695//ATP-dependent Clp protease ATP-binding subunit ClpB	XP_010924649.1//PREDICTED: chaperone protein ClpB1-like [Elaeis guineensis]
Unigene12482_Total_1	761	56184	7950	-2.84018	0	Down	0	GO:0005840//ribosome;GO:0022625//cytosolic large ribosomal subunit	GO:0003735//structural constituent of ribosome;GO:0019843//rRNA binding	GO:0006412//translation;GO:0000027//ribosomal large subunit assembly	K02870//large subunit ribosomal protein L12e	XP_020240749.1//60S ribosomal protein L12 [Asparagus officinalis]
Unigene5362_Total_1	1889	22070	87503	1.9682	0	Up	0	NA	NA	NA	K04733//interleukin-1 receptor-associated kinase 4 [EC:2.7.11.1]	XP_010933987.1//PREDICTED: probable receptor-like protein kinase At5g24010 [Elaeis guineensis]
CL545.Contig2_Total_1	2530	1607	39563	4.60267	0	Up	0	NA	NA	NA	K09843//(+)-abscisic acid 8'-hydroxylase [EC:1.14.13.93]	XP_010933004.1//PREDICTED: abscisic acid 8'-hydroxylase 1-like [Elaeis guineensis]
CL3437.Contig2_Total_1	1318	3633	45373	3.62356	0	Up	0	NA	NA	NA	NA	XP_020094976.1//uncharacterized protein LOC109714692 [Ananas comosus]
Unigene2899_Total_1	1724	7048	54374	2.92859	0	Up	0	GO:0009507//chloroplast	GO:0003849//3-deoxy-7-phosphoheptulonate synthase activity	GO:0009423//chorismate biosynthetic process;GO:0009073//aromatic amino acid family biosynthetic process	K01626//3-deoxy-7-phosphoheptulonate synthase [EC:2.5.1.54]	XP_020084751.1//phospho-2-dehydro-3-deoxyheptonate aldolase 1, chloroplastic-like [Ananas comosus]
Unigene22028_Total_1	2782	43720	125499	1.50227	0	Up	0	NA	NA	NA	K03260//translation initiation factor 4G	XP_008810701.1//PREDICTED: eukaryotic translation initiation factor [Phoenix dactylifera]
Unigene10600_Total_1	2089	2693	42021	3.94478	0	Up	0	GO:0016021//integral component of membrane	GO:0008375//acetylglucosaminyltransferase activity	NA	NA	XP_010907977.1//PREDICTED: uncharacterized protein LOC105034483 [Elaeis guineensis]
Unigene4814_Total_1	1037	34756	109266	1.63347	0	Up	0	NA	NA	NA	K07937//ADP-ribosylation factor 1	AQK62098.1//ADP-ribosylation factor homolog1 [Zea mays]
Unigene7903_Total_1	1363	36483	466	-6.30979	0	Down	0	NA	NA	NA	K00475//naringenin 3-dioxygenase [EC:1.14.11.9]	AII32446.1//flavanone-3-hydroxylase [Dioscorea alata]
Unigene19926_Total_1	610	159366	68430	-1.23869	0	Down	0	GO:0016021//integral component of membrane	GO:0005215//transporter activity	NA	K09873//aquaporin TIP	XP_015898489.1//PREDICTED: aquaporin TIP1-1 [Ziziphus jujuba]
Unigene9061_Total_1	972	119734	43524	-1.47899	0	Down	0	GO:0005840//ribosome	GO:0003735//structural constituent of ribosome	GO:0006412//translation	K02866//large subunit ribosomal protein L10e	XP_021978020.1//60S ribosomal protein L10-like [Helianthus annuus]
Unigene5374_Total_1	754	36829.1	1640	-4.50812	0	Down	0	NA	NA	NA	K12951//cation-transporting P-type ATPase D [EC:3.6.3.-];K15889//prenylcysteine alpha-carboxyl methylesterase [EC:3.1.1.-]	XP_010929590.1//PREDICTED: vegetative cell wall protein gp1 [Elaeis guineensis]
Unigene15_Total_1	689	46612	5272	-3.16332	0	Down	0	NA	NA	NA	K11253//histone H3	EOY32561.1//Histone superfamily protein [Theobroma cacao]
CL2129.Contig2_Total_1	1408	8283	54908	2.70975	0	Up	0	NA	NA	NA	K16055//trehalose 6-phosphate synthase/phosphatase [EC:2.4.1.15 3.1.3.12]	XP_008779630.1//PREDICTED: probable alpha,alpha-trehalose-phosphate synthase [UDP-forming] 9 [Phoenix dactylifera]
Unigene6140_Total_1	1948	12561	64445	2.34007	0	Up	0	NA	GO:0016874//ligase activity	NA	K11982//E3 ubiquitin-protein ligase RNF115/126 [EC:2.3.2.27]	XP_009387750.1//PREDICTED: E3 ubiquitin-protein ligase RDUF1-like [Musa acuminata subsp. malaccensis]
CL3739.Contig2_Total_1	1960	14094	67561	2.24207	0	Up	0	GO:0016021//integral component of membrane	NA	NA	K14209//solute carrier family 36 (proton-coupled amino acid transporter)	XP_020107563.1//amino acid permease 3 [Ananas comosus]
Unigene2387_Total_1	2461	117250	42616	-1.47917	0	Down	0	NA	NA	NA	K03006//DNA-directed RNA polymerase II subunit RPB1 [EC:2.7.7.6];K02184//formin 2	KYP58486.1//Putative proline-rich protein 21 [Cajanus cajan]
Unigene895_Total_1	2256	49252	130346	1.38505	0	Up	0	NA	NA	NA	K13422//transcription factor MYC2	XP_010919958.1//PREDICTED: transcription factor MYC2-like [Elaeis guineensis]
CL2878.Contig1_Total_1	1573	11551	61723	2.39875	0	Up	0	GO:0016021//integral component of membrane	GO:0016747//transferase activity, transferring acyl groups other than amino-acyl groups	GO:0006633//fatty acid biosynthetic process	K15397//3-ketoacyl-CoA synthase [EC:2.3.1.199]	XP_009407649.1//PREDICTED: 3-ketoacyl-CoA synthase 11-like [Musa acuminata subsp. malaccensis]
Unigene2789_Total_1	1306	7576	52524	2.77443	0	Up	0	NA	NA	NA	NA	XP_018849783.1//PREDICTED: uncharacterized protein LOC109012536 [Juglans regia]
CL3892.Contig2_Total_1	1347	82916	22920	-1.87409	0	Down	0	NA	GO:0019904//protein domain specific binding	NA	K06630//14-3-3 protein epsilon	OVA05018.1//14-3-3 protein [Macleaya cordata]
Unigene18502_Total_1	2145	34524	1172	-4.8996	0	Down	0	NA	NA	NA	K01193//beta-fructofuranosidase [EC:3.2.1.26]	XP_010906620.1//PREDICTED: beta-fructofuranosidase 1-like [Elaeis guineensis]
Unigene1209_Total_1	2782	3953	42697	3.41407	0	Up	0	NA	NA	NA	K04733//interleukin-1 receptor-associated kinase 4 [EC:2.7.11.1];K04730//interleukin-1 receptor-associated kinase 1 [EC:2.7.11.1]	XP_010937847.1//PREDICTED: putative serine/threonine-protein kinase-like protein CCR3 [Elaeis guineensis]
CL107.Contig1_Total_1	2091	49618	7003	-2.84386	0	Down	0	NA	NA	NA	K01568//pyruvate decarboxylase [EC:4.1.1.1]	XP_010920798.1//PREDICTED: pyruvate decarboxylase 1 [Elaeis guineensis]
CL363.Contig2_Total_1	1848	45773.8	5564.97	-3.05912	0	Down	0	GO:0005783//endoplasmic reticulum	GO:0003756//protein disulfide isomerase activity	GO:0045454//cell redox homeostasis	K09580//protein disulfide-isomerase A1 [EC:5.3.4.1]	XP_008790218.1//PREDICTED: protein disulfide-isomerase-like [Phoenix dactylifera]
Unigene1908_Total_1	1153	1030	33751	5.01517	0	Up	0	NA	NA	NA	K17895//GATA-binding protein 3	XP_010915683.1//PREDICTED: GATA transcription factor 12 [Elaeis guineensis]
Unigene11_Total_1	1394	6190	47837	2.93107	0	Up	0	GO:0005956//protein kinase CK2 complex	GO:0019887//protein kinase regulator activity	NA	K03115//casein kinase II subunit beta	XP_008802517.1//PREDICTED: casein kinase II subunit beta isoform X1 [Phoenix dactylifera]
CL284.Contig1_Total_1	2314	9395	55387	2.54054	0	Up	0	NA	NA	NA	K04733//interleukin-1 receptor-associated kinase 4 [EC:2.7.11.1]	XP_009388315.1//PREDICTED: probable L-type lectin-domain containing receptor kinase S.5 [Musa acuminata subsp. malaccensis]
Unigene12437_Total_1	1680	37251	2572	-3.87536	0	Down	0	NA	NA	NA	K00924;K02882//large subunit ribosomal protein L18Ae;K01381//saccharopepsin [EC:3.4.23.25]	XP_010918360.1//PREDICTED: aspartyl protease family protein 2 [Elaeis guineensis]
Unigene22026_Total_1	1073	65676	14776	-2.17115	0	Down	0	GO:0005774//vacuolar membrane;GO:0048046//apoplast;GO:0009506//plasmodesma;GO:0005618//cell wall;GO:0005829//cytosol;GO:0005739//mitochondrion;GO:0005886//plasma membrane;GO:0009570//chloroplast stroma	GO:0005507//copper ion binding;GO:0004807//triose-phosphate isomerase activity	GO:0046686//response to cadmium ion;GO:0009651//response to salt stress;GO:0009735//response to cytokinin;GO:0006096//glycolytic process;GO:0010043//response to zinc ion;GO:0044262//cellular carbohydrate metabolic process	K01803//triosephosphate isomerase (TIM) [EC:5.3.1.1]	NP_001311909.1//triosephosphate isomerase, cytosolic [Capsicum annuum]
CL952.Contig1_Total_1	697	4643.3	43574	3.2112	0	Up	0	NA	NA	NA	K08235//xyloglucan:xyloglucosyl transferase [EC:2.4.1.207]	XP_008801408.1//PREDICTED: probable xyloglucan endotransglucosylase/hydrolase protein 23 [Phoenix dactylifera]
CL3176.Contig1_Total_1	1806	28451	92778	1.68626	0	Up	0	NA	NA	NA	K13201//nucleolysin TIA-1/TIAR	XP_010937306.1//PREDICTED: oligouridylate-binding protein 1B isoform X1 [Elaeis guineensis]
CL878.Contig2_Total_1	818	4730	43661	3.18739	0	Up	0	GO:0016021//integral component of membrane	NA	NA	K08504//blocked early in transport 1	XP_020112997.1//bet1-like SNARE 1-1 isoform X1 [Ananas comosus]
Unigene5438_Total_1	1171	1240	33787	4.74901	0	Up	0	NA	NA	NA	K20716//mitogen-activated protein kinase kinase kinase 17/18	XP_010916795.1//PREDICTED: mitogen-activated protein kinase kinase kinase A-like [Elaeis guineensis]
Unigene3249_Total_1	2511	36760	2649	-3.81366	0	Down	0	NA	NA	NA	K02984//small subunit ribosomal protein S3Ae;K02184//formin 2	XP_010927122.1//PREDICTED: leucine-rich repeat extensin-like protein 2 [Elaeis guineensis]
Unigene17117_Total_1	2144	8133	51594	2.6463	0	Up	0	NA	NA	NA	K14494//DELLA protein	XP_010916867.1//PREDICTED: DELLA protein GAI-like [Elaeis guineensis]
CL72.Contig1_Total_1	908	8921.69	53429.8	2.56321	0	Up	0	NA	NA	NA	K14709//solute carrier family 39 (zinc transporter), member 1/2/3;K02184//formin 2	CAD22154.1//pherophorin-dz1 protein [Volvox carteri f. nagariensis]
Unigene7452_Total_1	2071	3027	38289	3.64193	0	Up	0	NA	GO:0004842//ubiquitin-protein transferase activity	NA	K08332	XP_009415947.1//PREDICTED: U-box domain-containing protein 9-like [Musa acuminata subsp. malaccensis]
Unigene2810_Total_1	2104	3040	38307	3.63642	0	Up	0	NA	NA	NA	K01051//pectinesterase [EC:3.1.1.11]	XP_009391196.1//PREDICTED: pectinesterase-like [Musa acuminata subsp. malaccensis]
Unigene12872_Total_1	1298	32855	247	-7.0745	0	Down	0	NA	GO:0003824//catalytic activity;GO:0050662//coenzyme binding	NA	K13082//bifunctional dihydroflavonol 4-reductase/flavanone 4-reductase [EC:1.1.1.219 1.1.1.234]	BAN62761.1//dihydroflavonol 4-reductase [Tricyrtis sp. Shinonome]
CL1694.Contig2_Total_1	2303	45235	5986	-2.93682	0	Down	0	NA	GO:0016829//lyase activity;GO:0046912//transferase activity, transferring acyl groups, acyl groups converted into alkyl on transfer	GO:0008152//metabolic process	K01648//ATP citrate (pro-S)-lyase [EC:2.3.3.8]	XP_020085773.1//ATP-citrate synthase beta chain protein 1 [Ananas comosus]
Unigene2423_Total_1	1265	70747	18097	-1.98596	0	Down	0	GO:0022627//cytosolic small ribosomal subunit	GO:0003735//structural constituent of ribosome	GO:0000028//ribosomal small subunit assembly;GO:0006412//translation	K02998//small subunit ribosomal protein SAe	XP_020102269.1//40S ribosomal protein SA-like [Ananas comosus]
Unigene22506_Total_1	2288	58983	12184	-2.29435	0	Down	0	NA	GO:0000287//magnesium ion binding;GO:0004614//phosphoglucomutase activity;GO:0016868//intramolecular transferase activity, phosphotransferases	GO:0005975//carbohydrate metabolic process	K01835//phosphoglucomutase [EC:5.4.2.2]	XP_010917497.1//PREDICTED: phosphoglucomutase, cytoplasmic 2 [Elaeis guineensis]
Unigene1198_Total_1	793	2685	36945	3.76334	0	Up	0	NA	NA	NA	K19307//25S rRNA (uracil2634-N3)-methyltransferase [EC:2.1.1.313]	OAY86136.1//hypothetical protein ACMD2_18263 [Ananas comosus]
Unigene8111_Total_1	638	39819	4047	-3.31758	0	Down	0	GO:0005874//microtubule;GO:0005737//cytoplasm	GO:0005200//structural constituent of cytoskeleton;GO:0005525//GTP binding;GO:0003924//GTPase activity	GO:0007017//microtubule-based process	K07375//tubulin beta	XP_008790003.1//PREDICTED: tubulin beta-1 chain-like [Phoenix dactylifera]
CL1262.Contig2_Total_1	2114	165361	77662.8	-1.10937	0	Down	0	GO:0000275//mitochondrial proton-transporting ATP synthase complex, catalytic core F(1)	GO:0005524//ATP binding;GO:0046933//proton-transporting ATP synthase activity, rotational mechanism	GO:0015986//ATP synthesis coupled proton transport	K02133//F-type H+-transporting ATPase subunit beta [EC:3.6.3.14]	XP_008800927.1//PREDICTED: ATP synthase subunit beta, mitochondrial [Phoenix dactylifera]
Unigene35_Total_1	1632	30786	699	-5.47988	0	Down	0	NA	NA	NA	K03097//casein kinase II subunit alpha [EC:2.7.11.1]	XP_010937268.1//PREDICTED: uncharacterized protein LOC105056672 [Elaeis guineensis]
Unigene20119_Total_1	4941	51596.2	129041	1.30345	0	Up	0	GO:0016021//integral component of membrane;GO:0009507//chloroplast	GO:0005215//transporter activity	NA	K01859//chalcone isomerase [EC:5.5.1.6]	ASR12405.1//hypothetical chloroplast RF68 (chloroplast) [Allium sativum]
Unigene5396_Total_1	960	128101	52781.9	-1.29821	0	Down	0	NA	GO:0005509//calcium ion binding	NA	K02183//calmodulin	OIT21873.1//calmodulin-7, partial [Nicotiana attenuata]
CL486.Contig3_Total_1	1403	975.45	31474.9	4.99295	0	Up	0	NA	NA	NA	K13425//WRKY transcription factor 22	XP_010924840.1//PREDICTED: probable WRKY transcription factor 53 [Elaeis guineensis]
CL1929.Contig1_Total_1	958	71191	18754	-1.94354	0	Down	0	NA	NA	NA	K02883//large subunit ribosomal protein L18e	XP_010931680.1//PREDICTED: 60S ribosomal protein L18-2 [Elaeis guineensis]
Unigene1138_Total_1	2257	6774	46947	2.77391	0	Up	0	NA	GO:0008168//methyltransferase activity	NA	NA	XP_020673540.1//uncharacterized protein LOC110093094 [Dendrobium catenatum]
CL2632.Contig2_Total_1	699	38123.9	3684.75	-3.3901	0	Down	0	NA	NA	NA	K14306//nuclear pore complex protein Nup62	XP_008796684.1//PREDICTED: uncharacterized protein LOC103712072 [Phoenix dactylifera]
Unigene9689_Total_1	1096	17949	70437	1.95339	0	Up	0	GO:0005737//cytoplasm	GO:0000287//magnesium ion binding;GO:0004427//inorganic diphosphatase activity	GO:0006796//phosphate-containing compound metabolic process	K01507//inorganic pyrophosphatase [EC:3.6.1.1]	XP_009421347.1//PREDICTED: soluble inorganic pyrophosphatase 4-like [Musa acuminata subsp. malaccensis]
Unigene20408_Total_1	1317	29879	622	-5.60512	0	Down	0	GO:0016021//integral component of membrane;GO:0005739//mitochondrion	NA	NA	K03883//NADH-ubiquinone oxidoreductase chain 5 [EC:1.6.5.3]	EEF27078.1//conserved hypothetical protein [Ricinus communis]
CL147.Contig1_Total_1	1663	48502	8026	-2.61433	0	Down	0	NA	NA	NA	K15283//solute carrier family 35, member E1	XP_020264831.1//phosphoenolpyruvate/phosphate translocator 2, chloroplastic-like [Asparagus officinalis]
CL562.Contig1_Total_1	3225	3288.22	37371.6	3.48752	0	Up	0	NA	NA	NA	K13447//respiratory burst oxidase [EC:1.6.3.- 1.11.1.-]	XP_008797083.1//PREDICTED: respiratory burst oxidase homolog protein C [Phoenix dactylifera]
Unigene1960_Total_1	739	1837	33173	4.15554	0	Up	0	GO:0016021//integral component of membrane	GO:0008270//zinc ion binding;GO:0016874//ligase activity	NA	K16281//RING-H2 zinc finger protein RHA1	XP_009400205.1//PREDICTED: E3 ubiquitin-protein ligase RHA1B-like [Musa acuminata subsp. malaccensis]
Unigene27_Total_1	1278	406	30172	6.19654	0	Up	0	NA	NA	NA	K03146//thiamine thiazole synthase	XP_008809851.1//PREDICTED: thiamine thiazole synthase 1, chloroplastic-like [Phoenix dactylifera]
Unigene18665_Total_1	2814	6300	44987	2.81704	0	Up	0	NA	NA	NA	K09667//protein O-GlcNAc transferase [EC:2.4.1.255]	XP_020685215.1//uncharacterized TPR repeat-containing protein At1g05150-like [Dendrobium catenatum]
CL2064.Contig1_Total_1	1268	30740	1268	-4.61853	0	Down	0	NA	GO:0016491//oxidoreductase activity	NA	K08070//2-alkenal reductase [EC:1.3.1.74]	XP_019703690.1//PREDICTED: uncharacterized protein LOC105035869 [Elaeis guineensis]
Unigene4306_Total_1	1145	34175	108	-8.32481	0	Down	0	NA	NA	NA	K00799//glutathione S-transferase [EC:2.5.1.18]	XP_008810352.1//PREDICTED: glutathione transferase GST 23-like [Phoenix dactylifera]
CL1531.Contig2_Total_1	795	5821.81	43581.4	2.88513	0	Up	0	NA	GO:0005524//ATP binding	NA	K10573//ubiquitin-conjugating enzyme E2 A [EC:2.3.2.23]	CBI32005.3//unnamed protein product, partial [Vitis vinifera]
CL952.Contig2_Total_1	697	3845.7	38359	3.2992	0	Up	0	NA	NA	NA	K08235//xyloglucan:xyloglucosyl transferase [EC:2.4.1.207]	XP_020264643.1//xyloglucan endotransglucosylase/hydrolase protein 15-like [Asparagus officinalis]
Unigene13466_Total_1	1798	59561	13530	-2.15725	0	Down	0	NA	NA	NA	K00600//glycine hydroxymethyltransferase [EC:2.1.2.1]	XP_010913093.1//PREDICTED: serine hydroxymethyltransferase 4 [Elaeis guineensis]
CL2768.Contig1_Total_1	1240	10264	53291	2.35726	0	Up	0	NA	NA	NA	K14709//solute carrier family 39 (zinc transporter), member 1/2/3;K02184//formin 2	XP_008812153.1//PREDICTED: heavy metal-associated isoprenylated plant protein 3-like [Phoenix dactylifera]
Unigene4469_Total_1	2484	56920	12508	-2.20513	0	Down	0	GO:0005829//cytosol;GO:0005739//mitochondrion;GO:0005737//cytoplasm;GO:0009507//chloroplast	GO:0005524//ATP binding;GO:0051082//unfolded protein binding;GO:0044183//protein binding involved in protein folding	GO:0006458//'de novo' protein folding;GO:0042026//protein refolding;GO:0007005//mitochondrion organization;GO:0061077//chaperone-mediated protein folding	K04077//chaperonin GroEL	XP_008803228.1//PREDICTED: ruBisCO large subunit-binding protein subunit beta, chloroplastic-like [Phoenix dactylifera]
CL455.Contig2_Total_1	1405	30933.2	1657.66	-4.24098	0	Down	0	NA	NA	NA	K13420//LRR receptor-like serine/threonine-protein kinase FLS2 [EC:2.7.11.1]	XP_010913131.1//PREDICTED: DNA-damage-repair/toleration protein DRT100 [Elaeis guineensis]
Unigene13771_Total_1	1480	67007	17818	-1.93002	0	Down	0	NA	NA	NA	K03006//DNA-directed RNA polymerase II subunit RPB1 [EC:2.7.7.6]	XP_010933921.1//PREDICTED: fasciclin-like arabinogalactan protein 8 [Elaeis guineensis]
CL1299.Contig1_Total_1	871	54085.2	11251.2	-2.28419	0	Down	0	GO:0005840//ribosome	GO:0003735//structural constituent of ribosome;GO:0019843//rRNA binding	GO:0006412//translation	K02940//large subunit ribosomal protein L9e	XP_020240691.1//60S ribosomal protein L9-like [Asparagus officinalis]
Unigene5337_Total_1	2192	35703	3364	-3.42684	0	Down	0	GO:0005737//cytoplasm	GO:0005524//ATP binding	GO:0042026//protein refolding	K04077//chaperonin GroEL	XP_020093941.1//chaperonin CPN60-2, mitochondrial [Ananas comosus]
Unigene3668_Total_1	1040	4985	40514	3.00371	0	Up	0	NA	NA	NA	K03006//DNA-directed RNA polymerase II subunit RPB1 [EC:2.7.7.6];K13680//beta-mannan synthase [EC:2.4.1.32]	XP_010931146.2//PREDICTED: protein YLS9 [Elaeis guineensis]
CL2760.Contig1_Total_1	1950	2031	32358	3.97482	0	Up	0	NA	NA	NA	K13412//calcium-dependent protein kinase [EC:2.7.11.1]	XP_010923436.1//PREDICTED: calcium-dependent protein kinase 20-like isoform X1 [Elaeis guineensis]
Unigene74_Total_1	2901	2859	34700	3.58231	0	Up	0	NA	NA	NA	K00695//sucrose synthase [EC:2.4.1.13]	XP_008789904.1//PREDICTED: sucrose synthase 4 [Phoenix dactylifera]
CL2672.Contig1_Total_1	780	109241	43133	-1.35969	0	Down	0	NA	NA	NA	K13950//para-aminobenzoate synthetase [EC:2.6.1.85]	BAJ10902.1//tuber lectin 1 [Dioscorea polystachya]
CL2822.Contig1_Total_1	693	18284.2	68770	1.89214	0	Up	0	NA	NA	NA	NA	XP_008790895.1//PREDICTED: protein EXORDIUM-like [Phoenix dactylifera]
CL982.Contig2_Total_1	1749	42523	6309	-2.7718	0	Down	0	NA	GO:0003824//catalytic activity;GO:0050662//coenzyme binding	NA	K12449//UDP-apiose/xylose synthase	AMM04380.1//UDP-D-apiose/UDP-D-xylose synthase [Ornithogalum longebracteatum]
CL851.Contig2_Total_1	2472	4031	37407.1	3.19506	0	Up	0	NA	NA	NA	K04733//interleukin-1 receptor-associated kinase 4 [EC:2.7.11.1];K13199//plasminogen activator inhibitor 1 RNA-binding protein	XP_010919951.1//PREDICTED: subtilisin-like protease SBT1.5 [Elaeis guineensis]
Unigene2903_Total_1	1566	27860	887	-4.99216	0	Down	0	GO:0016021//integral component of membrane	GO:0003824//catalytic activity	GO:0008152//metabolic process	K01513//ectonucleotide pyrophosphatase/phosphodiesterase family member 1/3 [EC:3.1.4.1 3.6.1.9]	XP_009412222.1//PREDICTED: ectonucleotide pyrophosphatase/phosphodiesterase family member 3-like [Musa acuminata subsp. malaccensis]
CL1787.Contig1_Total_1	1419	2739	33492	3.59305	0	Up	0	NA	GO:0003700//transcription factor activity, sequence-specific DNA binding	GO:0006351//transcription, DNA-templated;GO:0009742//brassinosteroid mediated signaling pathway	K14503//brassinosteroid resistant 1/2	XP_010916623.1//PREDICTED: protein BZR1 homolog 3 [Elaeis guineensis]
Unigene7486_Total_1	1132	39774	5387	-2.90331	0	Down	0	NA	NA	NA	K17080//prohibitin 1	XP_010932581.1//PREDICTED: prohibitin-3, mitochondrial-like [Elaeis guineensis]
CL345.Contig2_Total_1	1093	70739	20725	-1.79018	0	Down	0	NA	NA	NA	K02981//small subunit ribosomal protein S2e	OVA05101.1//Ribosomal protein S5 [Macleaya cordata]
Unigene15832_Total_1	784	46728	8482	-2.48085	0	Down	0	GO:0005840//ribosome	GO:0003735//structural constituent of ribosome	GO:0006412//translation	K02955//small subunit ribosomal protein S14e	XP_011625944.1//40S ribosomal protein S14 [Amborella trichopoda]
CL1334.Contig1_Total_1	468	2809.74	33391.7	3.55194	0	Up	0	GO:0048046//apoplast;GO:0005618//cell wall	GO:0016762//xyloglucan:xyloglucosyl transferase activity;GO:0004553//hydrolase activity, hydrolyzing O-glycosyl compounds	GO:0010411//xyloglucan metabolic process;GO:0042546//cell wall biogenesis;GO:0071555//cell wall organization	K08235//xyloglucan:xyloglucosyl transferase [EC:2.4.1.207];K14504//xyloglucan:xyloglucosyl transferase TCH4 [EC:2.4.1.207]	OVA16017.1//Glycoside hydrolase [Macleaya cordata]
CL1020.Contig1_Total_1	689	40357.5	5779.69	-2.82282	0	Down	0	NA	NA	NA	K11252//histone H2B	XP_009406979.1//PREDICTED: histone H2B [Musa acuminata subsp. malaccensis]
CL3880.Contig2_Total_1	1602	22509.3	74996.8	1.71726	0	Up	0	NA	GO:0005524//ATP binding	NA	K10355//actin, other eukaryote	XP_009406076.1//PREDICTED: actin-3 [Musa acuminata subsp. malaccensis]
Unigene6537_Total_1	2132	26858	748	-5.18521	0	Down	0	NA	NA	NA	K05349//beta-glucosidase [EC:3.2.1.21]	XP_010917875.1//PREDICTED: uncharacterized protein LOC105042391 [Elaeis guineensis]
Unigene14337_Total_1	435	580	26890	5.51583	0	Up	0	NA	NA	NA	K03860//phosphatidylinositol glycan, class Q;K20887//xyloglucan glycosyltransferase 4 [EC:2.4.1.-]	XP_019709820.1//PREDICTED: gibberellin-regulated protein 1-like [Elaeis guineensis]
CL1126.Contig1_Total_1	5771	35463.1	96776	1.42929	0	Up	0	NA	NA	NA	K11323//histone arginine demethylase JMJD6 [EC:1.14.11.-]	XP_010935082.1//PREDICTED: protein TIME FOR COFFEE isoform X1 [Elaeis guineensis]
Unigene2252_Total_1	1471	34131	58	-9.21986	0	Down	0	NA	NA	NA	K05747//Wiskott-Aldrich syndrome protein	XP_016901692.1//PREDICTED: uncharacterized protein At4g06744-like [Cucumis melo]
Unigene2624_Total_1	1960	2292	31358	3.75511	0	Up	0	NA	NA	NA	NA	XP_008785395.1//PREDICTED: nematode resistance protein-like HSPRO1 [Phoenix dactylifera]
Unigene1168_Total_1	2053	38649	5271	-2.89333	0	Down	0	NA	GO:0051287//NAD binding;GO:0004617//phosphoglycerate dehydrogenase activity	GO:0006564//L-serine biosynthetic process	K00058//D-3-phosphoglycerate dehydrogenase [EC:1.1.1.95]	XP_008796753.1//PREDICTED: D-3-phosphoglycerate dehydrogenase 3, chloroplastic-like [Phoenix dactylifera]
Unigene8870_Total_1	1901	40580	6100	-2.75293	0	Down	0	NA	NA	NA	K00033//6-phosphogluconate dehydrogenase [EC:1.1.1.44 1.1.1.343]	XP_010933404.1//PREDICTED: 6-phosphogluconate dehydrogenase, decarboxylating 1-like [Elaeis guineensis]
CL3555.Contig1_Total_1	1304	5054	38670	2.91667	0	Up	0	NA	NA	NA	K12581//CCR4-NOT transcription complex subunit 7/8;K03094//S-phase kinase-associated protein 1;K05941//glutathione gamma-glutamylcysteinyltransferase [EC:2.3.2.15];K01054//acylglycerol lipase [EC:3.1.1.23]	XP_008781592.1//PREDICTED: NAC domain-containing protein 48-like [Phoenix dactylifera]
Unigene7279_Total_1	1466	28041	168	-7.40198	0	Down	0	NA	NA	NA	K16573//gamma-tubulin complex component 6	XP_020100491.1//protein trichome birefringence-like 23 isoform X1 [Ananas comosus]
CL2724.Contig1_Total_1	1710	38849.4	5419.8	-2.86062	0	Down	0	GO:0005623//cell	GO:0016671//oxidoreductase activity, acting on a sulfur group of donors, disulfide as acceptor	GO:0019419//sulfate reduction;GO:0045454//cell redox homeostasis	K05907//adenylyl-sulfate reductase (glutathione) [EC:1.8.4.9]	XP_010929469.1//PREDICTED: 5'-adenylylsulfate reductase 1, chloroplastic [Elaeis guineensis]
Unigene14255_Total_1	1973	33934	3481	-3.3042	0	Down	0	NA	GO:0004512//inositol-3-phosphate synthase activity	GO:0008654//phospholipid biosynthetic process;GO:0006021//inositol biosynthetic process	K01858//myo-inositol-1-phosphate synthase [EC:5.5.1.4]	XP_020257396.1//inositol-3-phosphate synthase [Asparagus officinalis]
Unigene5120_Total_1	3463	34347	94538	1.44167	0	Up	0	NA	GO:0004553//hydrolase activity, hydrolyzing O-glycosyl compounds	GO:0005975//carbohydrate metabolic process	K01214//isoamylase [EC:3.2.1.68]	XP_008798152.1//PREDICTED: isoamylase 1, chloroplastic isoform X1 [Phoenix dactylifera]
Unigene3022_Total_1	1685	25982	407	-6.01538	0	Down	0	NA	NA	NA	K05280//flavonoid 3'-monooxygenase [EC:1.14.13.21]	XP_010939156.1//PREDICTED: flavonoid 3'-monooxygenase-like [Elaeis guineensis]
CL889.Contig2_Total_1	2276	39613.9	5849.36	-2.7787	0	Down	0	NA	NA	NA	K04733//interleukin-1 receptor-associated kinase 4 [EC:2.7.11.1];K15292//syntaxin-binding protein 1;K06699//proteasome activator subunit 4	XP_010925453.1//PREDICTED: BURP domain-containing protein 12-like isoform X2 [Elaeis guineensis]
Unigene8928_Total_1	2148	42576	7167	-2.58964	0	Down	0	GO:0005737//cytoplasm	GO:0046872//metal ion binding;GO:0003872//6-phosphofructokinase activity;GO:0005524//ATP binding;GO:0047334//diphosphate-fructose-6-phosphate 1-phosphotransferase activity	NA	K00895//diphosphate-dependent phosphofructokinase [EC:2.7.1.90]	XP_010927304.1//PREDICTED: pyrophosphate--fructose 6-phosphate 1-phosphotransferase subunit alpha [Elaeis guineensis]
Unigene18666_Total_1	2580	26356	873	-4.93505	0	Down	0	NA	NA	NA	K15920//beta-D-xylosidase 4 [EC:3.2.1.37]	XP_008784548.2//PREDICTED: LOW QUALITY PROTEIN: beta-xylosidase/alpha-L-arabinofuranosidase 2-like [Phoenix dactylifera]
Unigene4977_Total_1	709	48244	9848	-2.31149	0	Down	0	NA	NA	NA	K02942//large subunit ribosomal protein LP1	XP_009417504.1//PREDICTED: 60S acidic ribosomal protein P3-like [Musa acuminata subsp. malaccensis]
Unigene5171_Total_1	433	1823	29356	3.99023	0	Up	0	NA	NA	NA	K05747//Wiskott-Aldrich syndrome protein	XP_010921798.1//PREDICTED: protein SRC2-like [Elaeis guineensis]
Unigene12432_Total_1	1617	99561	39224	-1.36289	0	Down	0	NA	NA	NA	K13199//plasminogen activator inhibitor 1 RNA-binding protein	XP_010924482.1//PREDICTED: RGG repeats nuclear RNA binding protein A [Elaeis guineensis]
CL1840.Contig2_Total_1	446	144380	69466	-1.07454	0	Down	0	GO:0016021//integral component of membrane	GO:0005215//transporter activity	NA	K09873//aquaporin TIP	XP_010933183.1//PREDICTED: probable aquaporin TIP1-1 [Elaeis guineensis]
Unigene14669_Total_1	1869	41387	6784	-2.62801	0	Down	0	NA	GO:0051087//chaperone binding	NA	NA	XP_008787002.1//PREDICTED: BAG family molecular chaperone regulator 7 [Phoenix dactylifera]
CL3594.Contig2_Total_1	934	5925	40032	2.73722	0	Up	0	NA	NA	NA	NA	XP_010905376.1//PREDICTED: uncharacterized protein LOC105032593 [Elaeis guineensis]
CL1020.Contig2_Total_1	507	31841.8	2990.53	-3.43149	0	Down	0	NA	NA	NA	K11252//histone H2B	XP_008810801.1//PREDICTED: histone H2B.11-like [Phoenix dactylifera]
CL2379.Contig2_Total_1	1464	26899.7	169.76	-7.32699	0	Down	0	NA	NA	NA	K03097//casein kinase II subunit alpha [EC:2.7.11.1]	XP_009401767.1//PREDICTED: uncharacterized protein LOC103985700 [Musa acuminata subsp. malaccensis]
Unigene4367_Total_1	703	761	25882	5.06887	0	Up	0	NA	NA	NA	NA	XP_010921514.1//PREDICTED: uncharacterized protein LOC105045053 [Elaeis guineensis]
CL3091.Contig1_Total_1	1222	25586	798	-5.02187	0	Down	0	NA	GO:0016491//oxidoreductase activity	NA	K08081//tropinone reductase I [EC:1.1.1.206]	XP_021814292.1//tropinone reductase homolog At2g29290-like isoform X1 [Prunus avium]
Unigene11256_Total_1	1686	2588	30643	3.5466	0	Up	0	NA	NA	NA	K12812//ATP-dependent RNA helicase UAP56/SUB2 [EC:3.6.4.13];K18081//myotubularin-related protein 1/2 [EC:3.1.3.64 3.1.3.95]	XP_008801613.1//PREDICTED: uncharacterized protein LOC103715676 [Phoenix dactylifera]
Unigene4964_Total_1	1122	30831	2868	-3.44531	0	Down	0	NA	NA	NA	K04733//interleukin-1 receptor-associated kinase 4 [EC:2.7.11.1];K04730//interleukin-1 receptor-associated kinase 1 [EC:2.7.11.1]	XP_009388624.1//PREDICTED: osmotin-like protein [Musa acuminata subsp. malaccensis]
Unigene15954_Total_1	964	4616	35919	2.94099	0	Up	0	NA	NA	NA	NA	XP_008776936.1//PREDICTED: uncharacterized protein LOC103696971 [Phoenix dactylifera]
CL1380.Contig2_Total_1	2310	9643.61	47423.4	2.27891	0	Up	0	NA	NA	NA	K04427//mitogen-activated protein kinase kinase kinase 7 [EC:2.7.11.25];K16573//gamma-tubulin complex component 6	XP_020268750.1//protein trichome birefringence-like 2 isoform X1 [Asparagus officinalis]
CL1030.Contig2_Total_1	417	33254.2	3837.37	-3.13439	0	Down	0	NA	GO:0004324//ferredoxin-NADP+ reductase activity	NA	K02641//ferredoxin--NADP+ reductase [EC:1.18.1.2]	XP_002263658.2//PREDICTED: ferredoxin--NADP reductase, root isozyme, chloroplastic [Vitis vinifera]
Unigene9067_Total_1	832	36823	5323	-2.80934	0	Down	0	GO:0005840//ribosome	GO:0003735//structural constituent of ribosome	GO:0006414//translational elongation	K02942//large subunit ribosomal protein LP1	XP_020091392.1//60S acidic ribosomal protein P1-like [Ananas comosus]
CL1920.Contig2_Total_1	1549	37749	5734	-2.73787	0	Down	0	NA	GO:0016779//nucleotidyltransferase activity	GO:0009058//biosynthetic process	K00966//mannose-1-phosphate guanylyltransferase [EC:2.7.7.13]	XP_020241683.1//probable mannose-1-phosphate guanylyltransferase 1 [Asparagus officinalis]
Unigene2474_Total_1	1468	12758	53633	2.05268	0	Up	0	NA	GO:0046872//metal ion binding	NA	K15172//transcription elongation factor SPT5;K07560//D-tyrosyl-tRNA(Tyr) deacylase [EC:3.1.-.-]	XP_008798608.1//PREDICTED: zinc finger CCCH domain-containing protein 2-like [Phoenix dactylifera]
Unigene20245_Total_1	816	37447	5637	-2.75089	0	Down	0	NA	NA	NA	K14753//guanine nucleotide-binding protein subunit beta-2-like 1 protein	XP_010243791.1//PREDICTED: guanine nucleotide-binding protein subunit beta-like protein [Nelumbo nucifera]
Unigene12282_Total_1	2716	63291	18556	-1.78916	0	Down	0	NA	NA	NA	K13525//transitional endoplasmic reticulum ATPase	XP_010933081.1//PREDICTED: cell division cycle protein 48 homolog [Elaeis guineensis]
Unigene6652_Total_1	677	26053	143	-7.52833	0	Down	0	NA	GO:0008289//lipid binding	GO:0006869//lipid transport	NA	XP_016577046.1//PREDICTED: non-specific lipid-transfer protein 1-like [Capsicum annuum]
Unigene12420_Total_1	1985	3666	33019	3.15197	0	Up	0	NA	NA	NA	NA	XP_010923306.1//PREDICTED: uncharacterized protein LOC105046425 isoform X2 [Elaeis guineensis]
Unigene18916_Total_1	1114	1133	25830	4.49178	0	Up	0	NA	NA	NA	NA	XP_010934469.1//PREDICTED: uncharacterized protein LOC105054608 [Elaeis guineensis]
Unigene15715_Total_1	1305	7505	42263	2.47443	0	Up	0	NA	NA	NA	K20893//probable galacturonosyltransferase-like 1 [EC:2.4.1.-]	XP_008793777.1//PREDICTED: probable galacturonosyltransferase-like 6 [Phoenix dactylifera]
Unigene3044_Total_1	1230	5712	37943	2.71272	0	Up	0	NA	NA	NA	K13424//WRKY transcription factor 33	XP_010921056.1//PREDICTED: WRKY transcription factor WRKY24 [Elaeis guineensis]
Unigene684_Total_1	2401	60092	17100	-1.83222	0	Down	0	NA	NA	NA	K11294//nucleolin	OAY63496.1//Nucleolin 2 [Ananas comosus]
Unigene13457_Total_1	1635	44817	9267	-2.29292	0	Down	0	NA	NA	NA	K08057//calreticulin	XP_010940116.1//PREDICTED: calreticulin [Elaeis guineensis]
Unigene12441_Total_1	2916	41164	7584	-2.4594	0	Down	0	NA	GO:0005524//ATP binding;GO:0051082//unfolded protein binding	GO:0006457//protein folding;GO:0006950//response to stress	K09487//heat shock protein 90kDa beta	XP_010941296.1//PREDICTED: endoplasmin homolog [Elaeis guineensis]
Unigene2697_Total_1	1323	61820	18214	-1.78207	0	Down	0	NA	GO:0016301//kinase activity;GO:0016773//phosphotransferase activity, alcohol group as acceptor	NA	K00847//fructokinase [EC:2.7.1.4]	XP_008788183.1//PREDICTED: fructokinase-1-like [Phoenix dactylifera]
Unigene10424_Total_1	1317	2303	28627	3.61675	0	Up	0	GO:0005622//intracellular;GO:0016021//integral component of membrane	GO:0005484//SNAP receptor activity	GO:0006886//intracellular protein transport;GO:0016192//vesicle-mediated transport	K08486//syntaxin 1B/2/3	XP_010941596.1//PREDICTED: syntaxin-121-like [Elaeis guineensis]
Unigene1896_Total_1	1983	5157	36120	2.78915	0	Up	0	NA	GO:0004190//aspartic-type endopeptidase activity	NA	K04733//interleukin-1 receptor-associated kinase 4 [EC:2.7.11.1];K12951//cation-transporting P-type ATPase D [EC:3.6.3.-];K15292//syntaxin-binding protein 1	XP_008786966.1//PREDICTED: probable aspartyl protease At4g16563 [Phoenix dactylifera]
CL2321.Contig2_Total_1	2027	4567.06	34652.2	2.90457	0	Up	0	NA	NA	NA	K08235//xyloglucan:xyloglucosyl transferase [EC:2.4.1.207];K14504//xyloglucan:xyloglucosyl transferase TCH4 [EC:2.4.1.207]	XP_010927056.1//PREDICTED: probable xyloglucan endotransglucosylase/hydrolase protein 23 [Elaeis guineensis]
CL3623.Contig1_Total_1	1477	76571	26884	-1.52909	0	Down	0	NA	NA	NA	K04733//interleukin-1 receptor-associated kinase 4 [EC:2.7.11.1]	XP_010942271.1//PREDICTED: fasciclin-like arabinogalactan protein 2 [Elaeis guineensis]
CL3611.Contig2_Total_1	1794	44692.8	9345.67	-2.27672	0	Down	0	NA	NA	NA	NA	YP_009316008.1//hypothetical protein (mitochondrion) [Cocos nucifera]
Unigene10382_Total_1	1058	36110	5589	-2.71078	0	Down	0	NA	GO:0016866//intramolecular transferase activity	GO:0030244//cellulose biosynthetic process	K13379//reversibly glycosylated polypeptide / UDP-arabinopyranose mutase [EC:2.4.1.- 5.4.99.30]	XP_006856400.1//UDP-arabinopyranose mutase 1 [Amborella trichopoda]
Unigene609_Total_1	1413	23826	983	-4.61824	0	Down	0	GO:0016021//integral component of membrane	NA	NA	K14066//geranyl diphosphate synthase [EC:2.5.1.1]	XP_020092632.1//uncharacterized protein LOC109713084 isoform X1 [Ananas comosus]
CL516.Contig1_Total_1	969	50338.8	12581.2	-2.01944	0	Down	0	NA	NA	NA	K07937//ADP-ribosylation factor 1	XP_020692943.1//ADP-ribosylation factor 2-like [Dendrobium catenatum]
CL3171.Contig2_Total_1	1890	2888.55	29392.6	3.32799	0	Up	0	NA	NA	NA	K14497//protein phosphatase 2C [EC:3.1.3.16]	EOY33931.1//Highly ABA-induced PP2C gene 2 isoform 2 [Theobroma cacao]
Unigene12365_Total_1	1612	24936	1470	-4.10339	0	Down	0	NA	NA	NA	K04733//interleukin-1 receptor-associated kinase 4 [EC:2.7.11.1];K13473//chitin elicitor-binding protein	XP_020698681.1//lysM domain-containing GPI-anchored protein 1-like [Dendrobium catenatum]
CL1470.Contig1_Total_1	1335	25627.4	1722.42	-3.91422	0	Down	0	NA	GO:0016788//hydrolase activity, acting on ester bonds	NA	K21026//acetylajmaline esterase [EC:3.1.1.80]	CDP21061.1//unnamed protein product [Coffea canephora]
CL3098.Contig1_Total_1	1630	24183.8	1234	-4.31167	0	Down	0	NA	GO:0008977//prephenate dehydrogenase activity;GO:0004665//prephenate dehydrogenase (NADP+) activity	GO:0006571//tyrosine biosynthetic process	K15227//arogenate dehydrogenase (NADP+), plant [EC:1.3.1.78]	OVA04048.1//Prephenate dehydrogenase [Macleaya cordata]
Unigene21329_Total_1	1503	63854	20233	-1.67711	0	Down	0	NA	NA	NA	K01915//glutamine synthetase [EC:6.3.1.2]	AIK03054.1//glutamine synthetase [Eichhornia crassipes]
CL1057.Contig1_Total_1	1899	7847	41121	2.37062	0	Up	0	NA	GO:0016614//oxidoreductase activity, acting on CH-OH group of donors;GO:0050660//flavin adenine dinucleotide binding	NA	NA	XP_010915476.1//PREDICTED: LOW QUALITY PROTEIN: berberine bridge enzyme-like 15 [Elaeis guineensis]
Unigene11122_Total_1	970	46817	11045	-2.10268	0	Down	0	GO:0005874//microtubule;GO:0005737//cytoplasm	GO:0005200//structural constituent of cytoskeleton;GO:0005525//GTP binding;GO:0003924//GTPase activity	GO:0007017//microtubule-based process	K07375//tubulin beta	GAV65483.1//Tubulin domain-containing protein/Tubulin_C domain-containing protein, partial [Cephalotus follicularis]
Unigene14258_Total_1	1312	25330	89	-8.17187	0	Down	0	NA	NA	NA	K08695//anthocyanidin reductase [EC:1.3.1.77]	XP_020243396.1//anthocyanidin reductase ((2S)-flavan-3-ol-forming) [Asparagus officinalis]
Unigene3371_Total_1	2381	7934	41129	2.35499	0	Up	0	GO:0005737//cytoplasm	GO:0003723//RNA binding;GO:0004004//ATP-dependent RNA helicase activity;GO:0005524//ATP binding;GO:0004386//helicase activity	GO:0006396//RNA processing	K12820//pre-mRNA-splicing factor ATP-dependent RNA helicase DHX15/PRP43 [EC:3.6.4.13]	OVA16735.1//Helicase [Macleaya cordata]
Unigene2435_Total_1	1038	12646	50806	1.98727	0	Up	0	NA	NA	NA	K02184//formin 2	XP_015067866.1//PREDICTED: basic proline-rich protein-like isoform X1 [Solanum pennellii]
Unigene4922_Total_1	1297	2629	28245	3.40637	0	Up	0	GO:0016021//integral component of membrane	NA	NA	K20547//basic endochitinase B [EC:3.2.1.14]	XP_005764099.1//hypothetical protein EMIHUDRAFT_44780, partial [Emiliania huxleyi CCMP1516]
Unigene16422_Total_1	1456	7935	41049	2.352	0	Up	0	NA	NA	NA	K12811//ATP-dependent RNA helicase DDX46/PRP5 [EC:3.6.4.13]	XP_017700534.1//PREDICTED: CAX-interacting protein 4-like [Phoenix dactylifera]
CL1425.Contig1_Total_1	828	21990	494	-5.49524	0	Down	0	NA	NA	NA	NA	OAY64761.1//hypothetical protein ACMD2_16768 [Ananas comosus]
CL805.Contig1_Total_1	1616	25964.2	2061.98	-3.67346	0	Down	0	NA	NA	NA	K13065//shikimate O-hydroxycinnamoyltransferase [EC:2.3.1.133]	XP_010942060.1//PREDICTED: putrescine hydroxycinnamoyltransferase 1-like [Elaeis guineensis]
Unigene18795_Total_1	2350	8368.03	41715.5	2.29858	0	Up	0	GO:0016021//integral component of membrane	GO:0015171//amino acid transmembrane transporter activity	NA	K13863//solute carrier family 7 (cationic amino acid transporter), member 1	OAY78939.1//Cationic amino acid transporter 2, vacuolar [Ananas comosus]
CL3064.Contig2_Total_1	2196	72805	25990	-1.50512	0	Down	0	NA	GO:0051287//NAD binding;GO:0004617//phosphoglycerate dehydrogenase activity	GO:0006564//L-serine biosynthetic process	K00058//D-3-phosphoglycerate dehydrogenase [EC:1.1.1.95]	XP_008789693.1//PREDICTED: D-3-phosphoglycerate dehydrogenase 3, chloroplastic-like [Phoenix dactylifera]
CL3716.Contig1_Total_1	1185	43703	9798	-2.17622	0	Down	0	NA	NA	NA	K02932//large subunit ribosomal protein L5e	XP_020247403.1//60S ribosomal protein L5-like [Asparagus officinalis]
Unigene15738_Total_1	1230	36917	91427	1.28929	0	Up	0	NA	NA	NA	K19996//phosphatidylinositol transfer protein SFH5	XP_010912526.1//PREDICTED: patellin-3 [Elaeis guineensis]
Unigene4150_Total_1	1319	6730	37543	2.46082	0	Up	0	NA	NA	NA	K17506//protein phosphatase 1L [EC:3.1.3.16]	XP_021670217.1//probable protein phosphatase 2C 59 [Hevea brasiliensis]
CL252.Contig1_Total_1	2632	5994	35792	2.559	0	Up	0	NA	NA	NA	K19044//E3 ubiquitin-protein ligase XBAT32/33 [EC:2.3.2.27]	XP_010920604.1//PREDICTED: E3 ubiquitin-protein ligase XB3-like [Elaeis guineensis]
Unigene16476_Total_1	783	58606	18115	-1.71291	0	Down	0	NA	NA	NA	K03036//26S proteasome regulatory subunit N6	AAT08700.1//pollen-specific protein, partial [Hyacinthus orientalis]
Unigene1669_Total_1	1819	30017	3887	-2.96809	0	Down	0	NA	NA	NA	K09587//steroid 22-alpha-hydroxylase [EC:1.14.13.-]	XP_008790363.2//PREDICTED: cytochrome P450 90B1-like [Phoenix dactylifera]
Unigene20237_Total_1	822	6054	35654	2.53906	0	Up	0	NA	NA	NA	NA	XP_010942557.1//PREDICTED: uncharacterized protein LOC105060515 [Elaeis guineensis]
Unigene13257_Total_1	1116	25851	2333	-3.48901	0	Down	0	NA	NA	NA	NA	XP_010913191.1//PREDICTED: fasciclin-like arabinogalactan protein 7 [Elaeis guineensis]
CL2379.Contig1_Total_1	1451	21070.3	251.24	-6.40905	0	Down	0	NA	NA	NA	K03097//casein kinase II subunit alpha [EC:2.7.11.1]	XP_009401767.1//PREDICTED: uncharacterized protein LOC103985700 [Musa acuminata subsp. malaccensis]
CL3353.Contig1_Total_1	2106	63282	21050	-1.60702	0	Down	0	GO:0005737//cytoplasm	GO:0005524//ATP binding	GO:0042026//protein refolding	K04077//chaperonin GroEL	XP_010918680.1//PREDICTED: ruBisCO large subunit-binding protein subunit alpha isoform X2 [Elaeis guineensis]
Unigene2445_Total_1	2553	10331	44600	2.09102	0	Up	0	NA	GO:0003824//catalytic activity	NA	K06617//raffinose synthase [EC:2.4.1.82]	XP_008784982.1//PREDICTED: galactinol--sucrose galactosyltransferase [Phoenix dactylifera]
CL2243.Contig1_Total_1	1891	3276	28671	3.11054	0	Up	0	NA	NA	NA	K12850//pre-mRNA-splicing factor 38B	XP_010931627.1//PREDICTED: pre-mRNA splicing factor SR-like 1 isoform X1 [Elaeis guineensis]
CL313.Contig2_Total_1	1918	128056	64425.6	-1.01011	0	Down	0	GO:0005743//mitochondrial inner membrane;GO:0016021//integral component of membrane	GO:0005215//transporter activity	GO:0055085//transmembrane transport	K05863//solute carrier family 25 (mitochondrial adenine nucleotide translocator), member 4/5/6/31	XP_010913950.1//PREDICTED: ADP,ATP carrier protein 1, mitochondrial-like [Elaeis guineensis]
Unigene22496_Total_1	1250	9687	42989	2.1308	0	Up	0	NA	NA	NA	K01807//ribose 5-phosphate isomerase A [EC:5.3.1.6]	XP_008807605.1//PREDICTED: probable ribose-5-phosphate isomerase 2 [Phoenix dactylifera]
Unigene14245_Total_1	1098	24507	1991	-3.64067	0	Down	0	GO:0031977//thylakoid lumen;GO:0009535//chloroplast thylakoid membrane;GO:0009533//chloroplast stromal thylakoid	GO:0003755//peptidyl-prolyl cis-trans isomerase activity;GO:0043424//protein histidine kinase binding	GO:0006457//protein folding;GO:0010275//NAD(P)H dehydrogenase complex assembly	K03768//peptidyl-prolyl cis-trans isomerase B (cyclophilin B) [EC:5.2.1.8]	OAY75484.1//Photosynthetic NDH subunit of lumenal location 5, chloroplastic [Ananas comosus]
Unigene20721_Total_1	1315	22070	1138	-4.29656	0	Down	0	NA	NA	NA	NA	XP_010926790.1//PREDICTED: leucine-rich repeat extensin-like protein 4 [Elaeis guineensis]
CL725.Contig2_Total_1	460	35688.3	6594.47	-2.45517	0	Down	0	NA	GO:0004324//ferredoxin-NADP+ reductase activity	NA	K02641//ferredoxin--NADP+ reductase [EC:1.18.1.2]	XP_004955449.1//PREDICTED: ferredoxin--NADP reductase, embryo isozyme, chloroplastic [Setaria italica]
CL1918.Contig1_Total_1	1417	4949	32506	2.69645	0	Up	0	NA	NA	NA	K15285//solute carrier family 35, member E3	XP_020093881.1//UDP-galactose transporter 2-like [Ananas comosus]
Unigene15744_Total_1	2258	24552	69901	1.49043	0	Up	0	NA	NA	NA	K20043//clathrin coat assembly protein AP180	XP_008810593.1//PREDICTED: putative clathrin assembly protein At2g25430 [Phoenix dactylifera]
Unigene19391_Total_1	2069	56159	17291	-1.71854	0	Down	0	NA	GO:0046872//metal ion binding;GO:0004222//metalloendopeptidase activity	NA	K17732//mitochondrial-processing peptidase subunit beta [EC:3.4.24.64]	XP_010939148.1//PREDICTED: LOW QUALITY PROTEIN: probable mitochondrial-processing peptidase subunit beta, mitochondrial [Elaeis guineensis]
Unigene3502_Total_1	1722	20374	512	-5.33348	0	Down	0	GO:0016021//integral component of membrane	NA	GO:0006810//transport	K19996//phosphatidylinositol transfer protein SFH5	XP_020230791.1//patellin-4 [Cajanus cajan]
Unigene632_Total_1	2606	30231	4278	-2.84006	0	Down	0	NA	NA	NA	K01126//glycerophosphoryl diester phosphodiesterase [EC:3.1.4.46]	XP_010928867.1//PREDICTED: glycerophosphodiester phosphodiesterase GDPDL3 [Elaeis guineensis]
Unigene13465_Total_1	2422	3456	28641	3.03186	0	Up	0	NA	NA	NA	K04733//interleukin-1 receptor-associated kinase 4 [EC:2.7.11.1];K08653//membrane-bound transcription factor site-1 protease [EC:3.4.21.112];K13199//plasminogen activator inhibitor 1 RNA-binding protein	XP_010919953.1//PREDICTED: subtilisin-like protease SBT1.7 [Elaeis guineensis]
Unigene3114_Total_1	881	1528	23267	3.90953	0	Up	0	NA	NA	NA	NA	XP_010915652.1//PREDICTED: non-specific lipid-transfer protein 1-like [Elaeis guineensis]
CL3577.Contig2_Total_1	1317	34121	6098	-2.5033	0	Down	0	NA	NA	NA	K13420//LRR receptor-like serine/threonine-protein kinase FLS2 [EC:2.7.11.1]	XP_008795755.1//PREDICTED: polygalacturonase inhibitor-like [Phoenix dactylifera]
Unigene3739_Total_1	1354	53136	15865	-1.76289	0	Down	0	NA	NA	NA	K11323//histone arginine demethylase JMJD6 [EC:1.14.11.-];K11276//nucleophosmin 1	OVA17867.1//zinc finger protein [Macleaya cordata]
Unigene13475_Total_1	2393	3012	27099	3.1504	0	Up	0	NA	NA	NA	NA	XP_008806837.1//PREDICTED: uncharacterized protein LOC103719397 [Phoenix dactylifera]
CL2159.Contig3_Total_1	843	25469	70638	1.45266	0	Up	0	GO:0005874//microtubule;GO:0005737//cytoplasm	GO:0005200//structural constituent of cytoskeleton;GO:0005525//GTP binding;GO:0003924//GTPase activity	GO:0007017//microtubule-based process	K07375//tubulin beta	XP_011085182.1//tubulin beta chain [Sesamum indicum]
Unigene3583_Total_1	919	35780	6970	-2.37897	0	Down	0	GO:0005840//ribosome	GO:0003735//structural constituent of ribosome	GO:0006412//translation	K02993//small subunit ribosomal protein S7e	XP_006847231.1//40S ribosomal protein S7 [Amborella trichopoda]
CL363.Contig3_Total_1	1830	34358.2	6315.03	-2.46284	0	Down	0	NA	NA	NA	K09580//protein disulfide-isomerase A1 [EC:5.3.4.1]	XP_008790218.1//PREDICTED: protein disulfide-isomerase-like [Phoenix dactylifera]
Unigene10647_Total_1	955	95003	42283	-1.18694	0	Down	0	GO:0015935//small ribosomal subunit	GO:0003735//structural constituent of ribosome;GO:0019843//rRNA binding	GO:0006412//translation	K02997//small subunit ribosomal protein S9e	XP_011622020.1//40S ribosomal protein S9-2 [Amborella trichopoda]
Unigene4359_Total_1	1967	44074	99591	1.15704	0	Up	0	NA	GO:0003979//UDP-glucose 6-dehydrogenase activity;GO:0051287//NAD binding	NA	K00012//UDPglucose 6-dehydrogenase [EC:1.1.1.22]	XP_020702512.1//UDP-glucose 6-dehydrogenase 4-like [Dendrobium catenatum]
Unigene14310_Total_1	477	32117	5371	-2.59912	0	Down	0	NA	NA	NA	K02902//large subunit ribosomal protein L28	XP_008803418.1//PREDICTED: uncharacterized protein LOC103716973 [Phoenix dactylifera]
CL1140.Contig4_Total_1	2337	27104	3315	-3.05047	0	Down	0	NA	NA	NA	K17086//transmembrane 9 superfamily member 2/4	XP_020102353.1//transmembrane 9 superfamily member 8-like [Ananas comosus]
Unigene905_Total_1	840	35209	6844	-2.38208	0	Down	0	NA	NA	NA	K02893//large subunit ribosomal protein L23Ae	XP_010935472.1//PREDICTED: 60S ribosomal protein L23A [Elaeis guineensis]
CL3372.Contig1_Total_1	2166	21909	64193	1.53185	0	Up	0	NA	GO:0005524//ATP binding	NA	K03283//heat shock 70kDa protein 1/8	XP_012089411.2//heat shock cognate 70 kDa protein 2 [Jatropha curcas]
CL2816.Contig1_Total_1	2021	7891	38101	2.25251	0	Up	0	NA	NA	NA	K00850//6-phosphofructokinase 1 [EC:2.7.1.11]	XP_010925503.1//PREDICTED: ATP-dependent 6-phosphofructokinase 3 isoform X1 [Elaeis guineensis]
Unigene1208_Total_1	751	20465	139	-7.22097	0	Down	0	NA	NA	NA	NA	XP_019184100.1//PREDICTED: putative lipid-transfer protein DIR1 [Ipomoea nil]
Unigene2426_Total_1	1749	4701	30820	2.69378	0	Up	0	NA	NA	NA	K10352//myosin heavy chain;K20553//5'-3' exoribonuclease 4 [EC:3.1.13.-]	XP_008780981.1//PREDICTED: truncated FRIGIDA-like protein 1 [Phoenix dactylifera]
CL1020.Contig3_Total_1	1164	42248	10412.3	-2.03964	0	Down	0	NA	NA	NA	K11252//histone H2B	XP_009406979.1//PREDICTED: histone H2B [Musa acuminata subsp. malaccensis]
CL3054.Contig2_Total_1	1715	19222.7	456.31	-5.4157	0	Down	0	GO:0005874//microtubule;GO:0005737//cytoplasm	GO:0005200//structural constituent of cytoskeleton;GO:0005525//GTP binding;GO:0003924//GTPase activity	GO:0007017//microtubule-based process	K07374//tubulin alpha	OVA13329.1//Tubulin [Macleaya cordata]
Unigene8555_Total_1	1242	40446	9554	-2.10086	0	Down	0	NA	NA	NA	K17095//annexin A7/11	XP_020110792.1//annexin D1-like [Ananas comosus]
Unigene1171_Total_1	632	5761	33115	2.50405	0	Up	0	NA	GO:0016301//kinase activity	NA	NA	XP_010927429.1//PREDICTED: uncharacterized protein LOC105049471 [Elaeis guineensis]
CL955.Contig2_Total_1	1662	9734.29	41477.3	2.07213	0	Up	0	NA	NA	NA	K03921//acyl-[acyl-carrier-protein] desaturase [EC:1.14.19.2 1.14.19.11 1.14.19.26]	XP_010927705.1//PREDICTED: stearoyl-[acyl-carrier-protein] 9-desaturase, chloroplastic-like [Elaeis guineensis]
CL1281.Contig3_Total_1	2162	27333	72427	1.38684	0	Up	0	NA	NA	NA	K10257//acyl-lipid omega-3 desaturase [EC:1.14.19.25 1.14.19.35 1.14.19.36]	ABS76144.1//chloroplast omega-3 fatty acid desaturase [Elaeis oleifera]
CL2135.Contig1_Total_1	3453	3605	27467	2.91058	0	Up	0	NA	NA	NA	K14486//auxin response factor	XP_008791554.1//PREDICTED: auxin response factor 18 [Phoenix dactylifera]
Unigene4199_Total_1	1213	4613.37	29793.3	2.67205	0	Up	0	NA	NA	NA	K08770//ubiquitin C	XP_022034683.1//polyubiquitin-like [Helianthus annuus]
Unigene6857_Total_1	1647	1715	22228	3.67705	0	Up	0	NA	GO:0046872//metal ion binding;GO:0004722//protein serine/threonine phosphatase activity	NA	K14803//protein phosphatase PTC2/3 [EC:3.1.3.16]	XP_019710495.1//PREDICTED: probable protein phosphatase 2C 47 [Elaeis guineensis]
CL834.Contig4_Total_1	1396	34750.4	7223.98	-2.28521	0	Down	0	NA	GO:0008270//zinc ion binding;GO:0003871//5-methyltetrahydropteroyltriglutamate-homocysteine S-methyltransferase activity	GO:0009086//methionine biosynthetic process	K00549//5-methyltetrahydropteroyltriglutamate--homocysteine methyltransferase [EC:2.1.1.14]	XP_015873297.1//PREDICTED: 5-methyltetrahydropteroyltriglutamate--homocysteine methyltransferase [Ziziphus jujuba]
CL3405.Contig2_Total_1	1533	29978	5134	-2.56479	0	Down	0	GO:0043231//intracellular membrane-bounded organelle	GO:0004739//pyruvate dehydrogenase (acetyl-transferring) activity	GO:0006086//acetyl-CoA biosynthetic process from pyruvate	K00161//pyruvate dehydrogenase E1 component alpha subunit [EC:1.2.4.1]	XP_010548093.1//PREDICTED: pyruvate dehydrogenase E1 component subunit alpha-1, mitochondrial [Tarenaya hassleriana]
CL2250.Contig2_Total_1	1595	3648	26814	2.85877	0	Up	0	NA	NA	NA	K13354//solute carrier family 25 (peroxisomal adenine nucleotide transporter), member 17	XP_020087341.1//peroxisomal adenine nucleotide carrier 1-like [Ananas comosus]
Unigene12833_Total_1	1713	2086	22715	3.42579	0	Up	0	NA	NA	NA	K10260//F-box and WD-40 domain protein 7;K04733//interleukin-1 receptor-associated kinase 4 [EC:2.7.11.1];K08332	XP_008798516.1//PREDICTED: U-box domain-containing protein 21-like [Phoenix dactylifera]
Unigene8227_Total_1	460	18420.9	694	-4.74931	0	Down	0	NA	NA	NA	K05747//Wiskott-Aldrich syndrome protein;K17506//protein phosphatase 1L [EC:3.1.3.16];K02184//formin 2	OAY67010.1//Pollen-specific protein-like [Ananas comosus]
CL3456.Contig2_Total_1	3141	6141	32561	2.38756	0	Up	0	NA	NA	NA	K00454//lipoxygenase [EC:1.13.11.12]	XP_010937328.1//PREDICTED: probable lipoxygenase 6 [Elaeis guineensis]
Unigene3661_Total_1	880	69777	27778	-1.34785	0	Down	0	NA	NA	NA	K03231//elongation factor 1-alpha	OVA18144.1//Elongation factor [Macleaya cordata]
Unigene2556_Total_1	1049	43839	12264	-1.85683	0	Down	0	NA	NA	NA	K02985//small subunit ribosomal protein S3e	XP_008784293.1//PREDICTED: 40S ribosomal protein S3-3-like [Phoenix dactylifera]
Unigene1354_Total_1	1457	47581	14350	-1.74838	0	Down	0	NA	GO:0019904//protein domain specific binding	NA	K06630//14-3-3 protein epsilon	XP_010265205.1//PREDICTED: 14-3-3-like protein [Nelumbo nucifera]
Unigene12445_Total_1	1867	30735	5707	-2.44812	0	Down	0	NA	GO:0004616//phosphogluconate dehydrogenase (decarboxylating) activity	GO:0006098//pentose-phosphate shunt;GO:0019521//D-gluconate metabolic process	K00033//6-phosphogluconate dehydrogenase [EC:1.1.1.44 1.1.1.343]	XP_010905189.1//PREDICTED: 6-phosphogluconate dehydrogenase, decarboxylating 1, chloroplastic-like [Elaeis guineensis]
Unigene14185_Total_1	564	26144	3705	-2.83798	0	Down	0	NA	GO:0020037//heme binding;GO:0004601//peroxidase activity	GO:0006979//response to oxidative stress	K00434//L-ascorbate peroxidase [EC:1.11.1.11]	XP_020684562.1//L-ascorbate peroxidase, cytosolic-like [Dendrobium catenatum]
Unigene2457_Total_1	1769	5765	31366	2.42477	0	Up	0	NA	NA	NA	NA	XP_010937705.1//PREDICTED: protein UPSTREAM OF FLC [Elaeis guineensis]
Unigene17772_Total_1	621	28827	4889	-2.57885	0	Down	0	NA	NA	NA	K11254//histone H4	KVI06931.1//Histone core [Cynara cardunculus var. scolymus]
Unigene3615_Total_1	1887	17496	202	-6.45557	0	Down	0	NA	NA	NA	K01179//endoglucanase [EC:3.2.1.4]	XP_008795766.1//PREDICTED: endoglucanase 3 [Phoenix dactylifera]
CL2888.Contig2_Total_1	743	17259.4	367.69	-5.57179	0	Down	0	GO:0000790//nuclear chromatin;GO:0000786//nucleosome	GO:0003677//DNA binding;GO:0046982//protein heterodimerization activity	GO:0006342//chromatin silencing	K11251//histone H2A	XP_003543507.1//PREDICTED: histone H2A-like [Glycine max]
Unigene14196_Total_1	699	18200	837	-4.46161	0	Down	0	NA	NA	NA	K11252//histone H2B	XP_008810801.1//PREDICTED: histone H2B.11-like [Phoenix dactylifera]
Unigene11288_Total_1	1920	22816	2553	-3.17882	0	Down	0	NA	NA	NA	K00814//alanine transaminase [EC:2.6.1.2]	XP_010937250.1//PREDICTED: alanine aminotransferase 2 [Elaeis guineensis]
Unigene1598_Total_1	732	47277	14626	-1.71165	0	Down	0	GO:0015935//small ribosomal subunit	GO:0003723//RNA binding;GO:0003735//structural constituent of ribosome	GO:0006412//translation	K02969//small subunit ribosomal protein S20e	XP_011076314.1//40S ribosomal protein S20-2 [Sesamum indicum]
Unigene3055_Total_1	1107	48119	15118	-1.68938	0	Down	0	NA	NA	NA	K04078//chaperonin GroES	XP_008792839.1//PREDICTED: 20 kDa chaperonin, chloroplastic-like [Phoenix dactylifera]
Unigene11217_Total_1	1188	28295	71023	1.3087	0	Up	0	NA	NA	NA	K13420//LRR receptor-like serine/threonine-protein kinase FLS2 [EC:2.7.11.1]	AAP92911.1//polygalacturonase-inhibiting protein [Pyrus pyrifolia]
CL3162.Contig2_Total_1	1849	48036	15133	-1.68546	0	Down	0	NA	GO:0004553//hydrolase activity, hydrolyzing O-glycosyl compounds	GO:0005975//carbohydrate metabolic process	K19891//glucan endo-1,3-beta-glucosidase 1/2/3 [EC:3.2.1.39]	XP_010942826.1//PREDICTED: glucan endo-1,3-beta-glucosidase 7 [Elaeis guineensis]
Unigene21283_Total_1	707	17281	574	-4.93104	0	Down	0	GO:0005634//nucleus;GO:0000786//nucleosome	GO:0003677//DNA binding;GO:0046982//protein heterodimerization activity	NA	K11253//histone H3	XP_021631864.1//uncharacterized protein LOC110629262 [Manihot esculenta]
Unigene11273_Total_1	1599	26808	4242	-2.67889	0	Down	0	GO:0016021//integral component of membrane	NA	GO:0006810//transport	K15102//solute carrier family 25 (mitochondrial phosphate transporter), member 3	XP_021610714.1//mitochondrial phosphate carrier protein 3, mitochondrial-like [Manihot esculenta]
CL2095.Contig1_Total_1	1343	20427	1712	-3.59577	0	Down	0	GO:0005634//nucleus	GO:0043565//sequence-specific DNA binding;GO:0003700//transcription factor activity, sequence-specific DNA binding	GO:0006351//transcription, DNA-templated	K09338//homeobox-leucine zipper protein	XP_015613231.1//PREDICTED: homeobox-leucine zipper protein HOX8 [Oryza sativa Japonica Group]
Unigene1884_Total_1	707	18070	902	-4.34337	0	Down	0	NA	NA	NA	K11253//histone H3	XP_020698323.1//histone H3.2-like [Dendrobium catenatum]
CL2669.Contig3_Total_1	931	689.19	17740.4	4.66695	0	Up	0	GO:0005634//nucleus	GO:0003677//DNA binding;GO:0003700//transcription factor activity, sequence-specific DNA binding	GO:0050832//defense response to fungus;GO:0001944//vasculature development;GO:0010200//response to chitin;GO:0051301//cell division;GO:0006351//transcription, DNA-templated	K09286//EREBP-like factor	XP_010943050.1//PREDICTED: ethylene-responsive transcription factor ERF109-like [Elaeis guineensis]
CL3618.Contig2_Total_1	2741	17536.8	709.61	-4.64626	0	Down	0	NA	NA	NA	K15718//linoleate 9S-lipoxygenase [EC:1.13.11.58]	OAY73084.1//putative linoleate 9S-lipoxygenase 5 [Ananas comosus]
Unigene5488_Total_1	1761	29087	72041	1.2894	0	Up	0	NA	GO:0046872//metal ion binding;GO:0020037//heme binding;GO:0004096//catalase activity	GO:0006979//response to oxidative stress;GO:0042744//hydrogen peroxide catabolic process	K03781//catalase [EC:1.11.1.6]	XP_009392260.1//PREDICTED: catalase isozyme A-like isoform X1 [Musa acuminata subsp. malaccensis]
CL44.Contig1_Total_1	934	39398.7	10418	-1.93811	0	Down	0	NA	NA	NA	NA	AGC78945.1//hypothetical protein (mitochondrion) [Vicia faba]
Unigene11123_Total_1	712	29358	5432	-2.45324	0	Down	0	GO:0005874//microtubule;GO:0005737//cytoplasm	GO:0005200//structural constituent of cytoskeleton;GO:0005525//GTP binding;GO:0003924//GTPase activity	GO:0007017//microtubule-based process	K07375//tubulin beta	XP_017218857.1//PREDICTED: tubulin beta-1 chain [Daucus carota subsp. sativus]
CL1912.Contig1_Total_1	1000	2831	23631	3.04225	0	Up	0	GO:0016021//integral component of membrane	GO:0005506//iron ion binding;GO:0016491//oxidoreductase activity	GO:0008610//lipid biosynthetic process	K04713//sphinganine C4-monooxygenase [EC:1.14.18.5]	XP_010917034.1//PREDICTED: sphinganine C4-monooxygenase 1-like [Elaeis guineensis]
Unigene4012_Total_1	1709	6273	31658	2.3163	0	Up	0	NA	NA	NA	K08332	XP_010912397.1//PREDICTED: U-box domain-containing protein 27 [Elaeis guineensis]
Unigene2006_Total_1	1701	24284	3270	-2.91169	0	Down	0	NA	GO:0004190//aspartic-type endopeptidase activity	NA	K04733//interleukin-1 receptor-associated kinase 4 [EC:2.7.11.1];K02882//large subunit ribosomal protein L18Ae;K01381//saccharopepsin [EC:3.4.23.25]	XP_010926882.1//PREDICTED: probable aspartyl protease At4g16563 [Elaeis guineensis]
Unigene1226_Total_1	874	21793	60066	1.44364	0	Up	0	NA	NA	NA	NA	XP_008790291.1//PREDICTED: uncharacterized protein LOC103707539 [Phoenix dactylifera]
Unigene4859_Total_1	438	22076	2431	-3.2019	0	Down	0	NA	NA	NA	K14560//U3 small nucleolar ribonucleoprotein protein IMP3;K02928//large subunit ribosomal protein L41e	NA
Unigene2280_Total_1	1604	20170	1739	-3.55492	0	Down	0	NA	NA	NA	K01184//polygalacturonase [EC:3.2.1.15];K01213//galacturan 1,4-alpha-galacturonidase [EC:3.2.1.67]	XP_020112802.1//probable polygalacturonase [Ananas comosus]
CL1569.Contig2_Total_1	2779	10438.5	39811.8	1.91224	0	Up	0	NA	NA	NA	NA	XP_019706302.1//PREDICTED: zinc finger CCCH domain-containing protein 53-like isoform X5 [Elaeis guineensis]
Unigene3417_Total_1	847	33886	7810	-2.13634	0	Down	0	NA	NA	NA	K13250//translocon-associated protein subunit beta	XP_020107605.1//translocon-associated protein subunit beta [Ananas comosus]
Unigene12288_Total_1	728	17128	122	-7.15238	0	Down	0	NA	NA	NA	K04733//interleukin-1 receptor-associated kinase 4 [EC:2.7.11.1];K03006//DNA-directed RNA polymerase II subunit RPB1 [EC:2.7.7.6]	XP_010929165.1//PREDICTED: early nodulin-like protein 3 [Elaeis guineensis]
CL2344.Contig1_Total_1	2003	8010	34865	2.10286	0	Up	0	NA	NA	NA	K14487//auxin responsive GH3 gene family	XP_011088186.1//probable indole-3-acetic acid-amido synthetase GH3.1 [Sesamum indicum]
CL898.Contig1_Total_1	4805	36725	82844	1.15459	0	Up	0	NA	NA	NA	K05681//ATP-binding cassette, subfamily G (WHITE), member 2	XP_010910610.1//PREDICTED: ABC transporter G family member 36 [Elaeis guineensis]
Unigene5806_Total_1	1170	25652	65715	1.33811	0	Up	0	NA	NA	NA	K20721//reticulon-1	XP_008805646.1//PREDICTED: reticulon-like protein B3 [Phoenix dactylifera]
CL158.Contig1_Total_1	1779	1592.33	19799.3	3.61719	0	Up	0	NA	NA	NA	K14440//SWI/SNF-related matrix-associated actin-dependent regulator of chromatin subfamily A-like protein 1 [EC:3.6.4.12]	XP_010908889.1//PREDICTED: uncharacterized protein LOC105035148 [Elaeis guineensis]
CL1544.Contig1_Total_1	782	49402.2	101332	1.0174	0	Up	0	NA	NA	NA	K06689//ubiquitin-conjugating enzyme E2 D [EC:2.3.2.23]	KJB39134.1//hypothetical protein B456_007G025200, partial [Gossypium raimondii]
Unigene22500_Total_1	1092	3882	25665	2.70589	0	Up	0	NA	NA	NA	K09566//peptidyl-prolyl isomerase G (cyclophilin G) [EC:5.2.1.8]	XP_008808654.1//PREDICTED: zinc finger CCHC domain-containing protein 10 [Phoenix dactylifera]
Unigene17107_Total_1	1725	16558	150	-6.80547	0	Down	0	NA	NA	NA	K08486//syntaxin 1B/2/3	XP_010910206.1//PREDICTED: syntaxin-related protein KNOLLE [Elaeis guineensis]
Unigene6525_Total_1	790	16823	687	-4.63302	0	Down	0	NA	NA	NA	K04733//interleukin-1 receptor-associated kinase 4 [EC:2.7.11.1];K05747//Wiskott-Aldrich syndrome protein	XP_008788906.2//PREDICTED: fasciclin-like arabinogalactan protein 2 [Phoenix dactylifera]
Unigene3790_Total_1	2013	2724	22657	3.03711	0	Up	0	NA	NA	NA	K04733//interleukin-1 receptor-associated kinase 4 [EC:2.7.11.1]	XP_010925124.1//PREDICTED: probable inactive receptor kinase At2g26730 [Elaeis guineensis]
Unigene20233_Total_1	427	915	17620	4.24826	0	Up	0	NA	NA	NA	NA	BAS96003.1//Os06g0133400, partial [Oryza sativa Japonica Group]
CL3054.Contig1_Total_1	1721	41343.3	12015.7	-1.80178	0	Down	0	GO:0005874//microtubule;GO:0005737//cytoplasm	GO:0005200//structural constituent of cytoskeleton;GO:0005525//GTP binding;GO:0003924//GTPase activity	GO:0090378//seed trichome elongation;GO:0007017//microtubule-based process	K07374//tubulin alpha	KMZ61462.1//putative Tubulin alpha chain [Zostera marina]
Unigene22074_Total_1	1528	15950	255	-5.98596	0	Down	0	GO:0016021//integral component of membrane	GO:0022857//transmembrane transporter activity	NA	K07874//Ras-related protein Rab-1A;K00801//farnesyl-diphosphate farnesyltransferase [EC:2.5.1.21]	XP_010940523.1//PREDICTED: protein WALLS ARE THIN 1 [Elaeis guineensis]
CL2597.Contig2_Total_1	1756	50956	17594	-1.55321	0	Down	0	NA	NA	NA	K01648//ATP citrate (pro-S)-lyase [EC:2.3.3.8]	XP_010941487.1//PREDICTED: ATP-citrate synthase alpha chain protein 3 [Elaeis guineensis]
Unigene10962_Total_1	2552	40813	11771	-1.81284	0	Down	0	NA	GO:0004802//transketolase activity	GO:0008152//metabolic process	K00615//transketolase [EC:2.2.1.1]	XP_008813030.1//PREDICTED: transketolase, chloroplastic [Phoenix dactylifera]
CL2670.Contig1_Total_1	1278	4334	26432	2.58947	0	Up	0	GO:0005634//nucleus	GO:0003677//DNA binding	GO:0006355//regulation of transcription, DNA-templated;GO:0006351//transcription, DNA-templated	K12581//CCR4-NOT transcription complex subunit 7/8;K03094//S-phase kinase-associated protein 1;K13126//polyadenylate-binding protein;K05941//glutathione gamma-glutamylcysteinyltransferase [EC:2.3.2.15];K01054//acylglycerol lipase [EC:3.1.1.23]	XP_010921285.1//PREDICTED: NAC domain-containing protein 68 [Elaeis guineensis]
Unigene9615_Total_1	995	46467	15025	-1.64788	0	Down	0	GO:0016021//integral component of membrane	GO:0005215//transporter activity	NA	K09873//aquaporin TIP	XP_008801219.1//PREDICTED: probable aquaporin TIP1-1 [Phoenix dactylifera]
CL1773.Contig1_Total_1	677	17793	71	-7.98832	0	Down	0	NA	NA	NA	NA	XP_020260349.1//stress-response A/B barrel domain-containing protein At5g22580 [Asparagus officinalis]
CL3776.Contig1_Total_1	1082	21205.8	2385.72	-3.17101	0	Down	0	NA	GO:0003723//RNA binding;GO:0016757//transferase activity, transferring glycosyl groups	NA	K12741//heterogeneous nuclear ribonucleoprotein A1/A3	XP_001690007.1//SR protein factor [Chlamydomonas reinhardtii]
CL1334.Contig2_Total_1	383	1915.26	20299.3	3.38678	0	Up	0	NA	NA	NA	K08235//xyloglucan:xyloglucosyl transferase [EC:2.4.1.207];K14504//xyloglucan:xyloglucosyl transferase TCH4 [EC:2.4.1.207]	AGI42456.1//xyloglucan endotransglycosylase/hydrolase [Neolamarckia cadamba]
Unigene4239_Total_1	2313	49970	17187	-1.55879	0	Down	0	NA	NA	NA	K00021//hydroxymethylglutaryl-CoA reductase (NADPH) [EC:1.1.1.34]	AIX10146.1//hydroxymethylglutaryl-CoA reductase [Dioscorea composita]
Unigene4967_Total_1	576	32008	7275	-2.15646	0	Down	0	NA	NA	NA	K13199//plasminogen activator inhibitor 1 RNA-binding protein	XP_009410905.1//PREDICTED: plasminogen activator inhibitor 1 RNA-binding protein [Musa acuminata subsp. malaccensis]
CL3025.Contig3_Total_1	2001	8258	34593	2.04757	0	Up	0	NA	GO:0003824//catalytic activity;GO:0030170//pyridoxal phosphate binding	GO:0009058//biosynthetic process	K00654//serine palmitoyltransferase [EC:2.3.1.50]	XP_009400799.1//PREDICTED: long chain base biosynthesis protein 1a-like [Musa acuminata subsp. malaccensis]
Unigene197_Total_1	1440	43530	13489	-1.70927	0	Down	0	NA	NA	NA	K00856//adenosine kinase [EC:2.7.1.20]	XP_021684501.1//adenosine kinase 2 [Hevea brasiliensis]
Unigene11967_Total_1	1667	1045	17653	4.0593	0	Up	0	NA	NA	NA	K12581//CCR4-NOT transcription complex subunit 7/8;K13126//polyadenylate-binding protein;K05941//glutathione gamma-glutamylcysteinyltransferase [EC:2.3.2.15];K01054//acylglycerol lipase [EC:3.1.1.23]	XP_008784959.1//PREDICTED: NAC domain-containing protein 74-like [Phoenix dactylifera]
CL2094.Contig1_Total_1	1395	4381.8	26266.6	2.56459	0	Up	0	NA	NA	NA	K13035//beta-cyano-L-alanine hydratase/nitrilase [EC:3.5.5.4 4.2.1.65]	XP_020247274.1//bifunctional nitrilase/nitrile hydratase NIT4B-like isoform X1 [Asparagus officinalis]
CL899.Contig2_Total_1	1472	1269.19	18260.7	3.82772	0	Up	0	NA	NA	NA	NA	XP_010929226.1//PREDICTED: uncharacterized protein LOC105050777 isoform X2 [Elaeis guineensis]
CL3577.Contig3_Total_1	1275	46680	15367	-1.62201	0	Down	0	GO:0016021//integral component of membrane	NA	NA	K20718//LRR receptor-like serine/threonine-protein kinase ERECTA [EC:2.7.11.1]	XP_010928441.1//PREDICTED: polygalacturonase inhibitor-like [Elaeis guineensis]
Unigene6538_Total_1	876	9901	37690	1.90949	0	Up	0	NA	NA	NA	NA	KJB74416.1//hypothetical protein B456_011G293200 [Gossypium raimondii]
Unigene13_Total_1	656	43535	13557	-1.70218	0	Down	0	GO:0005874//microtubule	GO:0005200//structural constituent of cytoskeleton;GO:0005525//GTP binding;GO:0003924//GTPase activity	GO:0007017//microtubule-based process	K07374//tubulin alpha	XP_010934670.1//PREDICTED: tubulin alpha-3 chain [Elaeis guineensis]
CL1011.Contig1_Total_1	2982	3991	25305	2.64556	0	Up	0	NA	GO:0036459//thiol-dependent ubiquitinyl hydrolase activity	GO:0006511//ubiquitin-dependent protein catabolic process;GO:0016579//protein deubiquitination	K11855//ubiquitin carboxyl-terminal hydrolase 36/42 [EC:3.4.19.12]	XP_020685011.1//ubiquitin carboxyl-terminal hydrolase 23-like [Dendrobium catenatum]
CL3948.Contig1_Total_1	1059	15458	280	-5.80583	0	Down	0	NA	NA	NA	K01859//chalcone isomerase [EC:5.5.1.6]	AGJ50586.1//CHI [Tulipa fosteriana]
Unigene614_Total_1	1151	29093	5967	-2.30464	0	Down	0	NA	NA	NA	NA	XP_020087527.1//hemiasterlin resistant protein 1 [Ananas comosus]
CL3618.Contig1_Total_1	2826	16339.2	734.39	-4.49469	0	Down	0	NA	NA	NA	K15718//linoleate 9S-lipoxygenase [EC:1.13.11.58]	OAY73084.1//putative linoleate 9S-lipoxygenase 5 [Ananas comosus]
Unigene12140_Total_1	1901	51448	18357	-1.50583	0	Down	0	NA	NA	NA	K08150//MFS transporter, SP family, solute carrier family 2 (myo-inositol transporter), member 13	XP_009401350.1//PREDICTED: plastidic glucose transporter 4 [Musa acuminata subsp. malaccensis]
Unigene22340_Total_1	1520	34977	8971	-1.98211	0	Down	0	NA	NA	NA	K01711//GDPmannose 4,6-dehydratase [EC:4.2.1.47]	XP_020674511.1//GDP-mannose 4,6 dehydratase 1-like [Dendrobium catenatum]
Unigene2865_Total_1	3278	17673	1260	-3.82909	0	Down	0	NA	NA	NA	K00924;K20718//LRR receptor-like serine/threonine-protein kinase ERECTA [EC:2.7.11.1]	XP_010929848.1//PREDICTED: probably inactive leucine-rich repeat receptor-like protein kinase At3g28040 [Elaeis guineensis]
CL749.Contig3_Total_1	1212	4761.55	26674.2	2.4669	0	Up	0	NA	GO:0003676//nucleic acid binding	NA	K14794//ribosomal RNA-processing protein 12;K15340//DNA cross-link repair 1A protein;K12309//beta-galactosidase [EC:3.2.1.23]	KMZ75915.1//hypothetical protein ZOSMA_109G00050 [Zostera marina]
CL3844.Contig2_Total_1	967	25167	4306	-2.56616	0	Down	0	GO:0005740//mitochondrial envelope	GO:0004129//cytochrome-c oxidase activity	NA	K02265//cytochrome c oxidase subunit 5b	XP_020598095.1//putative cytochrome c oxidase subunit 5b-like [Phalaenopsis equestris]
Unigene14747_Total_1	1012	3156	22877	2.83869	0	Up	0	NA	NA	NA	NA	XP_020094869.1//uncharacterized protein LOC109714583 [Ananas comosus]
Unigene1433_Total_1	1740	3635	23990	2.70336	0	Up	0	GO:0016021//integral component of membrane	GO:0003830//beta-1,4-mannosylglycoprotein 4-beta-N-acetylglucosaminyltransferase activity	GO:0006487//protein N-linked glycosylation	K00737//beta-1,4-mannosyl-glycoprotein beta-1,4-N-acetylglucosaminyltransferase [EC:2.4.1.144]	OAY66600.1//Beta-1,4-mannosyl-glycoprotein 4-beta-N-acetylglucosaminyltransferase [Ananas comosus]
CL286.Contig1_Total_1	2709	6847.84	31065.4	2.16254	0	Up	0	NA	NA	NA	K13414//mitogen-activated protein kinase kinase kinase 1 [EC:2.7.11.25]	XP_009383627.1//PREDICTED: mitogen-activated protein kinase kinase kinase 1-like [Musa acuminata subsp. malaccensis]
Unigene2812_Total_1	724	44369	14407	-1.64183	0	Down	0	GO:0005840//ribosome;GO:0022625//cytosolic large ribosomal subunit	GO:0030295//protein kinase activator activity;GO:0003735//structural constituent of ribosome	GO:0045860//positive regulation of protein kinase activity;GO:0002181//cytoplasmic translation;GO:0006414//translational elongation	K02942//large subunit ribosomal protein LP1	XP_002266328.1//PREDICTED: 60S acidic ribosomal protein P1 [Vitis vinifera]
Unigene11287_Total_1	1355	3625	23899	2.70185	0	Up	0	NA	NA	NA	NA	XP_010277507.1//PREDICTED: uncharacterized protein LOC104611921 [Nelumbo nucifera]
Unigene6856_Total_1	481	2223	20343.8	3.17497	0	Up	0	NA	NA	NA	K05747//Wiskott-Aldrich syndrome protein	XP_002954263.1//extracellular matrix glycoprotein pherophorin-V40 [Volvox carteri f. nagariensis]
Unigene5073_Total_1	1601	36146	9847	-1.89512	0	Down	0	GO:0005794//Golgi apparatus;GO:0030176//integral component of endoplasmic reticulum membrane;GO:0016021//integral component of membrane;GO:0005886//plasma membrane	GO:0016628//oxidoreductase activity, acting on the CH-CH group of donors, NAD or NADP as acceptor;GO:0009918//sterol delta7 reductase activity	GO:0016126//sterol biosynthetic process;GO:0016132//brassinosteroid biosynthetic process	K00213//7-dehydrocholesterol reductase [EC:1.3.1.21]	XP_020080838.1//7-dehydrocholesterol reductase [Ananas comosus]
CL509.Contig1_Total_1	1579	10273.2	37639	1.8543	0	Up	0	NA	NA	NA	K12867//pre-mRNA-splicing factor SYF1	XP_008775948.1//PREDICTED: probable inactive purple acid phosphatase 29 [Phoenix dactylifera]
Unigene1805_Total_1	1462	64375	27046	-1.27013	0	Down	0	NA	GO:0004332//fructose-bisphosphate aldolase activity	GO:0006096//glycolytic process	K01623//fructose-bisphosphate aldolase, class I [EC:4.1.2.13]	XP_009403948.1//PREDICTED: fructose-bisphosphate aldolase 1, chloroplastic-like [Musa acuminata subsp. malaccensis]
Unigene10414_Total_1	629	3084	22450	2.8448	0	Up	0	GO:0005634//nucleus	GO:0003677//DNA binding;GO:0003700//transcription factor activity, sequence-specific DNA binding	GO:0009873//ethylene-activated signaling pathway;GO:0006351//transcription, DNA-templated	K09286//EREBP-like factor	XP_013690667.1//PREDICTED: ethylene-responsive transcription factor ERF036-like [Brassica napus]
Unigene1243_Total_1	2941	19351	2029	-3.27261	0	Down	0	NA	NA	NA	K13832//3-dehydroquinate dehydratase / shikimate dehydrogenase [EC:4.2.1.10 1.1.1.25]	XP_010914406.1//PREDICTED: bifunctional 3-dehydroquinate dehydratase/shikimate dehydrogenase, chloroplastic isoform X1 [Elaeis guineensis]
Unigene15676_Total_1	1345	24118	3994	-2.61325	0	Down	0	GO:0005783//endoplasmic reticulum	GO:0016853//isomerase activity	GO:0045454//cell redox homeostasis	K09584//protein disulfide-isomerase A6 [EC:5.3.4.1]	XP_010931733.1//PREDICTED: probable protein disulfide-isomerase A6 [Elaeis guineensis]
CL3386.Contig2_Total_1	1954	18751	35	-9.08444	0	Down	0	NA	NA	NA	K09828//Delta24-sterol reductase [EC:1.3.1.72 1.3.1.-]	XP_008797923.1//PREDICTED: delta(24)-sterol reductase-like [Phoenix dactylifera]
CL3668.Contig1_Total_1	2244	2576	21045	3.01123	0	Up	0	NA	NA	NA	K00924	XP_010925541.1//PREDICTED: receptor-like protein kinase HSL1 [Elaeis guineensis]
CL2011.Contig1_Total_1	993	4804.41	26300.7	2.43363	0	Up	0	GO:0005737//cytoplasm	GO:0003743//translation initiation factor activity	NA	K03259//translation initiation factor 4E	XP_010909970.1//PREDICTED: eukaryotic translation initiation factor NCBP [Elaeis guineensis]
Unigene12564_Total_1	729	43171	13982	-1.64554	0	Down	0	GO:0022625//cytosolic large ribosomal subunit	GO:0003735//structural constituent of ribosome	GO:0002181//cytoplasmic translation;GO:0006414//translational elongation	K02943//large subunit ribosomal protein LP2	XP_002266030.2//PREDICTED: 60S acidic ribosomal protein P2 isoform X1 [Vitis vinifera]
Unigene3154_Total_1	1576	26870	5318	-2.35608	0	Down	0	NA	NA	NA	K19747//BAHD acyltransferase [EC:2.3.1.-]	XP_008785410.2//PREDICTED: uncharacterized acetyltransferase At3g50280 [Phoenix dactylifera]
Unigene12002_Total_1	1244	22402	3318	-2.77429	0	Down	0	NA	NA	NA	K13346//peroxin-10	XP_010936944.1//PREDICTED: stress-response A/B barrel domain-containing protein UP3 [Elaeis guineensis]
CL2219.Contig2_Total_1	1910	2443.57	20593.9	3.05611	0	Up	0	NA	NA	NA	K14431//transcription factor TGA	XP_008786824.1//PREDICTED: transcription factor TGA2-like isoform X2 [Phoenix dactylifera]
Unigene20173_Total_1	701	22654	3441	-2.73791	0	Down	0	GO:0005840//ribosome	GO:0003735//structural constituent of ribosome	GO:0006412//translation	K02910//large subunit ribosomal protein L31e	XP_006850140.1//60S ribosomal protein L31 [Amborella trichopoda]
CL1596.Contig1_Total_1	2657	1078.87	16806	3.94234	0	Up	0	GO:0016021//integral component of membrane	NA	NA	K19984//exocyst complex component 5	XP_009414117.1//PREDICTED: formin-like protein 16 [Musa acuminata subsp. malaccensis]
CL2246.Contig2_Total_1	2361	39660	12031	-1.73997	0	Down	0	NA	NA	NA	K09490//heat shock 70kDa protein 5	XP_009392825.1//PREDICTED: luminal-binding protein 2 [Musa acuminata subsp. malaccensis]
CL3064.Contig1_Total_1	2130	23846	3965	-2.6074	0	Down	0	NA	GO:0051287//NAD binding;GO:0004617//phosphoglycerate dehydrogenase activity	GO:0006564//L-serine biosynthetic process	K00058//D-3-phosphoglycerate dehydrogenase [EC:1.1.1.95]	XP_009420396.1//PREDICTED: D-3-phosphoglycerate dehydrogenase 1, chloroplastic [Musa acuminata subsp. malaccensis]
Unigene9390_Total_1	660	20172	2437	-3.06822	0	Down	0	GO:0005759//mitochondrial matrix;GO:0005737//cytoplasm	GO:0046872//metal ion binding;GO:0051082//unfolded protein binding;GO:0051087//chaperone binding	GO:0006457//protein folding;GO:0006986//response to unfolded protein;GO:0051085//chaperone mediated protein folding requiring cofactor	K04078//chaperonin GroES	XP_010045089.1//PREDICTED: 10 kDa chaperonin [Eucalyptus grandis]
CL603.Contig3_Total_1	2132	18052.7	1630.8	-3.48761	0	Down	0	GO:0005737//cytoplasm	GO:0004619//phosphoglycerate mutase activity;GO:0030145//manganese ion binding	GO:0006007//glucose catabolic process	K15633//2,3-bisphosphoglycerate-independent phosphoglycerate mutase [EC:5.4.2.12]	XP_010922826.1//PREDICTED: 2,3-bisphosphoglycerate-independent phosphoglycerate mutase [Elaeis guineensis]
Unigene4001_Total_1	1393	10726	37950	1.80394	0	Up	0	NA	NA	NA	K02865//large subunit ribosomal protein L10Ae;K14771//U3 small nucleolar RNA-associated protein 19	XP_008786865.1//PREDICTED: uncharacterized protein LOC103705051 [Phoenix dactylifera]
Unigene2143_Total_1	2344	6735	30177.9	2.1447	0	Up	0	NA	GO:0004722//protein serine/threonine phosphatase activity	NA	K13899//cystatin-C;K10147//protein phosphatase 1D [EC:3.1.3.16];K19704//protein phosphatase PTC1 [EC:3.1.3.16];K17506//protein phosphatase 1L [EC:3.1.3.16]	XP_008777864.1//PREDICTED: probable protein phosphatase 2C 33 isoform X1 [Phoenix dactylifera]
Unigene13455_Total_1	2952	23700	59897	1.31855	0	Up	0	GO:0016020//membrane;GO:0048046//apoplast;GO:0005829//cytosol;GO:0009507//chloroplast	GO:0008964//phosphoenolpyruvate carboxylase activity	GO:0006099//tricarboxylic acid cycle;GO:0016036//cellular response to phosphate starvation;GO:0015977//carbon fixation;GO:0090377//seed trichome initiation;GO:0090378//seed trichome elongation;GO:0051262//protein tetramerization;GO:0048366//leaf development	K01595//phosphoenolpyruvate carboxylase [EC:4.1.1.31]	NP_001313677.1//phosphoenolpyruvate carboxylase 2 [Gossypium hirsutum]
Unigene14755_Total_1	973	37578	10962	-1.79642	0	Down	0	NA	NA	NA	K02947//small subunit ribosomal protein S10e	XP_008781468.1//PREDICTED: 40S ribosomal protein S10-1-like [Phoenix dactylifera]
Unigene12431_Total_1	1090	52113	19613	-1.42888	0	Down	0	NA	NA	NA	K13199//plasminogen activator inhibitor 1 RNA-binding protein	XP_008810382.1//PREDICTED: plasminogen activator inhibitor 1 RNA-binding protein-like [Phoenix dactylifera]
Unigene4631_Total_1	753	16319	1083	-3.93249	0	Down	0	NA	NA	NA	K03860//phosphatidylinositol glycan, class Q	XP_020083020.1//gibberellin-regulated protein 6-like [Ananas comosus]
Unigene14772_Total_1	1862	14347	183	-6.3118	0	Down	0	NA	NA	NA	K01188//beta-glucosidase [EC:3.2.1.21];K20834//protodioscin 26-O-beta-D-glucosidase [EC:3.2.1.186]	XP_008799933.1//PREDICTED: furostanol glycoside 26-O-beta-glucosidase-like isoform X2 [Phoenix dactylifera]
Unigene652_Total_1	3011	2537	20428	2.99031	0	Up	0	NA	NA	NA	K04733//interleukin-1 receptor-associated kinase 4 [EC:2.7.11.1]	XP_010911875.2//PREDICTED: G-type lectin S-receptor-like serine/threonine-protein kinase At1g34300 [Elaeis guineensis]
CL188.Contig2_Total_1	1862	17313	41	-8.74106	0	Down	0	NA	NA	NA	K05929//phosphoethanolamine N-methyltransferase [EC:2.1.1.103]	XP_019709528.1//PREDICTED: phosphoethanolamine N-methyltransferase 1 isoform X2 [Elaeis guineensis]
CL1760.Contig1_Total_1	1549	11670	39317	1.73331	0	Up	0	NA	NA	NA	K17893//ubiquinol oxidase [EC:1.10.3.11]	XP_010911355.2//PREDICTED: ubiquinol oxidase 2, mitochondrial-like [Elaeis guineensis]
CL3809.Contig2_Total_1	1633	16067	1045	-3.96157	0	Down	0	NA	NA	NA	K01689//enolase [EC:4.2.1.11]	XP_010933076.1//PREDICTED: enolase 2 [Elaeis guineensis]
CL1653.Contig2_Total_1	1994	4720	25577	2.41895	0	Up	0	NA	NA	NA	K14494//DELLA protein	XP_008776123.1//PREDICTED: chitin-inducible gibberellin-responsive protein 1-like [Phoenix dactylifera]
Unigene22032_Total_1	1951	2538	20371	2.98571	0	Up	0	NA	NA	NA	K04733//interleukin-1 receptor-associated kinase 4 [EC:2.7.11.1]	XP_010922742.1//PREDICTED: probable serine/threonine-protein kinase PBL1 [Elaeis guineensis]
Unigene22099_Total_1	1191	1274	16923	3.7125	0	Up	0	NA	NA	NA	K18819//inositol 3-alpha-galactosyltransferase [EC:2.4.1.123]	OAY81754.1//Galactinol synthase 2 [Ananas comosus]
Unigene8567_Total_1	1415	17603	1618	-3.46258	0	Down	0	NA	GO:0004356//glutamate-ammonia ligase activity;GO:0005524//ATP binding	GO:0006542//glutamine biosynthetic process	K01915//glutamine synthetase [EC:6.3.1.2]	XP_010909363.1//PREDICTED: glutamine synthetase nodule isozyme [Elaeis guineensis]
Unigene6841_Total_1	1662	27726	6002	-2.22677	0	Down	0	NA	NA	NA	K00831//phosphoserine aminotransferase [EC:2.6.1.52]	XP_009396475.1//PREDICTED: phosphoserine aminotransferase 1, chloroplastic-like [Musa acuminata subsp. malaccensis]
Unigene3610_Total_1	2841	5022	26113	2.35939	0	Up	0	NA	NA	NA	K07195//exocyst complex component 7	XP_010922642.1//PREDICTED: exocyst complex component EXO70B1 [Elaeis guineensis]
Unigene18742_Total_1	1368	30956	7691	-2.02802	0	Down	0	NA	GO:0016740//transferase activity	GO:0008299//isoprenoid biosynthetic process	K00787//farnesyl diphosphate synthase [EC:2.5.1.1 2.5.1.10]	XP_020106184.1//farnesyl pyrophosphate synthase 1-like isoform X1 [Ananas comosus]
CL1082.Contig2_Total_1	1651	26696	63725	1.23619	0	Up	0	NA	NA	NA	K19891//glucan endo-1,3-beta-glucosidase 1/2/3 [EC:3.2.1.39]	XP_010922329.1//PREDICTED: glucan endo-1,3-beta-glucosidase [Elaeis guineensis]
Unigene2020_Total_1	980	17975	1836	-3.3104	0	Down	0	NA	NA	NA	K03006//DNA-directed RNA polymerase II subunit RPB1 [EC:2.7.7.6]	XP_009388772.1//PREDICTED: PLASMODESMATA CALLOSE-BINDING PROTEIN 3 [Musa acuminata subsp. malaccensis]
CL256.Contig1_Total_1	1287	534.75	14561.2	4.74807	0	Up	0	NA	NA	NA	K13210//far upstream element-binding protein;K13162//poly(rC)-binding protein 2/3/4;K00963//UTP--glucose-1-phosphate uridylyltransferase [EC:2.7.7.9]	XP_008782861.1//PREDICTED: zinc finger CCCH domain-containing protein 14 [Phoenix dactylifera]
CL2524.Contig2_Total_1	4335	13867.8	42789.8	1.60649	0	Up	0	NA	NA	NA	K12828//splicing factor 3B subunit 1	XP_019704870.1//PREDICTED: splicing factor 3B subunit 1-like [Elaeis guineensis]
Unigene16272_Total_1	691	60251	25351	-1.26799	0	Down	0	GO:0005634//nucleus;GO:0000790//nuclear chromatin;GO:0000786//nucleosome	GO:0003677//DNA binding;GO:0046982//protein heterodimerization activity	GO:0006342//chromatin silencing	K11251//histone H2A	XP_012468379.1//PREDICTED: histone H2A-like [Gossypium raimondii]
Unigene4704_Total_1	1710	20826	3005	-2.81199	0	Down	0	NA	GO:0008483//transaminase activity;GO:0030170//pyridoxal phosphate binding	GO:0009058//biosynthetic process	K15849//bifunctional aspartate aminotransferase and glutamate/aspartate-prephenate aminotransferase [EC:2.6.1.1 2.6.1.78 2.6.1.79]	XP_010911889.1//PREDICTED: bifunctional aspartate aminotransferase and glutamate/aspartate-prephenate aminotransferase isoform X1 [Elaeis guineensis]
Unigene21314_Total_1	1698	5207	26214	2.31277	0	Up	0	GO:0016021//integral component of membrane	GO:0008289//lipid binding	NA	NA	XP_010923463.1//PREDICTED: uncharacterized protein LOC105046548 [Elaeis guineensis]
Unigene3029_Total_1	2457	25752	5220	-2.32161	0	Down	0	GO:0005737//cytoplasm	GO:0003723//RNA binding	NA	K13126//polyadenylate-binding protein	XP_008795896.1//PREDICTED: polyadenylate-binding protein 2-like [Phoenix dactylifera]
Unigene10427_Total_1	1908	26068	5400.3	-2.29021	0	Down	0	NA	GO:0046872//metal ion binding;GO:0004222//metalloendopeptidase activity	NA	K01412//mitochondrial-processing peptidase subunit alpha [EC:3.4.24.64]	OAY82149.1//Mitochondrial-processing peptidase subunit alpha [Ananas comosus]
Unigene11254_Total_1	849	34688	9888	-1.82973	0	Down	0	GO:0005840//ribosome	NA	NA	K02896//large subunit ribosomal protein L24e	XP_020102223.1//60S ribosomal protein L24-like [Ananas comosus]
Unigene17145_Total_1	2312	2937	20886	2.81108	0	Up	0	NA	NA	NA	K14856//protein SDA1;K00276//primary-amine oxidase [EC:1.4.3.21]	XP_009412912.1//PREDICTED: uncharacterized protein LOC103994308 [Musa acuminata subsp. malaccensis]
Unigene2442_Total_1	1932	9924.62	35423.9	1.8166	0	Up	0	NA	NA	NA	K19042//E3 ubiquitin-protein ligase BOI and related proteins [EC:2.3.2.27]	XP_009386495.1//PREDICTED: PLASMODESMATA CALLOSE-BINDING PROTEIN 3-like isoform X1 [Musa acuminata subsp. malaccensis]
Unigene5584_Total_1	2463	9020	33632	1.87959	0	Up	0	NA	NA	NA	K14494//DELLA protein	XP_008784606.1//PREDICTED: scarecrow-like protein 9 [Phoenix dactylifera]
Unigene511_Total_1	1486	15378	1010	-3.94748	0	Down	0	NA	NA	NA	K19891//glucan endo-1,3-beta-glucosidase 1/2/3 [EC:3.2.1.39]	XP_020094303.1//glucan endo-1,3-beta-glucosidase 11-like [Ananas comosus]
Unigene18884_Total_1	1732	11444	38065	1.71483	0	Up	0	NA	NA	NA	K15191//La-related protein 7	OAY63864.1//La-related protein 6B [Ananas comosus]
Unigene17999_Total_1	631	1869	17980	3.24701	0	Up	0	NA	NA	NA	NA	NA
Unigene11950_Total_1	2002	37608	11679	-1.70617	0	Down	0	GO:0005737//cytoplasm	GO:0046872//metal ion binding;GO:0003872//6-phosphofructokinase activity;GO:0005524//ATP binding;GO:0047334//diphosphate-fructose-6-phosphate 1-phosphotransferase activity	GO:0006002//fructose 6-phosphate metabolic process	K00895//diphosphate-dependent phosphofructokinase [EC:2.7.1.90]	XP_008805585.1//PREDICTED: pyrophosphate--fructose 6-phosphate 1-phosphotransferase subunit beta [Phoenix dactylifera]
Unigene335_Total_1	1666	25557	5296	-2.28979	0	Down	0	NA	NA	NA	K04733//interleukin-1 receptor-associated kinase 4 [EC:2.7.11.1];K12811//ATP-dependent RNA helicase DDX46/PRP5 [EC:3.6.4.13];K02184//formin 2	XP_009387460.1//PREDICTED: F-box protein AFR [Musa acuminata subsp. malaccensis]
Unigene3048_Total_1	747	28064	6540	-2.1204	0	Down	0	GO:0005874//microtubule	NA	NA	K18635//protein SPIRAL1 and related proteins	BAH92201.1//Os03g0417800, partial [Oryza sativa Japonica Group]
Unigene619_Total_1	1396	3367	21658	2.66632	0	Up	0	NA	NA	NA	K02184//formin 2	XP_010937096.1//PREDICTED: remorin-like [Elaeis guineensis]
Unigene8545_Total_1	1262	1847	17810	3.25039	0	Up	0	NA	NA	NA	K04733//interleukin-1 receptor-associated kinase 4 [EC:2.7.11.1];K12173//BRCA1-A complex subunit BRE	XP_009391063.1//PREDICTED: thaumatin-like protein 1b [Musa acuminata subsp. malaccensis]
CL2679.Contig2_Total_1	488	21756	3618	-2.60719	0	Down	0	NA	GO:0020037//heme binding;GO:0004601//peroxidase activity	GO:0006979//response to oxidative stress	K00434//L-ascorbate peroxidase [EC:1.11.1.11]	XP_020275577.1//L-ascorbate peroxidase, cytosolic [Asparagus officinalis]
CL788.Contig2_Total_1	4100	25900.6	5568.33	-2.23671	0	Down	0	GO:0016021//integral component of membrane	GO:0005524//ATP binding;GO:0042626//ATPase activity, coupled to transmembrane movement of substances	NA	K05658//ATP-binding cassette, subfamily B (MDR/TAP), member 1 [EC:3.6.3.44]	XP_008784383.1//PREDICTED: ABC transporter B family member 19 [Phoenix dactylifera]
CL2645.Contig1_Total_1	1141	18218	2175	-3.08532	0	Down	0	NA	NA	NA	K00227//Delta7-sterol 5-desaturase [EC:1.14.19.20]	XP_020269613.1//delta(7)-sterol-C5(6)-desaturase-like isoform X1 [Asparagus officinalis]
CL231.Contig1_Total_1	3352	4903.62	24909.9	2.32576	0	Up	0	NA	NA	NA	K00688//glycogen phosphorylase [EC:2.4.1.1]	XP_008776997.1//PREDICTED: LOW QUALITY PROTEIN: alpha-1,4 glucan phosphorylase L isozyme, chloroplastic/amyloplastic [Phoenix dactylifera]
Unigene4298_Total_1	673	13226	357	-5.23035	0	Down	0	NA	NA	NA	K11254//histone H4	KMZ69092.1//Histone H4 [Zostera marina]
Unigene889_Total_1	2677	878	14784	4.05463	0	Up	0	NA	NA	NA	K04733//interleukin-1 receptor-associated kinase 4 [EC:2.7.11.1];K04730//interleukin-1 receptor-associated kinase 1 [EC:2.7.11.1];K13416//brassinosteroid insensitive 1-associated receptor kinase 1 [EC:2.7.10.1 2.7.11.1]	XP_010910436.2//PREDICTED: receptor like protein kinase S.2 [Elaeis guineensis]
Unigene13474_Total_1	3473	61146	26805	-1.2088	0	Down	0	GO:0016021//integral component of membrane	GO:0005524//ATP binding;GO:0008553//hydrogen-exporting ATPase activity, phosphorylative mechanism	GO:0006754//ATP biosynthetic process	K01535//H+-transporting ATPase [EC:3.6.3.6]	XP_010923303.1//PREDICTED: plasma membrane ATPase 3-like [Elaeis guineensis]
Unigene3040_Total_1	1081	18198	2237	-3.04319	0	Down	0	NA	NA	NA	K04733//interleukin-1 receptor-associated kinase 4 [EC:2.7.11.1]	CAH67955.1//H0117D06-OSIGBa0088B06.7 [Oryza sativa]
Unigene20908_Total_1	2522	7938	30861	1.93989	0	Up	0	NA	NA	NA	K17895//GATA-binding protein 3	XP_008805201.1//PREDICTED: GATA transcription factor 4-like [Phoenix dactylifera]
Unigene10681_Total_1	1836	30490	8073	-1.9362	0	Down	0	NA	NA	NA	K00382//dihydrolipoamide dehydrogenase [EC:1.8.1.4]	XP_009383728.1//PREDICTED: dihydrolipoyl dehydrogenase, mitochondrial-like [Musa acuminata subsp. malaccensis]
CL3117.Contig2_Total_1	1330	27098.2	6333	-2.11628	0	Down	0	GO:0030529//intracellular ribonucleoprotein complex	NA	NA	K11086//small nuclear ribonucleoprotein B and B'	XP_020677094.1//small nuclear ribonucleoprotein-associated protein B' [Dendrobium catenatum]
Unigene11500_Total_1	1109	75202	36631	-1.05675	0	Down	0	GO:0005840//ribosome;GO:0030529//intracellular ribonucleoprotein complex;GO:0022625//cytosolic large ribosomal subunit	GO:0003723//RNA binding	GO:0000470//maturation of LSU-rRNA;GO:0042254//ribosome biogenesis;GO:0006412//translation	K02936//large subunit ribosomal protein L7Ae	XP_004965571.1//PREDICTED: 60S ribosomal protein L7a [Setaria italica]
Unigene14153_Total_1	1098	28067	6831	-2.05775	0	Down	0	GO:0019773//proteasome core complex, alpha-subunit complex;GO:0005634//nucleus;GO:0005737//cytoplasm	GO:0004298//threonine-type endopeptidase activity	GO:0006511//ubiquitin-dependent protein catabolic process	K02728//20S proteasome subunit alpha 3 [EC:3.4.25.1]	XP_006429795.1//hypothetical protein CICLE_v10013771mg [Citrus clementina]
Unigene5063_Total_1	3259	31452	8624	-1.88577	0	Down	0	NA	NA	NA	K00454//lipoxygenase [EC:1.13.11.12]	XP_008807550.1//PREDICTED: lipoxygenase 6, chloroplastic [Phoenix dactylifera]
Unigene5416_Total_1	1805	19021	2623	-2.87735	0	Down	0	GO:0005618//cell wall;GO:0016021//integral component of membrane;GO:0005576//extracellular region;GO:0071944//cell periphery	GO:0045330//aspartyl esterase activity;GO:0046910//pectinesterase inhibitor activity;GO:0030599//pectinesterase activity	GO:0045490//pectin catabolic process;GO:0042545//cell wall modification	K01051//pectinesterase [EC:3.1.1.11]	XP_009397166.1//PREDICTED: pectinesterase-like [Musa acuminata subsp. malaccensis]
CL644.Contig2_Total_1	2339	37296	11914.8	-1.66531	0	Down	0	NA	NA	NA	K12885//heterogeneous nuclear ribonucleoprotein G	XP_010911946.1//PREDICTED: glycine-rich RNA-binding protein RZ1A-like [Elaeis guineensis]
Unigene5615_Total_1	934	13771	660	-4.40207	0	Down	0	GO:0048046//apoplast	GO:0016853//isomerase activity	NA	K01870//isoleucyl-tRNA synthetase [EC:6.1.1.5];K19027//zinc finger FYVE domain-containing protein 26	XP_010910756.2//PREDICTED: dirigent protein 22-like [Elaeis guineensis]
Unigene4411_Total_1	2542	30376	8100	-1.92598	0	Down	0	NA	NA	NA	K12667//oligosaccharyltransferase complex subunit delta (ribophorin II)	XP_008785235.1//PREDICTED: dolichyl-diphosphooligosaccharide--protein glycosyltransferase subunit 2-like [Phoenix dactylifera]
CL2299.Contig1_Total_1	1779	14975.5	1099	-3.78739	0	Down	0	NA	NA	NA	K01647//citrate synthase [EC:2.3.3.1]	ANW46676.1//citrate synthase mitochondrial [Annona cherimola]
Unigene13129_Total_1	624	4977	24676	2.29072	0	Up	0	NA	NA	NA	K16465//centrin-1	OAY78017.1//Calcium-binding protein KIC [Ananas comosus]
Unigene3446_Total_1	1559	33854	10009	-1.77707	0	Down	0	GO:0005788//endoplasmic reticulum lumen;GO:0005783//endoplasmic reticulum	GO:0030246//carbohydrate binding;GO:0051082//unfolded protein binding;GO:0005509//calcium ion binding	GO:0006457//protein folding	K08057//calreticulin	XP_010549535.1//PREDICTED: calreticulin-1 [Tarenaya hassleriana]
Unigene9981_Total_1	2297	3699	21812	2.54087	0	Up	0	GO:0016021//integral component of membrane	GO:0004674//protein serine/threonine kinase activity;GO:0005524//ATP binding;GO:0004672//protein kinase activity	NA	K04733//interleukin-1 receptor-associated kinase 4 [EC:2.7.11.1]	XP_006849863.1//protein LYK5 [Amborella trichopoda]
Unigene13764_Total_1	3158	40989	14199	-1.54849	0	Down	0	NA	NA	NA	K15925//alpha-D-xyloside xylohydrolase [EC:3.2.1.177]	XP_010916365.1//PREDICTED: alpha-xylosidase 1 [Elaeis guineensis]
Unigene2440_Total_1	1085	3348	20959	2.62716	0	Up	0	NA	NA	NA	NA	XP_008787645.1//PREDICTED: uncharacterized protein LOC103705622 [Phoenix dactylifera]
Unigene14227_Total_1	1258	1922	17413	3.16044	0	Up	0	GO:0005737//cytoplasm	GO:0008270//zinc ion binding;GO:0047150//betaine-homocysteine S-methyltransferase activity	GO:0009086//methionine biosynthetic process	K00547//homocysteine S-methyltransferase [EC:2.1.1.10]	XP_010938205.1//PREDICTED: homocysteine S-methyltransferase 2 isoform X1 [Elaeis guineensis]
Unigene1229_Total_1	1215	1725	16883	3.27186	0	Up	0	GO:0005634//nucleus	GO:0043565//sequence-specific DNA binding;GO:0003700//transcription factor activity, sequence-specific DNA binding	GO:0006351//transcription, DNA-templated	K18835//WRKY transcription factor 2;K13424//WRKY transcription factor 33;K18834//WRKY transcription factor 1	XP_010929157.1//PREDICTED: WRKY transcription factor WRKY76-like isoform X2 [Elaeis guineensis]
Unigene17687_Total_1	1335	829	14305	4.08996	0	Up	0	NA	NA	NA	NA	XP_008800306.1//PREDICTED: uncharacterized protein LOC103714714 isoform X2 [Phoenix dactylifera]
CL1524.Contig1_Total_1	1446	22345	4163.13	-2.44325	0	Down	0	NA	GO:0008964//phosphoenolpyruvate carboxylase activity	GO:0006099//tricarboxylic acid cycle;GO:0015977//carbon fixation	K01595//phosphoenolpyruvate carboxylase [EC:4.1.1.31]	NP_001310696.1//phosphoenolpyruvate carboxylase 2 [Ricinus communis]
Unigene3298_Total_1	1160	70029	33326	-1.09035	0	Down	0	GO:0005840//ribosome	GO:0003735//structural constituent of ribosome;GO:0019843//rRNA binding	GO:0006412//translation	K02987//small subunit ribosomal protein S4e	XP_009391002.1//PREDICTED: 40S ribosomal protein S4-3 [Musa acuminata subsp. malaccensis]
Unigene4387_Total_1	2862	12984	118	-6.80085	0	Down	0	NA	NA	NA	K00770//1,4-beta-D-xylan synthase [EC:2.4.2.24]	XP_010931704.1//PREDICTED: cellulose synthase-like protein D5 [Elaeis guineensis]
Unigene19506_Total_1	1417	51467	20880	-1.32057	0	Down	0	NA	NA	NA	K13161//heterogeneous nuclear ribonucleoprotein R;K13098//RNA-binding protein FUS	XP_003543859.3//PREDICTED: uncharacterized protein At5g39570 [Glycine max]
Unigene3992_Total_1	2160	36096	11444	-1.67629	0	Down	0	NA	NA	NA	K09580//protein disulfide-isomerase A1 [EC:5.3.4.1]	XP_020259727.1//protein disulfide isomerase-like 1-4 [Asparagus officinalis]
Unigene1113_Total_1	1715	41206	14466	-1.52923	0	Down	0	NA	NA	NA	K00517	XP_008790364.1//PREDICTED: cytochrome P450 94A1-like [Phoenix dactylifera]
Unigene13575_Total_1	866	10461	35072	1.72626	0	Up	0	NA	NA	NA	NA	XP_009390578.1//PREDICTED: uncharacterized protein LOC103976940 [Musa acuminata subsp. malaccensis]
CL1079.Contig5_Total_1	1958	4820.23	24078.5	2.30153	0	Up	0	GO:0009535//chloroplast thylakoid membrane;GO:0009523//photosystem II;GO:0016021//integral component of membrane	GO:0045156//electron transporter, transferring electrons within the cyclic electron transport pathway of photosynthesis activity;GO:0016168//chlorophyll binding	GO:0009772//photosynthetic electron transport in photosystem II;GO:0018298//protein-chromophore linkage	K02704//photosystem II CP47 chlorophyll apoprotein	YP_009169903.1//photosystem II 47 kDa protein (chloroplast) [Viscum album]
Unigene17106_Total_1	373	163.11	12796.6	6.27473	0	Up	0	NA	NA	NA	NA	NA
Unigene1234_Total_1	1627	15246	1294	-3.57756	0	Down	0	NA	GO:0016758//transferase activity, transferring hexosyl groups	GO:0008152//metabolic process	K13496//UDP-glucosyl transferase 73C [EC:2.4.1.-]	XP_008785751.2//PREDICTED: scopoletin glucosyltransferase-like [Phoenix dactylifera]
CL3264.Contig1_Total_1	2655	937.52	14450.6	3.92709	0	Up	0	NA	NA	NA	K01555//fumarylacetoacetase [EC:3.7.1.2]	XP_008795008.1//PREDICTED: BAG family molecular chaperone regulator 6-like [Phoenix dactylifera]
Unigene5825_Total_1	2080	10820	35618	1.69986	0	Up	0	NA	NA	NA	K14485//transport inhibitor response 1	XP_008804585.1//PREDICTED: transport inhibitor response 1-like protein Os05g0150500 [Phoenix dactylifera]
Unigene17797_Total_1	1731	17259	2066	-3.08148	0	Down	0	GO:0005874//microtubule;GO:0005737//cytoplasm	GO:0005200//structural constituent of cytoskeleton;GO:0005525//GTP binding;GO:0003924//GTPase activity	GO:0007017//microtubule-based process	K07375//tubulin beta	XP_020167544.1//tubulin beta-4 chain [Aegilops tauschii subsp. tauschii]
CL2888.Contig3_Total_1	677	12977.5	498.62	-4.72097	0	Down	0	GO:0000790//nuclear chromatin;GO:0000786//nucleosome	GO:0003677//DNA binding;GO:0046982//protein heterodimerization activity	GO:0006342//chromatin silencing	K11251//histone H2A	XP_003543507.1//PREDICTED: histone H2A-like [Glycine max]
Unigene12256_Total_1	1134	42148	15128	-1.49729	0	Down	0	GO:0030529//intracellular ribonucleoprotein complex	NA	GO:0042254//ribosome biogenesis	K02936//large subunit ribosomal protein L7Ae	KXG35979.1//hypothetical protein SORBI_3002G258800 [Sorghum bicolor]
Unigene16306_Total_1	503	17075	2009	-3.10638	0	Down	0	NA	GO:0000062//fatty-acyl-CoA binding	NA	K08762//diazepam-binding inhibitor (GABA receptor modulator, acyl-CoA-binding protein)	XP_020113385.1//acyl-CoA-binding protein [Ananas comosus]
CL3915.Contig1_Total_1	2192	40171.9	13972.2	-1.54267	0	Down	0	NA	NA	NA	K02184//formin 2	XP_020692897.1//leucine-rich repeat extensin-like protein 3 [Dendrobium catenatum]
Unigene2472_Total_1	2379	3817	21682	2.48694	0	Up	0	NA	NA	NA	K14306//nuclear pore complex protein Nup62	OLQ09981.1//Trophinin [Symbiodinium microadriaticum]
Unigene749_Total_1	1712	38217	12894	-1.58656	0	Down	0	NA	NA	NA	K13464//jasmonate ZIM domain-containing protein	XP_010908911.1//PREDICTED: protein TIFY 6b [Elaeis guineensis]
Unigene11233_Total_1	1088	37375	12397	-1.61113	0	Down	0	GO:0005840//ribosome	GO:0003735//structural constituent of ribosome	GO:0006412//translation	K02995//small subunit ribosomal protein S8e	XP_007223947.1//40S ribosomal protein S8 [Prunus persica]
Unigene14761_Total_1	1182	15979	1642	-3.30169	0	Down	0	NA	NA	NA	NA	XP_009394433.1//PREDICTED: LOB domain-containing protein 40 [Musa acuminata subsp. malaccensis]
CL2864.Contig1_Total_1	1307	10906.6	35405.9	1.67975	0	Up	0	NA	NA	NA	NA	XP_008803982.1//PREDICTED: protein EXORDIUM-like 3 [Phoenix dactylifera]
Unigene5084_Total_1	1525	2758	19000	2.76526	0	Up	0	GO:0016021//integral component of membrane	NA	NA	K16286//E3 ubiquitin-protein ligase EL5 [EC:2.3.2.27]	XP_010917352.1//PREDICTED: RING-H2 finger protein ATL3 [Elaeis guineensis]
Unigene10105_Total_1	706	27358	6905	-2.00529	0	Down	0	NA	NA	NA	K02976//small subunit ribosomal protein S26e	GAV62493.1//LOW QUALITY PROTEIN: Sod_Fe_N domain-containing protein/Ribosomal_S26e domain-containing protein/Sod_Fe_C domain-containing protein [Cephalotus follicularis]
Unigene19953_Total_1	3348	20376	3515	-2.55432	0	Down	0	NA	NA	NA	K09587//steroid 22-alpha-hydroxylase [EC:1.14.13.-];K13800//UMP-CMP kinase [EC:2.7.4.- 2.7.4.14]	XP_010934061.1//PREDICTED: LOW QUALITY PROTEIN: pentatricopeptide repeat-containing protein At4g25270, chloroplastic-like [Elaeis guineensis]
Unigene11521_Total_1	1215	32606	9787	-1.75524	0	Down	0	GO:0005741//mitochondrial outer membrane	GO:0008308//voltage-gated anion channel activity	NA	K15040//voltage-dependent anion channel protein 2	XP_010932447.1//PREDICTED: mitochondrial outer membrane protein porin 1 [Elaeis guineensis]
CL955.Contig3_Total_1	1677	4714.38	23287.3	2.28536	0	Up	0	NA	NA	NA	K03921//acyl-[acyl-carrier-protein] desaturase [EC:1.14.19.2 1.14.19.11 1.14.19.26]	XP_010927705.1//PREDICTED: stearoyl-[acyl-carrier-protein] 9-desaturase, chloroplastic-like [Elaeis guineensis]
Unigene10391_Total_1	809	27508	7058	-1.98156	0	Down	0	GO:0005840//ribosome	GO:0003735//structural constituent of ribosome	GO:0006412//translation	K02951//small subunit ribosomal protein S12e	XP_009401624.1//PREDICTED: 40S ribosomal protein S12 [Musa acuminata subsp. malaccensis]
CL1460.Contig5_Total_1	700	49476.4	20133.2	-1.31621	0	Down	0	NA	NA	NA	K03231//elongation factor 1-alpha	XP_022138472.1//elongation factor 1-alpha-like [Momordica charantia]
Unigene1026_Total_1	640	12677	88	-7.18954	0	Down	0	NA	NA	GO:0006952//defense response	NA	XP_020881107.1//defensin-like protein 4 [Arabidopsis lyrata subsp. lyrata]
CL1561.Contig6_Total_1	1508	45567	17658.6	-1.38666	0	Down	0	NA	NA	NA	NA	XP_008791444.1//PREDICTED: protein trichome birefringence-like 26 isoform X3 [Phoenix dactylifera]
CL2976.Contig3_Total_1	2347	36650.8	75202.7	1.0179	0	Up	0	GO:0005634//nucleus;GO:0005737//cytoplasm	GO:0008565//protein transporter activity	GO:0006606//protein import into nucleus	K10590//E3 ubiquitin-protein ligase TRIP12 [EC:2.3.2.26];K02105//catenin beta 1;K08332	XP_010931697.1//PREDICTED: importin subunit alpha-1b [Elaeis guineensis]
Unigene20933_Total_1	2455	6478	26818	2.03054	0	Up	0	NA	NA	NA	K08770//ubiquitin C;K14544//U3 small nucleolar RNA-associated protein 22	XP_010915946.1//PREDICTED: phosphatidylinositol 4-kinase gamma 4 [Elaeis guineensis]
Unigene3585_Total_1	809	25529	6123	-2.07887	0	Down	0	GO:0005840//ribosome	GO:0003735//structural constituent of ribosome	GO:0006412//translation	K02949//small subunit ribosomal protein S11e	XP_009392143.1//PREDICTED: 40S ribosomal protein S11-like [Musa acuminata subsp. malaccensis]
Unigene7167_Total_1	1921	25078	5919	-2.10204	0	Down	0	GO:0005737//cytoplasm	GO:0005524//ATP binding;GO:0051082//unfolded protein binding	GO:0006457//protein folding	K09494//T-complex protein 1 subunit beta	XP_010914656.1//PREDICTED: T-complex protein 1 subunit beta [Elaeis guineensis]
CL2846.Contig2_Total_1	1863	286	12044	5.37711	0	Up	0	NA	NA	NA	K08176//MFS transporter, PHS family, inorganic phosphate transporter	XP_017701293.1//PREDICTED: probable inorganic phosphate transporter 1-8 [Phoenix dactylifera]
CL1638.Contig3_Total_1	1714	43006	16265	-1.42181	0	Down	0	NA	GO:0016705//oxidoreductase activity, acting on paired donors, with incorporation or reduction of molecular oxygen;GO:0020037//heme binding;GO:0005506//iron ion binding;GO:0004497//monooxygenase activity;GO:0016710//trans-cinnamate 4-monooxygenase activity	NA	K00487//trans-cinnamate 4-monooxygenase [EC:1.14.13.11]	XP_010922761.1//PREDICTED: trans-cinnamate 4-monooxygenase [Elaeis guineensis]
Unigene20246_Total_1	586	21957	4431	-2.32802	0	Down	0	NA	NA	NA	K14753//guanine nucleotide-binding protein subunit beta-2-like 1 protein	XP_010924141.1//PREDICTED: guanine nucleotide-binding protein subunit beta-like protein A [Elaeis guineensis]
Unigene664_Total_1	777	6035	25612	2.06635	0	Up	0	NA	NA	NA	NA	XP_020705875.1//uncharacterized protein LOC110116574 [Dendrobium catenatum]
CL3922.Contig1_Total_1	4119	4136	21624	2.36728	0	Up	0	NA	NA	NA	K14802//phospholipid-transporting ATPase [EC:3.6.3.1]	XP_008781308.1//PREDICTED: phospholipid-transporting ATPase 1 isoform X2 [Phoenix dactylifera]
Unigene5104_Total_1	999	3381	19931	2.54045	0	Up	0	NA	NA	NA	NA	XP_010914245.1//PREDICTED: VQ motif-containing protein 22 [Elaeis guineensis]
Unigene18799_Total_1	1740	16602	2125	-2.98487	0	Down	0	NA	NA	NA	K00208//enoyl-[acyl-carrier protein] reductase I [EC:1.3.1.9 1.3.1.10]	XP_008808098.1//PREDICTED: enoyl-[acyl-carrier-protein] reductase [NADH] 1, chloroplastic-like [Phoenix dactylifera]
CL1409.Contig3_Total_1	3945	3972.09	21204.4	2.39735	0	Up	0	NA	NA	NA	K01090//protein phosphatase [EC:3.1.3.16]	XP_010907353.1//PREDICTED: serine/threonine-protein phosphatase BSL3-like isoform X1 [Elaeis guineensis]
CL3101.Contig1_Total_1	1979	16543.9	44143.6	1.39686	0	Up	0	NA	NA	NA	K04733//interleukin-1 receptor-associated kinase 4 [EC:2.7.11.1];K17506//protein phosphatase 1L [EC:3.1.3.16]	XP_010939748.1//PREDICTED: uncharacterized protein LOC105058495 [Elaeis guineensis]
Unigene11982_Total_1	1597	1987	16487	3.03362	0	Up	0	NA	NA	NA	NA	XP_010928655.1//PREDICTED: uncharacterized protein LOC105050371 isoform X2 [Elaeis guineensis]
Unigene9358_Total_1	571	22991	5072	-2.19949	0	Down	0	NA	NA	NA	K00430//peroxidase [EC:1.11.1.7];K04730//interleukin-1 receptor-associated kinase 1 [EC:2.7.11.1]	OSX72268.1//hypothetical protein BU14_0452s0013 [Porphyra umbilicalis]
CL3656.Contig1_Total_1	1005	27303.1	7301.62	-1.92182	0	Down	0	GO:0015629//actin cytoskeleton	GO:0003779//actin binding	GO:0030042//actin filament depolymerization	K05765//cofilin	XP_020086414.1//actin-depolymerizing factor 7-like isoform X2 [Ananas comosus]
Unigene15050_Total_1	827	12899	52	-7.97358	0	Down	0	NA	NA	NA	K13899//cystatin-C	XP_022029981.1//multicystatin-like isoform X1 [Helianthus annuus]
Unigene11232_Total_1	645	23541	5386	-2.14693	0	Down	0	GO:0005840//ribosome	GO:0003735//structural constituent of ribosome	GO:0006412//translation	K02995//small subunit ribosomal protein S8e	XP_020110214.1//40S ribosomal protein S8 [Ananas comosus]
Unigene563_Total_1	710	18949	3225	-2.57379	0	Down	0	GO:0016471//vacuolar proton-transporting V-type ATPase complex	GO:0003723//RNA binding	GO:0015992//proton transport	K02152//V-type H+-transporting ATPase subunit G	XP_010244034.1//PREDICTED: V-type proton ATPase subunit G 1-like [Nelumbo nucifera]
Unigene21063_Total_1	2711	4959	23081	2.19954	0	Up	0	NA	NA	NA	K16670//homeobox protein Meis2;K15613//homeobox protein Meis1	XP_008812787.1//PREDICTED: BEL1-like homeodomain protein 7 [Phoenix dactylifera]
Unigene760_Total_1	1447	8314	29617	1.81377	0	Up	0	NA	NA	NA	K03006//DNA-directed RNA polymerase II subunit RPB1 [EC:2.7.7.6];K15292//syntaxin-binding protein 1	XP_008797089.1//PREDICTED: uncharacterized protein LOC103712363 [Phoenix dactylifera]
Unigene14702_Total_1	916	33052	10598	-1.65999	0	Down	0	NA	NA	NA	K01802//peptidylprolyl isomerase [EC:5.2.1.8]	XP_020093056.1//peptidyl-prolyl cis-trans isomerase CYP20-1-like [Ananas comosus]
Unigene17133_Total_1	1220	405	11841	4.85068	0	Up	0	GO:0005576//extracellular region	GO:0046872//metal ion binding;GO:0020037//heme binding;GO:0004601//peroxidase activity	GO:0006979//response to oxidative stress;GO:0042744//hydrogen peroxide catabolic process	K00430//peroxidase [EC:1.11.1.7]	XP_010920892.1//PREDICTED: peroxidase 21 [Elaeis guineensis]
Unigene2711_Total_1	1083	12883	842	-3.95455	0	Down	0	NA	NA	NA	K04733//interleukin-1 receptor-associated kinase 4 [EC:2.7.11.1]	XP_009401923.1//PREDICTED: uncharacterized protein LOC103985808 [Musa acuminata subsp. malaccensis]
CL761.Contig1_Total_1	1863	740.43	12750.3	4.08698	0	Up	0	NA	NA	NA	NA	XP_008778542.1//PREDICTED: uncharacterized protein LOC103698325 [Phoenix dactylifera]
Unigene1177_Total_1	675	20578	50057	1.26343	0	Up	0	NA	NA	NA	K10355//actin, other eukaryote	XP_022022552.1//actin-7-like [Helianthus annuus]
Unigene3104_Total_1	965	39550	14559	-1.46081	0	Down	0	GO:0005840//ribosome	GO:0003735//structural constituent of ribosome	GO:0006412//translation	K02974//small subunit ribosomal protein S24e	XP_020099946.1//40S ribosomal protein S24-1 [Ananas comosus]
Unigene5706_Total_1	1608	27689	7651	-1.87464	0	Down	0	NA	NA	NA	K00162//pyruvate dehydrogenase E1 component beta subunit [EC:1.2.4.1]	XP_009399014.1//PREDICTED: pyruvate dehydrogenase E1 component subunit beta [Musa acuminata subsp. malaccensis]
CL3719.Contig2_Total_1	1907	18143	46180	1.32881	0	Up	0	NA	GO:0016491//oxidoreductase activity	NA	K00128//aldehyde dehydrogenase (NAD+) [EC:1.2.1.3]	XP_010914166.1//PREDICTED: aldehyde dehydrogenase family 2 member B7, mitochondrial [Elaeis guineensis]
Unigene1478_Total_1	612	35131	11905	-1.58022	0	Down	0	GO:0005840//ribosome	GO:0003735//structural constituent of ribosome	GO:0006412//translation	K02910//large subunit ribosomal protein L31e	XP_021281099.1//60S ribosomal protein L31 [Herrania umbratica]
Unigene16898_Total_1	769	18009	2889	-2.65912	0	Down	0	GO:0005840//ribosome;GO:0022625//cytosolic large ribosomal subunit	GO:0003735//structural constituent of ribosome	GO:0002181//cytoplasmic translation;GO:0006414//translational elongation	K02943//large subunit ribosomal protein LP2	XP_002266030.2//PREDICTED: 60S acidic ribosomal protein P2 isoform X1 [Vitis vinifera]
CL243.Contig2_Total_1	2391	554.82	12125.4	4.43083	0	Up	0	NA	NA	NA	K04733//interleukin-1 receptor-associated kinase 4 [EC:2.7.11.1];K13199//plasminogen activator inhibitor 1 RNA-binding protein	XP_010943376.1//PREDICTED: LOW QUALITY PROTEIN: subtilisin-like protease SBT1.2 [Elaeis guineensis]
Unigene607_Total_1	2349	3059	18706	2.59333	0	Up	0	NA	NA	NA	NA	XP_020101394.1//uncharacterized protein LOC109719242 [Ananas comosus]
Unigene2421_Total_1	710	3228	19091	2.54514	0	Up	0	NA	NA	NA	K03676//glutaredoxin 3	XP_009416533.1//PREDICTED: monothiol glutaredoxin-S9-like [Musa acuminata subsp. malaccensis]
Unigene15965_Total_1	742	47317	19577	-1.29224	0	Down	0	GO:0015934//large ribosomal subunit	GO:0003735//structural constituent of ribosome	GO:0006412//translation	K02898//large subunit ribosomal protein L26e	XP_009413648.1//PREDICTED: 60S ribosomal protein L26-2-like [Musa acuminata subsp. malaccensis]
Unigene10897_Total_1	750	62573	29927	-1.08314	0	Down	0	GO:0015934//large ribosomal subunit	GO:0003735//structural constituent of ribosome	GO:0006412//translation	K02900//large subunit ribosomal protein L27Ae	XP_020104886.1//60S ribosomal protein L27a-3-like [Ananas comosus]
Unigene4256_Total_1	1368	21133	4347	-2.30045	0	Down	0	GO:0016021//integral component of membrane	NA	NA	K12669//oligosaccharyltransferase complex subunit gamma	XP_010923949.1//PREDICTED: probable dolichyl-diphosphooligosaccharide--protein glycosyltransferase subunit 3B [Elaeis guineensis]
Unigene3613_Total_1	766	2380	16939	2.81227	0	Up	0	NA	NA	NA	K11982//E3 ubiquitin-protein ligase RNF115/126 [EC:2.3.2.27]	XP_010932806.1//PREDICTED: probable E3 ubiquitin-protein ligase RHY1A [Elaeis guineensis]
Unigene6574_Total_1	970	12254	716	-4.11619	0	Down	0	NA	NA	NA	K17046//protein DEK	XP_010905235.1//PREDICTED: dehydrin COR410 [Elaeis guineensis]
Unigene5_Total_1	1662	18778	3343	-2.50887	0	Down	0	NA	NA	NA	K10046//GDP-D-mannose 3', 5'-epimerase [EC:5.1.3.18 5.1.3.-]	XP_020520234.1//GDP-mannose 3,5-epimerase 1 isoform X1 [Amborella trichopoda]
Unigene4479_Total_1	688	24634	6212	-2.00656	0	Down	0	GO:0005840//ribosome	GO:0003735//structural constituent of ribosome	GO:0006412//translation	K02917//large subunit ribosomal protein L35Ae	XP_010927256.1//PREDICTED: 60S ribosomal protein L35a-1, partial [Elaeis guineensis]
Unigene4843_Total_1	731	11837	65	-7.52769	0	Down	0	GO:0016021//integral component of membrane	NA	NA	K14488//SAUR family protein;K03650//tRNA modification GTPase [EC:3.6.-.-];K08472//mlo protein;K11593//eukaryotic translation initiation factor 2C	XP_020885972.1//uncharacterized protein LOC9318765 isoform X1 [Arabidopsis lyrata subsp. lyrata]
Unigene2480_Total_1	839	11067	129	-6.44179	0	Down	0	NA	NA	NA	NA	XP_008789368.1//PREDICTED: uncharacterized protein LOC103706881 [Phoenix dactylifera]
CL1089.Contig2_Total_1	1341	23649	5735	-2.06296	0	Down	0	NA	NA	NA	K14484//auxin-responsive protein IAA	XP_010915883.1//PREDICTED: auxin-responsive protein IAA17 [Elaeis guineensis]
Unigene1402_Total_1	2042	14832	1711	-3.13484	0	Down	0	NA	NA	NA	K15502//serine/threonine-protein phosphatase 6 regulatory ankyrin repeat subunit A;K01599//uroporphyrinogen decarboxylase [EC:4.1.1.37]	XP_008794299.1//PREDICTED: peptide-N4-(N-acetyl-beta-glucosaminyl)asparagine amidase A-like [Phoenix dactylifera]
CL899.Contig1_Total_1	1516	278.82	11135.2	5.30061	0	Up	0	NA	NA	NA	NA	XP_010929225.1//PREDICTED: uncharacterized protein LOC105050777 isoform X1 [Elaeis guineensis]
Unigene20719_Total_1	768	6443	25475	1.96423	0	Up	0	NA	NA	NA	K09510//DnaJ homolog subfamily B member 4;K09512//DnaJ homolog subfamily B member 6;K09514//DnaJ homolog subfamily B member 8	XP_010922263.1//PREDICTED: uncharacterized protein LOC105045611 [Elaeis guineensis]
Unigene4498_Total_1	1604	11652	568	-4.37759	0	Down	0	NA	NA	NA	K00306//sarcosine oxidase / L-pipecolate oxidase [EC:1.5.3.1 1.5.3.7]	XP_010911098.2//PREDICTED: probable sarcosine oxidase [Elaeis guineensis]
Unigene33_Total_1	2294	12530	896	-3.82479	0	Down	0	NA	NA	NA	K04733//interleukin-1 receptor-associated kinase 4 [EC:2.7.11.1]	XP_010916433.1//PREDICTED: probable leucine-rich repeat receptor-like protein kinase At1g68400 [Elaeis guineensis]
Unigene6139_Total_1	897	1540	14526	3.21859	0	Up	0	NA	GO:0016874//ligase activity	NA	K11982//E3 ubiquitin-protein ligase RNF115/126 [EC:2.3.2.27]	XP_008785560.1//PREDICTED: E3 ubiquitin-protein ligase RDUF1-like [Phoenix dactylifera]
Unigene22081_Total_1	1372	10847	278	-5.30511	0	Down	0	NA	GO:0004722//protein serine/threonine phosphatase activity	NA	K10147//protein phosphatase 1D [EC:3.1.3.16];K19704//protein phosphatase PTC1 [EC:3.1.3.16];K17506//protein phosphatase 1L [EC:3.1.3.16];K19477//cGMP-dependent protein kinase 2 [EC:2.7.11.12]	XP_008775900.1//PREDICTED: probable protein phosphatase 2C 34 [Phoenix dactylifera]
CL897.Contig1_Total_1	1040	34346.9	11840	-1.55555	0	Down	0	GO:0015935//small ribosomal subunit	GO:0003723//RNA binding;GO:0003735//structural constituent of ribosome	GO:0006412//translation	K02989//small subunit ribosomal protein S5e	XP_020673521.1//40S ribosomal protein S5 [Dendrobium catenatum]
CL2461.Contig1_Total_1	929	22953	5494	-2.0818	0	Down	0	NA	NA	NA	K02873//large subunit ribosomal protein L13e	XP_008785029.1//PREDICTED: 60S ribosomal protein L13-1-like [Phoenix dactylifera]
Unigene2144_Total_1	2189	3037	18129	2.55854	0	Up	0	NA	NA	NA	K08332	XP_008800408.1//PREDICTED: vacuolar protein 8-like [Phoenix dactylifera]
Unigene6138_Total_1	1110	937	12756	3.74794	0	Up	0	NA	GO:0016874//ligase activity	NA	K11982//E3 ubiquitin-protein ligase RNF115/126 [EC:2.3.2.27]	XP_020108216.1//probable E3 ubiquitin-protein ligase RHC2A [Ananas comosus]
Unigene4872_Total_1	3903	23728	53902	1.16471	0	Up	0	NA	NA	NA	K14486//auxin response factor	XP_010942378.1//PREDICTED: auxin response factor 23-like [Elaeis guineensis]
Unigene3030_Total_1	1603	4363	21015	2.24898	0	Up	0	GO:0016021//integral component of membrane	NA	NA	K10664//E3 ubiquitin-protein ligase ATL6/9/15/31/42/55 [EC:2.3.2.27]	XP_020109911.1//E3 ubiquitin-protein ligase ATL6-like [Ananas comosus]
Unigene9087_Total_1	745	12182	818	-3.91555	0	Down	0	NA	NA	NA	K02639//ferredoxin	XP_010937483.1//PREDICTED: ferredoxin, root R-B1-like [Elaeis guineensis]
Unigene5720_Total_1	1582	3849	19887	2.35023	0	Up	0	NA	GO:0016874//ligase activity	NA	K11982//E3 ubiquitin-protein ligase RNF115/126 [EC:2.3.2.27]	XP_010937587.1//PREDICTED: E3 ubiquitin-protein ligase RDUF1-like [Elaeis guineensis]
Unigene9925_Total_1	468	22761	5449	-2.08154	0	Down	0	GO:0005840//ribosome	GO:0003735//structural constituent of ribosome	GO:0006412//translation	K02980//small subunit ribosomal protein S29e	OQU79193.1//hypothetical protein SORBI_3008G108601 [Sorghum bicolor]
Unigene1197_Total_1	1965	13641	37908	1.45551	0	Up	0	NA	NA	NA	K10599//pre-mRNA-processing factor 19 [EC:2.3.2.27]	XP_010920296.1//PREDICTED: pre-mRNA-processing factor 19 [Elaeis guineensis]
CL2045.Contig2_Total_1	1626	11551.6	34373.6	1.55417	0	Up	0	NA	NA	NA	K13420//LRR receptor-like serine/threonine-protein kinase FLS2 [EC:2.7.11.1]	XP_008786172.1//PREDICTED: leucine-rich repeat extensin-like protein 4 [Phoenix dactylifera]
Unigene19893_Total_1	1844	33156	11250	-1.57839	0	Down	0	NA	GO:0016491//oxidoreductase activity	NA	K00130//betaine-aldehyde dehydrogenase [EC:1.2.1.8]	XP_008798034.1//PREDICTED: betaine aldehyde dehydrogenase 2-like [Phoenix dactylifera]
CL955.Contig1_Total_1	1661	3536.33	19147.3	2.41778	0	Up	0	NA	NA	NA	K03921//acyl-[acyl-carrier-protein] desaturase [EC:1.14.19.2 1.14.19.11 1.14.19.26]	XP_010927705.1//PREDICTED: stearoyl-[acyl-carrier-protein] 9-desaturase, chloroplastic-like [Elaeis guineensis]
Unigene11214_Total_1	785	106	10923	6.66812	0	Up	0	NA	NA	NA	NA	XP_010936690.1//PREDICTED: uncharacterized protein LOC105056252 [Elaeis guineensis]
CL3205.Contig2_Total_1	1311	995.42	12773.3	3.66263	0	Up	0	NA	NA	NA	K08332	XP_008776156.1//PREDICTED: U-box domain-containing protein 4 [Phoenix dactylifera]
Unigene4936_Total_1	1975	8351	28634	1.75867	0	Up	0	NA	NA	NA	K01647//citrate synthase [EC:2.3.3.1]	XP_008812537.1//PREDICTED: citrate synthase, glyoxysomal [Phoenix dactylifera]
Unigene13615_Total_1	836	10486	212	-5.6473	0	Down	0	NA	NA	NA	K16241//transcription factor HY5	XP_010914895.1//PREDICTED: transcription factor HY5 [Elaeis guineensis]
Unigene3839_Total_1	7217	21007	4661	-2.1912	0	Down	0	NA	GO:0003989//acetyl-CoA carboxylase activity;GO:0046872//metal ion binding;GO:0004075//biotin carboxylase activity;GO:0005524//ATP binding	GO:0006633//fatty acid biosynthetic process	K11262//acetyl-CoA carboxylase / biotin carboxylase 1 [EC:6.4.1.2 6.3.4.14]	XP_010916915.1//PREDICTED: acetyl-CoA carboxylase 1 [Elaeis guineensis]
Unigene4178_Total_1	1718	19661	47313	1.24786	0	Up	0	NA	NA	NA	K13098//RNA-binding protein FUS	XP_009398398.1//PREDICTED: uncharacterized protein LOC103983002 [Musa acuminata subsp. malaccensis]
Unigene3630_Total_1	630	12674	1060	-3.59878	0	Down	0	GO:0005634//nucleus;GO:0000786//nucleosome	GO:0003677//DNA binding;GO:0046982//protein heterodimerization activity	GO:0006334//nucleosome assembly;GO:0006352//DNA-templated transcription, initiation	K11254//histone H4	XP_009804375.1//PREDICTED: uncharacterized protein LOC104249611 [Nicotiana sylvestris]
Unigene805_Total_1	713	19205	3830	-2.34511	0	Down	0	NA	GO:0005524//ATP binding;GO:0004618//phosphoglycerate kinase activity	GO:0006096//glycolytic process	K00927//phosphoglycerate kinase [EC:2.7.2.3]	XP_014501683.1//PREDICTED: phosphoglycerate kinase, cytosolic [Vigna radiata var. radiata]
CL2862.Contig1_Total_1	1225	23374.1	5915.74	-2.00133	0	Down	0	NA	GO:0016740//transferase activity	GO:0008299//isoprenoid biosynthetic process	K13789//geranylgeranyl diphosphate synthase, type II [EC:2.5.1.1 2.5.1.10 2.5.1.29]	XP_004491403.1//PREDICTED: heterodimeric geranylgeranyl pyrophosphate synthase small subunit, chloroplastic-like [Cicer arietinum]
CL1933.Contig2_Total_1	2424	22380	5415	-2.06622	0	Down	0	NA	NA	NA	K10775//phenylalanine ammonia-lyase [EC:4.3.1.24]	XP_020259773.1//phenylalanine ammonia-lyase-like [Asparagus officinalis]
Unigene5482_Total_1	837	51887	23594	-1.156	0	Down	0	NA	NA	NA	K02947//small subunit ribosomal protein S10e	XP_020585262.1//40S ribosomal protein S10-1-like [Phalaenopsis equestris]
CL985.Contig1_Total_1	1876	20352	48116	1.2223	0	Up	0	NA	NA	NA	K19791//iron transport multicopper oxidase	XP_010908384.1//PREDICTED: L-ascorbate oxidase homolog isoform X2 [Elaeis guineensis]
CL3803.Contig2_Total_1	689	18153	3390	-2.43989	0	Down	0	NA	NA	NA	K09481//protein transport protein SEC61 subunit beta	XP_020571729.1//protein transport protein Sec61 subunit beta [Phalaenopsis equestris]
Unigene4399_Total_1	983	9429	30245	1.66248	0	Up	0	NA	NA	NA	NA	OAY73298.1//hypothetical protein ACMD2_24306 [Ananas comosus]
Unigene3400_Total_1	690	2604	16654	2.65802	0	Up	0	NA	NA	NA	NA	XP_010928264.1//PREDICTED: uncharacterized protein LOC105050093 [Elaeis guineensis]
Unigene1792_Total_1	1850	2578	16581	2.66616	0	Up	0	NA	GO:0004190//aspartic-type endopeptidase activity	GO:0006508//proteolysis;GO:0030163//protein catabolic process	K03006//DNA-directed RNA polymerase II subunit RPB1 [EC:2.7.7.6];K02882//large subunit ribosomal protein L18Ae	XP_002307559.2//hypothetical protein POPTR_0005s22630g [Populus trichocarpa]
Unigene22348_Total_1	2256	12323	35150	1.49313	0	Up	0	NA	NA	NA	K03006//DNA-directed RNA polymerase II subunit RPB1 [EC:2.7.7.6]	XP_008782820.1//PREDICTED: galactan beta-1,4-galactosyltransferase GALS1-like [Phoenix dactylifera]
Unigene1233_Total_1	2244	4964	21735	2.1114	0	Up	0	NA	NA	NA	K04733//interleukin-1 receptor-associated kinase 4 [EC:2.7.11.1]	XP_009388315.1//PREDICTED: probable L-type lectin-domain containing receptor kinase S.5 [Musa acuminata subsp. malaccensis]
Unigene17730_Total_1	767	14853	1993	-2.91678	0	Down	0	GO:0005622//intracellular	NA	GO:0006810//transport	K12669//oligosaccharyltransferase complex subunit gamma	XP_011071236.1//nuclear transport factor 2-like [Sesamum indicum]
Unigene18735_Total_1	841	18380	3546	-2.39292	0	Down	0	GO:0031429//box H/ACA snoRNP complex	GO:0003723//RNA binding	GO:0006364//rRNA processing;GO:0001522//pseudouridine synthesis	K11128//H/ACA ribonucleoprotein complex subunit 1	XP_012070456.1//putative H/ACA ribonucleoprotein complex subunit 1-like protein 1 [Jatropha curcas]
CL3273.Contig2_Total_1	1588	18725.8	3710.89	-2.35423	0	Down	0	NA	NA	NA	K13495//cis-zeatin O-glucosyltransferase [EC:2.4.1.215]	XP_009390153.1//PREDICTED: cis-zeatin O-glucosyltransferase 2-like isoform X1 [Musa acuminata subsp. malaccensis]
Unigene638_Total_1	1358	2490	16304	2.69197	0	Up	0	GO:0016021//integral component of membrane;GO:0005886//plasma membrane	GO:0009055//electron carrier activity;GO:0004674//protein serine/threonine kinase activity;GO:0005524//ATP binding;GO:0005507//copper ion binding;GO:0004675//transmembrane receptor protein serine/threonine kinase activity;GO:0019901//protein kinase binding	GO:0006468//protein phosphorylation;GO:0007166//cell surface receptor signaling pathway	K20716//mitogen-activated protein kinase kinase kinase 17/18	XP_005776474.1//hypothetical protein EMIHUDRAFT_463630 [Emiliania huxleyi CCMP1516]
CL1407.Contig2_Total_1	2379	16839	2855	-2.57929	0	Down	0	NA	NA	NA	K01179//endoglucanase [EC:3.2.1.4]	XP_009406859.1//PREDICTED: endoglucanase 9-like [Musa acuminata subsp. malaccensis]
CL1931.Contig2_Total_1	7896	7324.2	26229.4	1.8214	0	Up	0	NA	NA	NA	K10750//chromatin assembly factor 1 subunit A;K03125//transcription initiation factor TFIID subunit 1	XP_010916616.1//PREDICTED: uncharacterized protein LOC105041366 isoform X2 [Elaeis guineensis]
CL3313.Contig1_Total_1	931	10153.2	158	-6.02492	0	Down	0	NA	NA	NA	K03006//DNA-directed RNA polymerase II subunit RPB1 [EC:2.7.7.6];K19891//glucan endo-1,3-beta-glucosidase 1/2/3 [EC:3.2.1.39]	XP_020583844.1//PLASMODESMATA CALLOSE-BINDING PROTEIN 3-like [Phalaenopsis equestris]
Unigene5606_Total_1	556	11950	917	-3.72299	0	Down	0	GO:0005634//nucleus;GO:0000786//nucleosome	GO:0003677//DNA binding;GO:0046982//protein heterodimerization activity	GO:0006334//nucleosome assembly;GO:0006352//DNA-templated transcription, initiation	K11254//histone H4	PAN27705.1//hypothetical protein PAHAL_E01050 [Panicum hallii]
Unigene20031_Total_1	716	279	10302	5.18747	0	Up	0	NA	NA	GO:0009733//response to auxin	K14488//SAUR family protein	XP_018808507.1//PREDICTED: auxin-induced protein 6B-like [Juglans regia]
Unigene18786_Total_1	689	56104.1	26837.3	-1.08291	0	Down	0	GO:0005874//microtubule	GO:0005200//structural constituent of cytoskeleton;GO:0005525//GTP binding;GO:0003924//GTPase activity	GO:0007017//microtubule-based process	K07374//tubulin alpha	XP_022153822.1//tubulin alpha-3 chain [Momordica charantia]
Unigene6316_Total_1	1382	16389	2725	-2.60744	0	Down	0	NA	NA	NA	K14521//N-acetyltransferase 10 [EC:2.3.1.-];K05275//pyridoxine 4-dehydrogenase [EC:1.1.1.65];K17744//L-galactose dehydrogenase [EC:1.1.1.316]	XP_010935681.1//PREDICTED: probable voltage-gated potassium channel subunit beta [Elaeis guineensis]
Unigene22211_Total_1	608	20144	4505	-2.17979	0	Down	0	GO:0005840//ribosome	GO:0003735//structural constituent of ribosome	GO:0006412//translation	K08770//ubiquitin C;K02927//large subunit ribosomal protein L40e	XP_021805473.1//polyubiquitin 11-like [Prunus avium]
CL2632.Contig1_Total_1	722	12802.1	1274.25	-3.34771	0	Down	0	NA	NA	NA	NA	XP_020256614.1//uncharacterized protein LOC109833372 [Asparagus officinalis]
Unigene2726_Total_1	951	5395	22321	2.02966	0	Up	0	NA	NA	NA	NA	XP_010911090.1//PREDICTED: uncharacterized protein LOC105037085 [Elaeis guineensis]
Unigene19955_Total_1	1222	4516	20475	2.1617	0	Up	0	NA	NA	NA	NA	XP_008776274.1//PREDICTED: uncharacterized protein LOC103696430 isoform X1 [Phoenix dactylifera]
CL954.Contig2_Total_1	713	13973	37363	1.39993	0	Up	0	NA	NA	NA	K13113//ubiquitin-like protein 5	KCW51380.1//hypothetical protein EUGRSUZ_J00924, partial [Eucalyptus grandis]
Unigene70_Total_1	1986	16665	2913	-2.53529	0	Down	0	NA	NA	NA	K00627//pyruvate dehydrogenase E2 component (dihydrolipoamide acetyltransferase) [EC:2.3.1.12]	XP_009391400.1//PREDICTED: dihydrolipoyllysine-residue acetyltransferase component 4 of pyruvate dehydrogenase complex, chloroplastic [Musa acuminata subsp. malaccensis]
CL3930.Contig2_Total_1	1062	3178.29	17536.7	2.44501	0	Up	0	NA	NA	NA	NA	XP_009409422.1//PREDICTED: remorin-like [Musa acuminata subsp. malaccensis]
Unigene1246_Total_1	643	9838	200	-5.63934	0	Down	0	GO:0005634//nucleus;GO:0000786//nucleosome	GO:0003677//DNA binding;GO:0046982//protein heterodimerization activity	NA	K11253//histone H3	XP_003621457.1//core histone H2A/H2B/H3/H4 [Medicago truncatula]
Unigene16493_Total_1	903	15475	2412	-2.70068	0	Down	0	NA	NA	NA	K13171//serine/arginine repetitive matrix protein 1	XP_010908197.1//PREDICTED: uncharacterized protein At5g48480-like [Elaeis guineensis]
Unigene9961_Total_1	474	27477	8538	-1.7053	0	Down	0	NA	NA	NA	K11254//histone H4	KQK05861.1//hypothetical protein BRADI_2g23003 [Brachypodium distachyon]
CL3751.Contig2_Total_1	510	1698	13988	3.02324	0	Up	0	GO:0016021//integral component of membrane	GO:0004674//protein serine/threonine kinase activity;GO:0005524//ATP binding	NA	K04733//interleukin-1 receptor-associated kinase 4 [EC:2.7.11.1];K03006//DNA-directed RNA polymerase II subunit RPB1 [EC:2.7.7.6];K04730//interleukin-1 receptor-associated kinase 1 [EC:2.7.11.1]	XP_015065267.1//PREDICTED: pistil-specific extensin-like protein [Solanum pennellii]
Unigene16796_Total_1	1056	18640	3857	-2.29189	0	Down	0	NA	NA	NA	K02736//20S proteasome subunit beta 7 [EC:3.4.25.1]	XP_020089559.1//proteasome subunit beta type-4 [Ananas comosus]
Unigene13756_Total_1	4006	5269	21896	2.03602	0	Up	0	NA	NA	NA	K13254//spastin [EC:3.6.4.3];K03231//elongation factor 1-alpha	XP_008805743.1//PREDICTED: uncharacterized protein LOC103718614 isoform X1 [Phoenix dactylifera]
Unigene11338_Total_1	1496	17744	3447	-2.38296	0	Down	0	GO:0016021//integral component of membrane	NA	GO:0055085//transmembrane transport	K15104//solute carrier family 25 (mitochondrial oxoglutarate transporter), member 11	XP_009383236.1//PREDICTED: mitochondrial dicarboxylate/tricarboxylate transporter DTC [Musa acuminata subsp. malaccensis]
Unigene5134_Total_1	1130	14967	2211	-2.77806	0	Down	0	NA	NA	NA	NA	XP_009395153.1//PREDICTED: uncharacterized protein LOC103980421 [Musa acuminata subsp. malaccensis]
CL2579.Contig1_Total_1	1110	4957.8	21238.2	2.07985	0	Up	0	NA	NA	NA	K12197//charged multivesicular body protein 1	XP_010906723.1//PREDICTED: ESCRT-related protein CHMP1B [Elaeis guineensis]
Unigene16809_Total_1	507	16273	2779	-2.56889	0	Down	0	GO:0016021//integral component of membrane;GO:0005746//mitochondrial respiratory chain	NA	NA	NA	XP_009382494.1//PREDICTED: probable cytochrome c oxidase subunit 5C-1 [Musa acuminata subsp. malaccensis]
Unigene4827_Total_1	554	14677	2117	-2.81251	0	Down	0	NA	NA	NA	K02266//cytochrome c oxidase subunit 6a	XP_010943337.1//PREDICTED: cytochrome c oxidase subunit 6a, mitochondrial [Elaeis guineensis]
Unigene1507_Total_1	503	9725	243	-5.34171	0	Down	0	NA	NA	NA	NA	AFK13198.1//metallothionein type 2a-FL [Elaeis guineensis]
CL761.Contig2_Total_1	1470	478.57	10400.7	4.42277	0	Up	0	NA	NA	NA	NA	XP_008778542.1//PREDICTED: uncharacterized protein LOC103698325 [Phoenix dactylifera]
CL2954.Contig1_Total_1	1667	21389	5361.16	-2.0153	0	Down	0	NA	NA	NA	K12670//oligosaccharyltransferase complex subunit beta	XP_010923440.1//PREDICTED: dolichyl-diphosphooligosaccharide--protein glycosyltransferase 48 kDa subunit [Elaeis guineensis]
Unigene10296_Total_1	522	36142	13979	-1.38946	0	Down	0	NA	GO:0004842//ubiquitin-protein transferase activity	NA	K09250//cellular nucleic acid-binding protein;K18754//protein lin-28	BAJ93005.1//predicted protein [Hordeum vulgare subsp. vulgare]
Unigene1876_Total_1	1509	14939	2292	-2.72345	0	Down	0	NA	NA	NA	K00924;K13420//LRR receptor-like serine/threonine-protein kinase FLS2 [EC:2.7.11.1]	XP_010915366.1//PREDICTED: leucine-rich repeat extensin-like protein 4 [Elaeis guineensis]
Unigene7089_Total_1	1083	14412	2075	-2.81513	0	Down	0	GO:0005623//cell	GO:0051920//peroxiredoxin activity	GO:0045454//cell redox homeostasis	K03386//peroxiredoxin (alkyl hydroperoxide reductase subunit C) [EC:1.11.1.15]	XP_010931083.1//PREDICTED: 2-Cys peroxiredoxin BAS1, chloroplastic [Elaeis guineensis]
Unigene1230_Total_1	1903	15807	2679	-2.57984	0	Down	0	NA	NA	NA	K01881//prolyl-tRNA synthetase [EC:6.1.1.15]	XP_020255010.1//proline--tRNA ligase, cytoplasmic isoform X2 [Asparagus officinalis]
CL1933.Contig1_Total_1	2438	32482	11731	-1.48836	0	Down	0	NA	NA	NA	K10775//phenylalanine ammonia-lyase [EC:4.3.1.24]	AHG06396.1//phenylalanine ammonia lyase 2 [Ornithogalum longebracteatum]
Unigene6603_Total_1	964	30457	10508	-1.55433	0	Down	0	NA	NA	NA	K02872//large subunit ribosomal protein L13Ae	XP_010920859.1//PREDICTED: 60S ribosomal protein L13a-4 [Elaeis guineensis]
CL2483.Contig1_Total_1	1075	40712.5	16963	-1.28212	0	Down	0	NA	NA	NA	K01115//phospholipase D1/2 [EC:3.1.4.4];K13095//splicing factor 1;K15174//RNA polymerase II-associated factor 1	XP_018683486.1//PREDICTED: uncharacterized protein LOC103989654 [Musa acuminata subsp. malaccensis]
CL2540.Contig1_Total_1	1751	2174.61	14872.3	2.75476	0	Up	0	GO:0016020//membrane;GO:0016021//integral component of membrane	GO:0016709//oxidoreductase activity, acting on paired donors, with incorporation or reduction of molecular oxygen, NAD(P)H as one donor, and incorporation of one atom of oxygen;GO:0020037//heme binding;GO:0005506//iron ion binding	GO:0044550//secondary metabolite biosynthetic process	K00517;K20619//cytochrome P450 family 78 subfamily A	XP_004306631.1//PREDICTED: cytochrome P450 78A9-like [Fragaria vesca subsp. vesca]
Unigene8920_Total_1	1117	20351	46793	1.18215	0	Up	0	NA	GO:0003677//DNA binding;GO:0008270//zinc ion binding	NA	NA	XP_010912259.1//PREDICTED: zinc finger A20 and AN1 domain-containing stress-associated protein 5 [Elaeis guineensis]
Unigene17130_Total_1	3057	11121	32108	1.5106	0	Up	0	NA	NA	NA	K14486//auxin response factor	XP_010942378.1//PREDICTED: auxin response factor 23-like [Elaeis guineensis]
Unigene16515_Total_1	1105	34930	13282	-1.41404	0	Down	0	NA	NA	NA	K02937//large subunit ribosomal protein L7e	XP_010928704.1//PREDICTED: 60S ribosomal protein L7-2 [Elaeis guineensis]
Unigene2541_Total_1	1020	17877	3666	-2.30487	0	Down	0	NA	NA	NA	NA	XP_010905389.1//PREDICTED: universal stress protein PHOS32 [Elaeis guineensis]
CL947.Contig1_Total_1	3277	1147	12189	3.3906	0	Up	0	NA	NA	NA	K13466//EIX receptor 1/2;K10406//kinesin family member C2/C3	XP_008789181.1//PREDICTED: receptor-like protein 12 [Phoenix dactylifera]
Unigene3620_Total_1	2144	477	10245	4.40574	0	Up	0	GO:0005634//nucleus	GO:0001228//transcriptional activator activity, RNA polymerase II transcription regulatory region sequence-specific binding;GO:0001046//core promoter sequence-specific DNA binding;GO:0046983//protein dimerization activity	GO:0006366//transcription from RNA polymerase II promoter	NA	XP_008810246.2//PREDICTED: transcription factor bHLH112-like [Phoenix dactylifera]
Unigene7165_Total_1	496	12862	1486	-3.13265	0	Down	0	NA	NA	NA	K02135//F-type H+-transporting ATPase subunit epsilon	XP_020109976.1//ATP synthase subunit epsilon, mitochondrial-like [Ananas comosus]
CL2750.Contig2_Total_1	2171	9513.76	252.65	-5.25385	0	Down	0	GO:0005618//cell wall	GO:0045330//aspartyl esterase activity;GO:0030599//pectinesterase activity	GO:0045490//pectin catabolic process;GO:0042545//cell wall modification	K01051//pectinesterase [EC:3.1.1.11]	XP_009399936.1//PREDICTED: probable pectinesterase 68 [Musa acuminata subsp. malaccensis]
CL461.Contig2_Total_1	931	44647	19685	-1.20051	0	Down	0	NA	NA	GO:0006950//response to stress	NA	XP_010905389.1//PREDICTED: universal stress protein PHOS32 [Elaeis guineensis]
CL1746.Contig1_Total_1	967	32169.3	11641.5	-1.48545	0	Down	0	GO:0005623//cell	GO:0004322//ferroxidase activity;GO:0008199//ferric iron binding	GO:0006879//cellular iron ion homeostasis;GO:0006826//iron ion transport	K00522//ferritin heavy chain [EC:1.16.3.2]	XP_008811159.1//PREDICTED: ferritin-3, chloroplastic-like [Phoenix dactylifera]
Unigene12595_Total_1	727	16932	3258	-2.39674	0	Down	0	GO:0005634//nucleus;GO:0000790//nuclear chromatin;GO:0000786//nucleosome	GO:0003677//DNA binding;GO:0046982//protein heterodimerization activity	GO:0006342//chromatin silencing	K11251//histone H2A	GAV63233.1//Histone domain-containing protein, partial [Cephalotus follicularis]
CL1216.Contig2_Total_1	1711	3711.2	18225.6	2.27696	0	Up	0	NA	NA	NA	K01590//histidine decarboxylase [EC:4.1.1.22]	XP_020111848.1//serine decarboxylase 1 [Ananas comosus]
CL3831.Contig1_Total_1	2045	1605.75	13335.4	3.0349	0	Up	0	NA	NA	NA	K15271//ATP-dependent DNA helicase HFM1/MER3 [EC:3.6.4.12]	XP_008806765.1//PREDICTED: putative pentatricopeptide repeat-containing protein At1g03510 [Phoenix dactylifera]
Unigene3054_Total_1	798	13680	1838	-2.9149	0	Down	0	NA	NA	NA	K11275//histone H1/5	XP_020114897.1//HMG-Y-related protein A-like [Ananas comosus]
Unigene3629_Total_1	514	11258	910	-3.64798	0	Down	0	GO:0005634//nucleus;GO:0000786//nucleosome	GO:0003677//DNA binding;GO:0046982//protein heterodimerization activity	GO:0006334//nucleosome assembly;GO:0006352//DNA-templated transcription, initiation	K11254//histone H4	BAK03333.1//predicted protein [Hordeum vulgare subsp. vulgare]
Unigene22065_Total_1	1173	10892	781	-3.82085	0	Down	0	NA	GO:0046872//metal ion binding;GO:0016491//oxidoreductase activity	NA	K05933//aminocyclopropanecarboxylate oxidase [EC:1.14.17.4]	XP_010905322.1//PREDICTED: 1-aminocyclopropane-1-carboxylate oxidase-like [Elaeis guineensis]
Unigene21561_Total_1	1272	17836	3700	-2.28824	0	Down	0	NA	NA	NA	K00430//peroxidase [EC:1.11.1.7]	XP_008784560.1//PREDICTED: peroxidase 3-like [Phoenix dactylifera]
Unigene4096_Total_1	675	15202.9	2498.67	-2.62416	0	Down	0	GO:0005840//ribosome	GO:0003735//structural constituent of ribosome	GO:0006412//translation	K02927//large subunit ribosomal protein L40e	XP_021805473.1//polyubiquitin 11-like [Prunus avium]
CL2050.Contig2_Total_1	1648	9631.25	343.86	-4.82687	0	Down	0	NA	NA	NA	K04733//interleukin-1 receptor-associated kinase 4 [EC:2.7.11.1];K05747//Wiskott-Aldrich syndrome protein	XP_019708678.1//PREDICTED: LOW QUALITY PROTEIN: uncharacterized protein LOC105043951 [Elaeis guineensis]
Unigene5497_Total_1	2385	456	10022	4.43895	0	Up	0	NA	NA	NA	K04733//interleukin-1 receptor-associated kinase 4 [EC:2.7.11.1];K13199//plasminogen activator inhibitor 1 RNA-binding protein	XP_008804292.1//PREDICTED: subtilisin-like protease SBT1.2 [Phoenix dactylifera]
Unigene5485_Total_1	2182	372	9754	4.69358	0	Up	0	GO:0005886//plasma membrane	GO:0043531//ADP binding	GO:0007165//signal transduction;GO:0006952//defense response	K19613//leucine-rich repeat protein SHOC2	XP_009417414.1//PREDICTED: disease resistance RPP13-like protein 4 [Musa acuminata subsp. malaccensis]
Unigene1714_Total_1	3129	24907	7493	-1.75198	0	Down	0	NA	NA	NA	K11593//eukaryotic translation initiation factor 2C	XP_020113863.1//protein argonaute 4B-like [Ananas comosus]
CL1596.Contig2_Total_1	2681	412.13	9855.02	4.56064	0	Up	0	GO:0016021//integral component of membrane	NA	NA	K19984//exocyst complex component 5	XP_009414117.1//PREDICTED: formin-like protein 16 [Musa acuminata subsp. malaccensis]
CL3589.Contig1_Total_1	1931	15292.1	2592.43	-2.57945	0	Down	0	NA	NA	NA	K00512//steroid 17alpha-monooxygenase / 17alpha-hydroxyprogesterone deacetylase [EC:1.14.14.19 1.14.14.32]	XP_020250416.1//cytochrome P450 CYP82D47-like [Asparagus officinalis]
CL3041.Contig2_Total_1	2617	734.15	10788.6	3.85825	0	Up	0	NA	NA	NA	K04733//interleukin-1 receptor-associated kinase 4 [EC:2.7.11.1]	XP_020687070.1//receptor-like protein kinase FERONIA [Dendrobium catenatum]
Unigene520_Total_1	1201	11745	1142	-3.38146	0	Down	0	NA	GO:0003677//DNA binding	NA	K09422//myb proto-oncogene protein, plant	XP_009386785.1//PREDICTED: myb-related protein P-like [Musa acuminata subsp. malaccensis]
Unigene10701_Total_1	354	15540	2705	-2.54133	0	Down	0	NA	NA	NA	NA	XP_020103240.1//ricin B-like lectin R40G3 [Ananas comosus]
Unigene2036_Total_1	755	8226	26669	1.67786	0	Up	0	NA	NA	NA	K02183//calmodulin	OAY73054.1//Calmodulin [Ananas comosus]
Unigene15799_Total_1	821	11607	1107	-3.40931	0	Down	0	NA	GO:0004869//cysteine-type endopeptidase inhibitor activity	NA	K13899//cystatin-C	XP_020244461.1//cysteine proteinase inhibitor 1-like [Asparagus officinalis]
Unigene2509_Total_1	669	11619	1114	-3.40171	0	Down	0	GO:0016021//integral component of membrane	NA	NA	NA	KQJ91599.1//hypothetical protein BRADI_4g38600 [Brachypodium distachyon]
CL751.Contig1_Total_1	1027	10685	33.69	-8.32809	0	Down	0	NA	NA	NA	K01166//ribonuclease T2 [EC:3.1.27.1]	XP_010912810.1//PREDICTED: extracellular ribonuclease LE [Elaeis guineensis]
Unigene6874_Total_1	1482	6233	22967	1.86252	0	Up	0	NA	GO:0003723//RNA binding	NA	K14945//protein quaking	XP_010927868.1//PREDICTED: KH domain-containing protein At1g09660/At1g09670 [Elaeis guineensis]
Unigene5221_Total_1	3068	10479	722	-3.8784	0	Down	0	NA	NA	NA	K09955//uncharacterized protein	XP_008782898.2//PREDICTED: uncharacterized protein LOC103702309 isoform X1 [Phoenix dactylifera]
Unigene827_Total_1	2539	8721	27431	1.6342	0	Up	0	NA	NA	NA	K20887//xyloglucan glycosyltransferase 4 [EC:2.4.1.-]	XP_010943579.1//PREDICTED: probable xyloglucan glycosyltransferase 9 [Elaeis guineensis]
Unigene18071_Total_1	2135	10400	704	-3.90391	0	Down	0	NA	NA	NA	K14319//Ran GTPase-activating protein 1	OAY65156.1//RAN GTPase-activating protein 1, partial [Ananas comosus]
CL2119.Contig1_Total_1	758	3495	17418	2.29817	0	Up	0	NA	GO:0008080//N-acetyltransferase activity	NA	NA	XP_010906188.1//PREDICTED: uncharacterized protein LOC105033200 [Elaeis guineensis]
CL3622.Contig1_Total_1	1728	9370.78	340.69	-4.80068	0	Down	0	NA	NA	NA	K04628//ceramide galactosyltransferase [EC:2.4.1.47];K00699//glucuronosyltransferase [EC:2.4.1.17];K13030//cyanohydrin beta-glucosyltransferase [EC:2.4.1.85]	XP_009380209.2//PREDICTED: 7-deoxyloganetin glucosyltransferase-like [Musa acuminata subsp. malaccensis]
Unigene5890_Total_1	3896	41514	17972	-1.22689	0	Down	0	GO:0005739//mitochondrion	GO:0004375//glycine dehydrogenase (decarboxylating) activity	GO:0006546//glycine catabolic process	K00281//glycine dehydrogenase [EC:1.4.4.2]	XP_010942763.1//PREDICTED: glycine dehydrogenase (decarboxylating), mitochondrial [Elaeis guineensis]
CL725.Contig1_Total_1	338	15379.4	2713.95	-2.52158	0	Down	0	NA	NA	NA	NA	NA
Unigene7064_Total_1	2091	34297	13335	-1.38191	0	Down	0	NA	GO:0030955//potassium ion binding;GO:0000287//magnesium ion binding;GO:0004743//pyruvate kinase activity;GO:0016301//kinase activity	NA	K00873//pyruvate kinase [EC:2.7.1.40]	XP_008777772.1//PREDICTED: pyruvate kinase 1, cytosolic-like [Phoenix dactylifera]
CL1030.Contig1_Total_1	445	31538.8	11612.6	-1.46048	0	Down	0	NA	GO:0004324//ferredoxin-NADP+ reductase activity;GO:0016491//oxidoreductase activity	NA	K02641//ferredoxin--NADP+ reductase [EC:1.18.1.2]	KMZ65810.1//Ferredoxin--NADP reductase, embryo isozyme, chloroplastic [Zostera marina]
CL2002.Contig2_Total_1	1063	16678.6	3354.69	-2.33279	0	Down	0	GO:0015934//large ribosomal subunit	GO:0003723//RNA binding;GO:0003735//structural constituent of ribosome	GO:0006412//translation	K02938//large subunit ribosomal protein L8e	XP_010940992.1//PREDICTED: 60S ribosomal protein L8-like [Elaeis guineensis]
Unigene5377_Total_1	1657	21960	6055	-1.87772	0	Down	0	NA	GO:0004324//ferredoxin-NADP+ reductase activity	NA	K02641//ferredoxin--NADP+ reductase [EC:1.18.1.2]	XP_010907336.1//PREDICTED: ferredoxin--NADP reductase, root isozyme, chloroplastic isoform X2 [Elaeis guineensis]
Unigene4128_Total_1	2518	19892	4965	-2.02137	0	Down	0	GO:0016021//integral component of membrane	GO:0008168//methyltransferase activity	NA	K16302//metal transporter CNNM;K15449//tRNA wybutosine-synthesizing protein 1 [EC:4.1.3.44]	XP_008789404.1//PREDICTED: probable methyltransferase PMT3 [Phoenix dactylifera]
Unigene5486_Total_1	2591	17245	3647	-2.26044	0	Down	0	NA	NA	NA	K14486//auxin response factor	XP_019710206.1//PREDICTED: auxin response factor 15-like isoform X3 [Elaeis guineensis]
Unigene1533_Total_1	2743	2017	13890	2.76472	0	Up	0	NA	NA	NA	K21278//dual specificity protein phosphatase 1 [EC:3.1.3.16 3.1.3.48]	XP_010929927.1//PREDICTED: protein-tyrosine-phosphatase MKP1-like isoform X2 [Elaeis guineensis]
Unigene14128_Total_1	777	19088	4583	-2.07735	0	Down	0	GO:0005840//ribosome	GO:0003735//structural constituent of ribosome	GO:0006412//translation	K02960//small subunit ribosomal protein S16e	XP_016548667.1//PREDICTED: 40S ribosomal protein S16 [Capsicum annuum]
CL2973.Contig2_Total_1	725	481.73	9722.85	4.31604	0	Up	0	NA	NA	NA	NA	OWM78991.1//hypothetical protein CDL15_Pgr003162 [Punica granatum]
CL3914.Contig2_Total_1	1577	19725	4920	-2.02234	0	Down	0	NA	NA	NA	K01265//methionyl aminopeptidase [EC:3.4.11.18]	XP_020108097.1//ERBB-3 BINDING PROTEIN 1 [Ananas comosus]
Unigene2984_Total_1	825	10360	759	-3.78982	0	Down	0	NA	NA	NA	K05747//Wiskott-Aldrich syndrome protein	XP_021671973.1//extensin-2-like [Hevea brasiliensis]
Unigene740_Total_1	649	16090	3129	-2.38143	0	Down	0	NA	NA	NA	NA	XP_020589625.1//rapid alkalinization factor-like [Phalaenopsis equestris]
Unigene8050_Total_1	1816	11156	1050	-3.4284	0	Down	0	NA	GO:0080130//L-phenylalanine:2-oxoglutarate aminotransferase activity;GO:0004069//L-aspartate:2-oxoglutarate aminotransferase activity;GO:0030170//pyridoxal phosphate binding	GO:0009058//biosynthetic process;GO:0006520//cellular amino acid metabolic process	K14454//aspartate aminotransferase, cytoplasmic [EC:2.6.1.1]	XP_010250350.2//PREDICTED: aspartate aminotransferase, cytoplasmic [Nelumbo nucifera]
Unigene818_Total_1	1228	48524	22981	-1.0973	0	Down	0	NA	NA	NA	NA	XP_009382437.2//PREDICTED: PLAT domain-containing protein 3-like [Musa acuminata subsp. malaccensis]
CL3313.Contig2_Total_1	919	8934.76	113	-6.32408	0	Down	0	NA	NA	NA	K03006//DNA-directed RNA polymerase II subunit RPB1 [EC:2.7.7.6];K19891//glucan endo-1,3-beta-glucosidase 1/2/3 [EC:3.2.1.39]	XP_020583844.1//PLASMODESMATA CALLOSE-BINDING PROTEIN 3-like [Phalaenopsis equestris]
Unigene12504_Total_1	638	698	10330	3.86843	0	Up	0	NA	GO:0003676//nucleic acid binding	NA	K05747//Wiskott-Aldrich syndrome protein	XP_010905262.1//PREDICTED: zinc finger protein ZAT10-like [Elaeis guineensis]
Unigene13124_Total_1	1624	1582	12710	2.9871	0	Up	0	GO:0005622//intracellular	GO:0005524//ATP binding;GO:0004707//MAP kinase activity	NA	K20536//mitogen-activated protein kinase 3 [EC:2.7.11.24]	ASV46332.1//mitogen-activated protein kinase 3 [Lilium regale]
Unigene19547_Total_1	1401	37415	15524	-1.28816	0	Down	0	NA	NA	NA	K00430//peroxidase [EC:1.11.1.7]	XP_010928551.1//PREDICTED: peroxidase 31-like [Elaeis guineensis]
CL1265.Contig2_Total_1	1036	40767.2	17744	-1.21912	0	Down	0	NA	NA	NA	K02937//large subunit ribosomal protein L7e	XP_020265892.1//60S ribosomal protein L7-4-like isoform X1 [Asparagus officinalis]
Unigene3738_Total_1	1144	12510	1599	-2.98688	0	Down	0	NA	NA	NA	K00793//riboflavin synthase [EC:2.5.1.9]	XP_008806202.1//PREDICTED: riboflavin synthase [Phoenix dactylifera]
CL455.Contig1_Total_1	1312	9136.81	352.34	-4.71569	0	Down	0	NA	NA	NA	K13420//LRR receptor-like serine/threonine-protein kinase FLS2 [EC:2.7.11.1]	XP_009394996.1//PREDICTED: DNA-damage-repair/toleration protein DRT100-like [Musa acuminata subsp. malaccensis]
Unigene22038_Total_1	2306	31477	11756	-1.43994	0	Down	0	NA	GO:0003723//RNA binding;GO:0009982//pseudouridine synthase activity	GO:0006396//RNA processing;GO:0001522//pseudouridine synthesis	K11131//H/ACA ribonucleoprotein complex subunit 4 [EC:5.4.99.-]	XP_017702172.1//PREDICTED: LOW QUALITY PROTEIN: H/ACA ribonucleoprotein complex subunit 4-like [Phoenix dactylifera]
Unigene10638_Total_1	678	24669	7693	-1.70012	0	Down	0	GO:0005840//ribosome	NA	NA	K02975//small subunit ribosomal protein S25e	XP_020111584.1//40S ribosomal protein S25-4-like [Ananas comosus]
Unigene160_Total_1	751	16229	3242	-2.34266	0	Down	0	GO:0005840//ribosome	GO:0003723//RNA binding;GO:0003735//structural constituent of ribosome	GO:0006412//translation	K02964//small subunit ribosomal protein S18e	ONI26263.1//hypothetical protein PRUPE_1G013500 [Prunus persica]
Unigene2753_Total_1	1124	10536	856	-3.64062	0	Down	0	GO:0005576//extracellular region	GO:0046872//metal ion binding;GO:0020037//heme binding;GO:0004601//peroxidase activity	GO:0006979//response to oxidative stress;GO:0042744//hydrogen peroxide catabolic process	K00430//peroxidase [EC:1.11.1.7]	XP_008440361.1//PREDICTED: peroxidase 73-like [Cucumis melo]
CL3615.Contig1_Total_1	2539	24511	7619	-1.7048	0	Down	0	GO:0016021//integral component of membrane	NA	NA	K17087//transmembrane 9 superfamily member 3	XP_010930775.1//PREDICTED: transmembrane 9 superfamily member 1 [Elaeis guineensis]
CL798.Contig1_Total_1	739	29889.8	10900.1	-1.47435	0	Down	0	GO:0005634//nucleus	GO:0005525//GTP binding;GO:0003924//GTPase activity	GO:0006913//nucleocytoplasmic transport;GO:0015031//protein transport	K07936//GTP-binding nuclear protein Ran	XP_010914929.1//PREDICTED: GTP-binding nuclear protein Ran1B [Elaeis guineensis]
Unigene11331_Total_1	2531	8429	26306	1.62292	0	Up	0	NA	NA	NA	K20843//hydroxyproline O-galactosyltransferase 2/3/4/5/6 [EC:2.4.1.-]	XP_010934169.1//PREDICTED: hydroxyproline O-galactosyltransferase GALT6-like [Elaeis guineensis]
Unigene18804_Total_1	1675	12075	1483	-3.04448	0	Down	0	NA	GO:0003824//catalytic activity;GO:0030170//pyridoxal phosphate binding	GO:0009058//biosynthetic process	K15849//bifunctional aspartate aminotransferase and glutamate/aspartate-prephenate aminotransferase [EC:2.6.1.1 2.6.1.78 2.6.1.79];K00816//kynurenine---oxoglutarate transaminase / cysteine-S-conjugate beta-lyase / glutamine---phenylpyruvate transaminase [EC:2.6.1.7 4.4.1.13 2.6.1.64]	XP_009399719.1//PREDICTED: uncharacterized protein LOC103984039 isoform X2 [Musa acuminata subsp. malaccensis]
CL3608.Contig1_Total_1	1359	8720.25	234.82	-5.23379	0	Down	0	NA	NA	NA	K05277//leucoanthocyanidin dioxygenase [EC:1.14.11.19]	AKQ62703.1//anthocyanin synthase [Dioscorea alata]
Unigene5299_Total_1	810	11245	1171	-3.28251	0	Down	0	GO:0005634//nucleus;GO:0000790//nuclear chromatin;GO:0000786//nucleosome	GO:0003677//DNA binding;GO:0046982//protein heterodimerization activity	GO:0006342//chromatin silencing	K11251//histone H2A	GAV63233.1//Histone domain-containing protein, partial [Cephalotus follicularis]
CL1216.Contig1_Total_1	1763	1256.8	11656.4	3.19425	0	Up	0	NA	NA	NA	K01590//histidine decarboxylase [EC:4.1.1.22]	XP_020111848.1//serine decarboxylase 1 [Ananas comosus]
Unigene1864_Total_1	1712	13133	10	-10.378	0	Down	0	NA	NA	NA	K09587//steroid 22-alpha-hydroxylase [EC:1.14.13.-]	XP_008790366.1//PREDICTED: cytochrome P450 90B1-like [Phoenix dactylifera]
Unigene2197_Total_1	2998	14544	2560	-2.52525	0	Down	0	NA	GO:0030246//carbohydrate binding;GO:0004565//beta-galactosidase activity	GO:0005975//carbohydrate metabolic process	K12309//beta-galactosidase [EC:3.2.1.23]	XP_010907797.1//PREDICTED: beta-galactosidase 3 isoform X1 [Elaeis guineensis]
CL74.Contig1_Total_1	2445	53372	26782	-1.01386	0	Down	0	GO:0005737//cytoplasm	GO:0003723//RNA binding	NA	K13126//polyadenylate-binding protein	XP_008795896.1//PREDICTED: polyadenylate-binding protein 2-like [Phoenix dactylifera]
CL3671.Contig1_Total_1	2127	6569.46	22873.2	1.78077	0	Up	0	NA	NA	NA	K04733//interleukin-1 receptor-associated kinase 4 [EC:2.7.11.1]	XP_010937552.1//PREDICTED: wall-associated receptor kinase-like 20 isoform X1 [Elaeis guineensis]
Unigene6642_Total_1	725	16679	3570	-2.24308	0	Down	0	GO:0016021//integral component of membrane	NA	NA	K11353//NADH dehydrogenase (ubiquinone) 1 alpha subcomplex subunit 13	XP_010935931.1//PREDICTED: NADH dehydrogenase [ubiquinone] 1 alpha subcomplex subunit 13-B [Elaeis guineensis]
CL680.Contig2_Total_1	3273	280.76	8854.64	4.95998	0	Up	0	NA	NA	NA	K17985//activating molecule in BECN1-regulated autophagy protein 1	XP_010940699.1//PREDICTED: uncharacterized protein LOC105059171 isoform X2 [Elaeis guineensis]
Unigene844_Total_1	1568	9304	27661	1.55289	0	Up	0	NA	GO:0004190//aspartic-type endopeptidase activity	GO:0006508//proteolysis;GO:0030163//protein catabolic process	K15292//syntaxin-binding protein 1;K10990//RecQ-mediated genome instability protein 1	XP_008810759.1//PREDICTED: basic 7S globulin-like [Phoenix dactylifera]
Unigene4852_Total_1	1570	29135	10553	-1.48414	0	Down	0	NA	NA	NA	K14498//serine/threonine-protein kinase SRK2 [EC:2.7.11.1]	XP_020260029.1//serine/threonine-protein kinase SAPK7 [Asparagus officinalis]
Unigene5350_Total_1	625	26745	9115	-1.572	0	Down	0	GO:0005840//ribosome	GO:0046872//metal ion binding;GO:0003735//structural constituent of ribosome	GO:0006412//translation	K02978//small subunit ribosomal protein S27e	XP_010250479.1//PREDICTED: 40S ribosomal protein S27-2 [Nelumbo nucifera]
CL2108.Contig1_Total_1	1795	17344.9	3931.77	-2.1603	0	Down	0	NA	NA	NA	K01669//deoxyribodipyrimidine photo-lyase [EC:4.1.99.3];K02184//formin 2	XP_010921660.1//PREDICTED: blue-light photoreceptor PHR2 [Elaeis guineensis]
Unigene16452_Total_1	1567	3266	16279	2.29837	0	Up	0	NA	NA	NA	K07374//tubulin alpha	XP_008781257.1//PREDICTED: uncharacterized protein LOC103701079 [Phoenix dactylifera]
Unigene512_Total_1	1979	45909	21644	-1.10385	0	Down	0	NA	GO:0003866//3-phosphoshikimate 1-carboxyvinyltransferase activity	GO:0009423//chorismate biosynthetic process;GO:0009073//aromatic amino acid family biosynthetic process	K00800//3-phosphoshikimate 1-carboxyvinyltransferase [EC:2.5.1.19]	XP_010941045.1//PREDICTED: 3-phosphoshikimate 1-carboxyvinyltransferase 2 isoform X2 [Elaeis guineensis]
CL2976.Contig2_Total_1	2213	26208.2	8861.26	-1.58348	0	Down	0	GO:0005634//nucleus;GO:0005737//cytoplasm	GO:0008565//protein transporter activity	GO:0006606//protein import into nucleus	K10590//E3 ubiquitin-protein ligase TRIP12 [EC:2.3.2.26];K08332	XP_009393195.1//PREDICTED: importin subunit alpha-1b-like [Musa acuminata subsp. malaccensis]
Unigene16309_Total_1	535	138	8519	5.9289	0	Up	0	NA	NA	NA	NA	NA
CL1014.Contig1_Total_1	1270	36808	15563	-1.26094	0	Down	0	NA	GO:0016787//hydrolase activity	GO:0008152//metabolic process	K13258//2-hydroxyisoflavanone dehydratase [EC:4.2.1.105];K20506//tuliposide A-converting enzyme [EC:4.2.99.22]	XP_008805243.1//PREDICTED: probable carboxylesterase 2 [Phoenix dactylifera]
Unigene12866_Total_1	898	25673	8576	-1.60092	0	Down	0	GO:0005634//nucleus	NA	GO:0009416//response to light stimulus;GO:0009299//mRNA transcription	NA	XP_012078993.1//protein LIGHT-DEPENDENT SHORT HYPOCOTYLS 5 [Jatropha curcas]
CL2599.Contig2_Total_1	1624	11077.3	1194	-3.23277	0	Down	0	NA	NA	NA	K13065//shikimate O-hydroxycinnamoyltransferase [EC:2.3.1.133]	XP_010922027.1//PREDICTED: tryptamine hydroxycinnamoyltransferase 1-like [Elaeis guineensis]
Unigene795_Total_1	1145	15192	2958	-2.37966	0	Down	0	GO:0019773//proteasome core complex, alpha-subunit complex;GO:0005634//nucleus;GO:0005737//cytoplasm	GO:0004298//threonine-type endopeptidase activity	GO:0006511//ubiquitin-dependent protein catabolic process	K02727//20S proteasome subunit alpha 7 [EC:3.4.25.1]	XP_011070032.1//proteasome subunit alpha type-3 [Sesamum indicum]
CL3447.Contig1_Total_1	1598	1856.91	12938.7	2.78167	0	Up	0	NA	NA	NA	K19043//E3 ubiquitin-protein ligase RHF [EC:2.3.2.27]	XP_020422577.1//E3 ubiquitin-protein ligase RHF2A isoform X2 [Prunus persica]
Unigene7093_Total_1	979	10262	898	-3.5335	0	Down	0	NA	NA	NA	K00799//glutathione S-transferase [EC:2.5.1.18]	ANH58195.1//glutathione S-transferase [Dracaena cambodiana]
Unigene21058_Total_1	3346	5932	21414	1.83292	0	Up	0	NA	NA	NA	K08332	XP_010933617.1//PREDICTED: protein ARABIDILLO 1-like [Elaeis guineensis]
Unigene20748_Total_1	955	3774	17165	2.16626	0	Up	0	NA	NA	NA	K10999//cellulose synthase A [EC:2.4.1.12]	XP_008790520.1//PREDICTED: probable cellulose synthase A catalytic subunit 8 [UDP-forming] [Phoenix dactylifera]
CL397.Contig1_Total_1	1592	16482.4	3599.38	-2.21415	0	Down	0	NA	GO:0004185//serine-type carboxypeptidase activity	NA	K16296//serine carboxypeptidase-like clade I [EC:3.4.16.-]	XP_020100536.1//serine carboxypeptidase-like 18 isoform X1 [Ananas comosus]
CL3101.Contig4_Total_1	1579	6988.19	23315.2	1.71924	0	Up	0	GO:0016021//integral component of membrane	NA	NA	K04733//interleukin-1 receptor-associated kinase 4 [EC:2.7.11.1];K02184//formin 2	XP_010939748.1//PREDICTED: uncharacterized protein LOC105058495 [Elaeis guineensis]
Unigene13144_Total_1	2183	8746	375	-4.5627	0	Down	0	GO:0016021//integral component of membrane;GO:0005886//plasma membrane	GO:0005524//ATP binding;GO:0042626//ATPase activity, coupled to transmembrane movement of substances	NA	K05681//ATP-binding cassette, subfamily G (WHITE), member 2	XP_011028515.1//PREDICTED: ABC transporter G family member 14-like [Populus euphratica]
Unigene21317_Total_1	1094	14411	2632	-2.47198	0	Down	0	GO:0016021//integral component of membrane;GO:0005789//endoplasmic reticulum membrane	NA	NA	K20721//reticulon-1	XP_010915765.1//PREDICTED: reticulon-like protein B2 [Elaeis guineensis]
Unigene3245_Total_1	2014	7984	25030	1.62943	0	Up	0	GO:0016021//integral component of membrane	GO:0016757//transferase activity, transferring glycosyl groups	NA	K18134//protein O-GlcNAc transferase [EC:2.4.1.255]	XP_010922211.1//PREDICTED: uncharacterized protein LOC105045572 [Elaeis guineensis]
CL1403.Contig1_Total_1	1674	8683.87	26246.5	1.57667	0	Up	0	NA	NA	NA	K14497//protein phosphatase 2C [EC:3.1.3.16]	XP_010925402.1//PREDICTED: probable protein phosphatase 2C 50 [Elaeis guineensis]
Unigene4258_Total_1	895	20515	5726	-1.86012	0	Down	0	NA	NA	NA	NA	XP_010923336.1//PREDICTED: uncharacterized protein LOC105046445 [Elaeis guineensis]
Unigene15634_Total_1	1584	26316	9053	-1.55852	0	Down	0	NA	GO:0050660//flavin adenine dinucleotide binding;GO:0016491//oxidoreductase activity	NA	K08232//monodehydroascorbate reductase (NADH) [EC:1.6.5.4]	XP_020253271.1//monodehydroascorbate reductase-like [Asparagus officinalis]
CL2011.Contig2_Total_1	942	2441.59	14195.3	2.52048	0	Up	0	GO:0005737//cytoplasm	GO:0003743//translation initiation factor activity	NA	K03259//translation initiation factor 4E	XP_010909970.1//PREDICTED: eukaryotic translation initiation factor NCBP [Elaeis guineensis]
Unigene4855_Total_1	1207	593	9445	3.9744	0	Up	0	NA	NA	NA	K09286//EREBP-like factor	XP_018683173.1//PREDICTED: dehydration-responsive element-binding protein 1F-like isoform X1 [Musa acuminata subsp. malaccensis]
CL137.Contig1_Total_1	1988	9941	28323	1.49147	0	Up	0	NA	NA	NA	NA	XP_010939815.2//PREDICTED: uncharacterized protein At1g04910 [Elaeis guineensis]
Unigene19947_Total_1	1390	1940	13004	2.72578	0	Up	0	NA	NA	NA	K19861//benzyl alcohol O-benzoyltransferase [EC:2.3.1.196 2.3.1.232]	XP_010911881.1//PREDICTED: acyl transferase 5-like [Elaeis guineensis]
CL3489.Contig1_Total_1	1084	47459	23045	-1.06127	0	Down	0	NA	NA	NA	K11275//histone H1/5	XP_010906036.1//PREDICTED: histone H1-like [Elaeis guineensis]
CL3624.Contig1_Total_1	1819	22312.2	6782.22	-1.73705	0	Down	0	GO:0016021//integral component of membrane	GO:0016757//transferase activity, transferring glycosyl groups	NA	K08238//xyloglucan 6-xylosyltransferase [EC:2.4.2.39]	XP_009414141.1//PREDICTED: probable xyloglucan 6-xylosyltransferase 1 [Musa acuminata subsp. malaccensis]
CL3855.Contig2_Total_1	1069	27446.5	9805.32	-1.50403	0	Down	0	GO:0005634//nucleus	GO:0005525//GTP binding;GO:0003924//GTPase activity	GO:0006913//nucleocytoplasmic transport;GO:0015031//protein transport	K07936//GTP-binding nuclear protein Ran	XP_010918870.1//PREDICTED: GTP-binding nuclear protein Ran-A1 [Elaeis guineensis]
Unigene19543_Total_1	1952	4138	17732	2.08031	0	Up	0	GO:0005681//spliceosomal complex	GO:0003723//RNA binding;GO:0008270//zinc ion binding	GO:0000398//mRNA splicing, via spliceosome	K12827//splicing factor 3A subunit 3	XP_020701876.1//splicing factor SF3a60 homolog [Dendrobium catenatum]
CL2226.Contig1_Total_1	1153	15334.8	3127.61	-2.31272	0	Down	0	GO:0005634//nucleus;GO:0005737//cytoplasm;GO:0005839//proteasome core complex	GO:0004298//threonine-type endopeptidase activity	GO:0051603//proteolysis involved in cellular protein catabolic process	K02737//20S proteasome subunit beta 5 [EC:3.4.25.1]	XP_020703258.1//proteasome subunit beta type-5 isoform X1 [Dendrobium catenatum]
Unigene19936_Total_1	1089	15374	3150	-2.30611	0	Down	0	NA	GO:0004616//phosphogluconate dehydrogenase (decarboxylating) activity;GO:0051287//NAD binding	NA	K18121//glyoxylate/succinic semialdehyde reductase [EC:1.1.1.79 1.1.1.-]	XP_009415027.1//PREDICTED: glyoxylate/succinic semialdehyde reductase 1 [Musa acuminata subsp. malaccensis]
Unigene3097_Total_1	2533	8401	300	-4.82657	0	Down	0	NA	NA	NA	K04733//interleukin-1 receptor-associated kinase 4 [EC:2.7.11.1];K20718//LRR receptor-like serine/threonine-protein kinase ERECTA [EC:2.7.11.1]	OAY80514.1//putative inactive leucine-rich repeat receptor-like protein kinase [Ananas comosus]
Unigene4048_Total_1	1542	10487	1055	-3.33233	0	Down	0	NA	NA	NA	K01648//ATP citrate (pro-S)-lyase [EC:2.3.3.8]	XP_008812168.1//PREDICTED: ATP-citrate synthase alpha chain protein 2 [Phoenix dactylifera]
Unigene16844_Total_1	961	8997	523	-4.1236	0	Down	0	GO:0016021//integral component of membrane	GO:0008168//methyltransferase activity	GO:0045492//xylan biosynthetic process	K18801//glucuronoxylan 4-O-methyltransferase [EC:2.1.1.112]	XP_010905171.1//PREDICTED: probable methyltransferase At1g27930 [Elaeis guineensis]
CL158.Contig3_Total_1	677	130.67	8245.7	5.9606	0	Up	0	NA	NA	NA	NA	XP_010908889.1//PREDICTED: uncharacterized protein LOC105035148 [Elaeis guineensis]
CL1972.Contig1_Total_1	1404	1190.62	11014.4	3.19056	0	Up	0	NA	NA	NA	NA	XP_008801812.1//PREDICTED: uncharacterized protein LOC103715832 [Phoenix dactylifera]
Unigene17013_Total_1	650	11615	1511	-2.96146	0	Down	0	GO:0005747//mitochondrial respiratory chain complex I;GO:0016021//integral component of membrane	NA	NA	NA	XP_010916154.1//PREDICTED: uncharacterized protein LOC105041061 [Elaeis guineensis]
Unigene3786_Total_1	1034	39428	17636	-1.17974	0	Down	0	NA	NA	NA	K04565//superoxide dismutase, Cu-Zn family [EC:1.15.1.1]	XP_010940533.1//PREDICTED: superoxide dismutase [Cu-Zn], chloroplastic [Elaeis guineensis]
Unigene4401_Total_1	456	15164	3084	-2.31682	0	Down	0	NA	NA	NA	NA	NA
CL2652.Contig1_Total_1	374	9503.94	714	-3.75357	0	Down	0	GO:0005576//extracellular region	GO:0008061//chitin binding;GO:0004568//chitinase activity	GO:0006032//chitin catabolic process;GO:0005975//carbohydrate metabolic process	K01183//chitinase [EC:3.2.1.14]	BAC77768.1//chitinase [Dioscorea oppositifolia]
CL1434.Contig1_Total_1	401	10293.5	1000.87	-3.38145	0	Down	0	GO:0009505//plant-type cell wall;GO:0009506//plasmodesma;GO:0005618//cell wall;GO:0005576//extracellular region	GO:0005199//structural constituent of cell wall	GO:0071555//cell wall organization	K05747//Wiskott-Aldrich syndrome protein	XP_018483104.1//PREDICTED: LOW QUALITY PROTEIN: pollen-specific leucine-rich repeat extensin-like protein 4 [Raphanus sativus]
Unigene7910_Total_1	409	123	8178	6.03597	0	Up	0	NA	NA	NA	NA	NA
Unigene15459_Total_1	2101	8634	426	-4.36015	0	Down	0	GO:0016021//integral component of membrane;GO:0005739//mitochondrion	GO:0008137//NADH dehydrogenase (ubiquinone) activity	GO:0042773//ATP synthesis coupled electron transport	K03881//NADH-ubiquinone oxidoreductase chain 4 [EC:1.6.5.3]	KVH96778.1//hypothetical protein Ccrd_001132, partial [Cynara cardunculus var. scolymus]
Unigene11489_Total_1	1117	9106	592	-3.96219	0	Down	0	GO:0005737//cytoplasm	GO:0004615//phosphomannomutase activity	GO:0009298//GDP-mannose biosynthetic process	K17497//phosphomannomutase [EC:5.4.2.8]	OVA14092.1//Eukaryotic phosphomannomutase [Macleaya cordata]
Unigene13247_Total_1	1797	17543	4296	-2.04887	0	Down	0	NA	NA	NA	K02147//V-type H+-transporting ATPase subunit B	XP_010943806.1//PREDICTED: V-type proton ATPase subunit B 2 [Elaeis guineensis]
CL3865.Contig1_Total_1	1816	21950	46482	1.06341	0	Up	0	NA	NA	NA	K03231//elongation factor 1-alpha	XP_010930147.1//PREDICTED: polyadenylate-binding protein RBP45 [Elaeis guineensis]
Unigene4389_Total_1	764	20059	5683	-1.83857	0	Down	0	NA	NA	NA	K02918//large subunit ribosomal protein L35e	XP_020275242.1//60S ribosomal protein L35 [Asparagus officinalis]
Unigene9073_Total_1	1039	597	9171	3.92223	0	Up	0	NA	NA	NA	NA	XP_008801812.1//PREDICTED: uncharacterized protein LOC103715832 [Phoenix dactylifera]
CL3608.Contig2_Total_1	886	8410	383	-4.47573	0	Down	0	NA	NA	NA	K05277//leucoanthocyanidin dioxygenase [EC:1.14.11.19]	AKQ62703.1//anthocyanin synthase [Dioscorea alata]
Unigene10711_Total_1	1143	24110	8015	-1.6079	0	Down	0	NA	NA	NA	K16911//ATP-dependent RNA helicase DDX21 [EC:3.6.4.13]	OAY72335.1//hypothetical protein ACMD2_15879 [Ananas comosus]
Unigene459_Total_1	1993	8340	58	-7.18689	0	Down	0	GO:0016021//integral component of membrane	GO:0005215//transporter activity	NA	K14638//solute carrier family 15 (peptide/histidine transporter), member 3/4	XP_008808582.1//PREDICTED: protein NRT1/ PTR FAMILY 3.1-like [Phoenix dactylifera]
Unigene6154_Total_1	2501	34921	14809	-1.25666	0	Down	0	NA	NA	NA	K04733//interleukin-1 receptor-associated kinase 4 [EC:2.7.11.1]	XP_020241665.1//putative serine/threonine-protein kinase isoform X4 [Asparagus officinalis]
Unigene825_Total_1	1979	19151	5248	-1.88662	0	Down	0	NA	NA	NA	K19891//glucan endo-1,3-beta-glucosidase 1/2/3 [EC:3.2.1.39]	XP_020257164.1//glucan endo-1,3-beta-glucosidase 3-like [Asparagus officinalis]
Unigene376_Total_1	1678	8519	442	-4.28761	0	Down	0	NA	NA	NA	K13496//UDP-glucosyl transferase 73C [EC:2.4.1.-]	XP_017702050.1//PREDICTED: scopoletin glucosyltransferase-like isoform X1 [Phoenix dactylifera]
Unigene4681_Total_1	1102	3459	15983	2.18907	0	Up	0	NA	NA	NA	NA	XP_010911938.1//PREDICTED: uncharacterized protein LOC105037985 [Elaeis guineensis]
CL657.Contig1_Total_1	1667	1586	11765	2.87199	0	Up	0	NA	NA	NA	NA	XP_010940359.1//PREDICTED: transmembrane protein 53 [Elaeis guineensis]
Unigene1857_Total_1	1120	14115	2712	-2.39884	0	Down	0	GO:0005623//cell	GO:0051920//peroxiredoxin activity	GO:0045454//cell redox homeostasis	K03386//peroxiredoxin (alkyl hydroperoxide reductase subunit C) [EC:1.11.1.15]	XP_008799686.1//PREDICTED: 2-Cys peroxiredoxin BAS1, chloroplastic [Phoenix dactylifera]
Unigene11466_Total_1	1293	21383	6497	-1.73766	0	Down	0	GO:0016021//integral component of membrane;GO:0005789//endoplasmic reticulum membrane	NA	NA	K13249//translocon-associated protein subunit alpha	XP_009407981.1//PREDICTED: translocon-associated protein subunit alpha [Musa acuminata subsp. malaccensis]
Unigene2026_Total_1	1702	3086	15180	2.27932	0	Up	0	NA	NA	NA	K08817//cell cycle related kinase [EC:2.7.11.22]	XP_010915858.1//PREDICTED: cyclin-dependent kinase F-1-like [Elaeis guineensis]
CL3171.Contig1_Total_1	1134	1371.45	11205.4	3.01137	0	Up	0	NA	NA	NA	K14497//protein phosphatase 2C [EC:3.1.3.16]	XP_008803118.1//PREDICTED: probable protein phosphatase 2C 24 [Phoenix dactylifera]
Unigene15350_Total_1	1084	17354	4318	-2.02588	0	Down	0	NA	NA	NA	K08235//xyloglucan:xyloglucosyl transferase [EC:2.4.1.207]	XP_019708632.1//PREDICTED: xyloglucan endotransglucosylase/hydrolase protein 9 [Elaeis guineensis]
CL3589.Contig2_Total_1	2262	11670.9	1642.57	-2.84793	0	Down	0	NA	NA	NA	K00512//steroid 17alpha-monooxygenase / 17alpha-hydroxyprogesterone deacetylase [EC:1.14.14.19 1.14.14.32]	XP_020250416.1//cytochrome P450 CYP82D47-like [Asparagus officinalis]
Unigene10687_Total_1	1721	11151.6	1434	-2.97818	0	Down	0	NA	NA	NA	K00422//polyphenol oxidase [EC:1.10.3.1]	XP_010926766.1//PREDICTED: polyphenol oxidase, chloroplastic-like [Elaeis guineensis]
Unigene2814_Total_1	1713	9644	858	-3.50963	0	Down	0	NA	GO:0004421//hydroxymethylglutaryl-CoA synthase activity	GO:0008299//isoprenoid biosynthetic process;GO:0016126//sterol biosynthetic process	K01641//hydroxymethylglutaryl-CoA synthase [EC:2.3.3.10]	XP_009415836.1//PREDICTED: hydroxymethylglutaryl-CoA synthase-like [Musa acuminata subsp. malaccensis]
Unigene22349_Total_1	1278	9557	829	-3.54616	0	Down	0	NA	NA	NA	NA	XP_008806758.1//PREDICTED: uncharacterized protein LOC103719337 [Phoenix dactylifera]
Unigene457_Total_1	672	15355	3329.36	-2.22444	0	Down	0	GO:0005840//ribosome	GO:0003735//structural constituent of ribosome	GO:0006412//translation	K02891//large subunit ribosomal protein L22e	XP_009414466.1//PREDICTED: 60S ribosomal protein L22-2-like [Musa acuminata subsp. malaccensis]
Unigene15740_Total_1	1578	8198	352	-4.56067	0	Down	0	NA	NA	NA	NA	XP_020596131.1//uncharacterized protein LOC110036106 [Phalaenopsis equestris]
CL2498.Contig1_Total_1	640	19889	5714	-1.81844	0	Down	0	GO:0022627//cytosolic small ribosomal subunit;GO:0015935//small ribosomal subunit	GO:0003735//structural constituent of ribosome	GO:0006412//translation	K02973//small subunit ribosomal protein S23e	XP_020251586.1//40S ribosomal protein S23 [Asparagus officinalis]
Unigene20280_Total_1	857	8741	35	-7.98334	0	Down	0	NA	NA	NA	K04733//interleukin-1 receptor-associated kinase 4 [EC:2.7.11.1];K14297//nuclear pore complex protein Nup98-Nup96	XP_009391386.1//PREDICTED: thaumatin-like protein [Musa acuminata subsp. malaccensis]
Unigene16789_Total_1	1121	10076	1040	-3.29531	0	Down	0	NA	GO:0046872//metal ion binding	GO:0009263//deoxyribonucleotide biosynthetic process;GO:0055114//oxidation-reduction process	K10808//ribonucleoside-diphosphate reductase subunit M2 [EC:1.17.4.1]	KVI02405.1//hypothetical protein Ccrd_019306 [Cynara cardunculus var. scolymus]
Unigene4952_Total_1	1879	9759	922	-3.42294	0	Down	0	NA	NA	NA	K01180//endo-1,3(4)-beta-glucanase [EC:3.2.1.6];K02184//formin 2	XP_020696219.1//alpha-protein kinase 1-like [Dendrobium catenatum]
Unigene21523_Total_1	752	11694	1687	-2.81228	0	Down	0	GO:0008250//oligosaccharyltransferase complex;GO:0016021//integral component of membrane	NA	NA	K11323//histone arginine demethylase JMJD6 [EC:1.14.11.-]	XP_010916062.2//PREDICTED: oligosaccharyltransferase complex subunit ostc [Elaeis guineensis]
Unigene4212_Total_1	967	6238	21196	1.74559	0	Up	0	NA	NA	NA	NA	XP_017249355.1//PREDICTED: uncharacterized protein LOC108220176 [Daucus carota subsp. sativus]
Unigene1144_Total_1	2843	13108	32704	1.29998	0	Up	0	GO:0005829//cytosol;GO:0009507//chloroplast	GO:0102250;GO:0030170//pyridoxal phosphate binding;GO:0008184//glycogen phosphorylase activity;GO:0102499//null	GO:0046686//response to cadmium ion;GO:0009414//response to water deprivation;GO:0005975//carbohydrate metabolic process	K00688//glycogen phosphorylase [EC:2.4.1.1]	XP_019706257.1//PREDICTED: LOW QUALITY PROTEIN: alpha-glucan phosphorylase, H isozyme [Elaeis guineensis]
CL23.Contig2_Total_1	1859	13312	33020	1.29157	0	Up	0	NA	NA	NA	K02147//V-type H+-transporting ATPase subunit B	XP_010943806.1//PREDICTED: V-type proton ATPase subunit B 2 [Elaeis guineensis]
Unigene21588_Total_1	2586	10258	28103	1.43493	0	Up	0	GO:0016021//integral component of membrane	NA	GO:0055085//transmembrane transport	K04773//protease IV [EC:3.4.21.-]	XP_009380132.1//PREDICTED: oligopeptide transporter 3-like [Musa acuminata subsp. malaccensis]
CL3563.Contig1_Total_1	1671	17270	4352	-2.00756	0	Down	0	NA	NA	NA	K18823//soyasaponin III rhamnosyltransferase [EC:2.4.1.273]	XP_010934416.1//PREDICTED: putative UDP-rhamnose:rhamnosyltransferase 1 [Elaeis guineensis]
CL1063.Contig2_Total_1	2789	2335	13370	2.49846	0	Up	0	NA	NA	NA	K04733//interleukin-1 receptor-associated kinase 4 [EC:2.7.11.1]	XP_008803932.1//PREDICTED: probable receptor-like protein kinase At5g24010 [Phoenix dactylifera]
Unigene7242_Total_1	1874	7606	23559	1.61203	0	Up	0	NA	NA	NA	NA	XP_010930495.1//PREDICTED: uncharacterized protein LOC105051663 [Elaeis guineensis]
Unigene223_Total_1	3556	5040	18888	1.88693	0	Up	0	NA	NA	NA	K14510//serine/threonine-protein kinase CTR1 [EC:2.7.11.1];K04422//mitogen-activated protein kinase kinase kinase 13 [EC:2.7.11.25]	XP_008788780.1//PREDICTED: uncharacterized protein LOC103706458 isoform X2 [Phoenix dactylifera]
CL1371.Contig1_Total_1	2042	5415	19589	1.83597	0	Up	0	NA	NA	NA	K07198//5'-AMP-activated protein kinase, catalytic alpha subunit [EC:2.7.11.11]	OVA11935.1//Protein kinase domain [Macleaya cordata]
Unigene4420_Total_1	1714	20450	6129	-1.75742	0	Down	0	NA	GO:0016620//oxidoreductase activity, acting on the aldehyde or oxo group of donors, NAD or NADP as acceptor;GO:0050661//NADP binding;GO:0051287//NAD binding	GO:0006006//glucose metabolic process	K00134//glyceraldehyde 3-phosphate dehydrogenase [EC:1.2.1.12]	AIX10972.1//glyceraldehyde-3-phosphate dehydrogenase [Ornithogalum longebracteatum]
Unigene18481_Total_1	2594	37783	17054	-1.16667	0	Down	0	GO:0016021//integral component of membrane	GO:0004576//oligosaccharyl transferase activity	GO:0006486//protein glycosylation	K07151//dolichyl-diphosphooligosaccharide--protein glycosyltransferase [EC:2.4.99.18]	XP_010940345.1//PREDICTED: dolichyl-diphosphooligosaccharide--protein glycosyltransferase subunit STT3B isoform X1 [Elaeis guineensis]
CL897.Contig2_Total_1	955	20610.1	6249.97	-1.74048	0	Down	0	GO:0022627//cytosolic small ribosomal subunit;GO:0015935//small ribosomal subunit	GO:0003729//mRNA binding;GO:0003723//RNA binding;GO:0003735//structural constituent of ribosome;GO:0019843//rRNA binding	GO:0000028//ribosomal small subunit assembly;GO:0006412//translation	K02989//small subunit ribosomal protein S5e	XP_018848834.1//PREDICTED: 40S ribosomal protein S5 [Juglans regia]
Unigene13440_Total_1	1367	9514	890	-3.43722	0	Down	0	NA	NA	NA	K02160//acetyl-CoA carboxylase biotin carboxyl carrier protein	XP_020108937.1//uncharacterized protein LOC109724503 isoform X2 [Ananas comosus]
Unigene14140_Total_1	763	8416	505	-4.07782	0	Down	0	NA	NA	NA	NA	XP_008791598.1//PREDICTED: uncharacterized protein LOC103708447 [Phoenix dactylifera]
Unigene10713_Total_1	750	10836	1410	-2.96111	0	Down	0	NA	GO:0003824//catalytic activity	NA	K02503//histidine triad (HIT) family protein	XP_002323194.2//hypothetical protein POPTR_0016s02430g [Populus trichocarpa]
Unigene1546_Total_1	1517	8695	609	-3.85472	0	Down	0	GO:0016020//membrane;GO:0005618//cell wall	GO:0004252//serine-type endopeptidase activity	NA	K04733//interleukin-1 receptor-associated kinase 4 [EC:2.7.11.1];K13199//plasminogen activator inhibitor 1 RNA-binding protein;K01183//chitinase [EC:3.2.1.14]	XP_009417495.1//PREDICTED: subtilisin-like protease SBT2.5 [Musa acuminata subsp. malaccensis]
CL2219.Contig1_Total_1	1995	1168.43	10378.1	3.13185	0	Up	0	NA	NA	NA	K14431//transcription factor TGA	XP_008786824.1//PREDICTED: transcription factor TGA2-like isoform X2 [Phoenix dactylifera]
Unigene2641_Total_1	566	548	8643	3.96024	0	Up	0	NA	NA	NA	NA	XP_008785478.2//PREDICTED: uncharacterized protein LOC103704106 [Phoenix dactylifera]
Unigene14748_Total_1	1254	26169	9588	-1.4676	0	Down	0	GO:0016020//membrane;GO:0005618//cell wall;GO:0005576//extracellular region	NA	GO:0009664//plant-type cell wall organization	K20628//expansin	XP_010922313.2//PREDICTED: LOW QUALITY PROTEIN: expansin-A4-like [Elaeis guineensis]
Unigene5858_Total_1	764	24130	8351	-1.54985	0	Down	0	NA	NA	NA	NA	XP_009395389.1//PREDICTED: lipid transfer-like protein VAS [Musa acuminata subsp. malaccensis]
Unigene20247_Total_1	951	181	7646	5.3816	0	Up	0	NA	NA	NA	NA	XP_008237879.1//PREDICTED: uncharacterized protein LOC103336598 [Prunus mume]
Unigene1724_Total_1	1989	12339	2066	-2.59736	0	Down	0	NA	NA	NA	K19996//phosphatidylinositol transfer protein SFH5	XP_010909148.1//PREDICTED: patellin-3 [Elaeis guineensis]
CL24.Contig2_Total_1	1868	7512.19	120.69	-5.9789	0	Down	0	GO:0016021//integral component of membrane	GO:0005524//ATP binding;GO:0016887//ATPase activity	NA	K05681//ATP-binding cassette, subfamily G (WHITE), member 2	OVA16938.1//ABC transporter-like [Macleaya cordata]
Unigene2859_Total_1	1838	7490	127	-5.90111	0	Down	0	NA	GO:0005507//copper ion binding;GO:0016491//oxidoreductase activity	NA	K19791//iron transport multicopper oxidase	XP_020099583.1//L-ascorbate oxidase homolog [Ananas comosus]
CL1883.Contig2_Total_1	853	7480.07	141.63	-5.7419	0	Down	0	NA	NA	NA	K03006//DNA-directed RNA polymerase II subunit RPB1 [EC:2.7.7.6];K02184//formin 2	XP_008792654.2//PREDICTED: lysine-rich arabinogalactan protein 18-like [Phoenix dactylifera]
CL2636.Contig1_Total_1	1101	10601.1	1345.92	-2.9966	0	Down	0	GO:0019773//proteasome core complex, alpha-subunit complex;GO:0005634//nucleus;GO:0005737//cytoplasm	GO:0004298//threonine-type endopeptidase activity	GO:0006511//ubiquitin-dependent protein catabolic process	K02726//20S proteasome subunit alpha 2 [EC:3.4.25.1]	XP_010935550.1//PREDICTED: proteasome subunit alpha type-2-A [Elaeis guineensis]
CL652.Contig2_Total_1	2449	1762.46	11816.7	2.72612	0	Up	0	GO:0016021//integral component of membrane;GO:0005789//endoplasmic reticulum membrane	NA	NA	NA	XP_021280951.1//ORM1-like protein 2 [Herrania umbratica]
CL3090.Contig1_Total_1	1279	8404.81	528.41	-4.01053	0	Down	0	NA	GO:0004124//cysteine synthase activity;GO:0016740//transferase activity	GO:0006535//cysteine biosynthetic process from serine	K01738//cysteine synthase A [EC:2.5.1.47]	XP_020259715.1//cysteine synthase-like [Asparagus officinalis]
CL2259.Contig1_Total_1	3016	1022.12	9923.73	3.26027	0	Up	0	NA	GO:0008270//zinc ion binding	NA	K10144//RING finger and CHY zinc finger domain-containing protein 1 [EC:2.3.2.27]	XP_008808875.1//PREDICTED: E3 ubiquitin-protein ligase MIEL1-like [Phoenix dactylifera]
Unigene20919_Total_1	4045	3424	15465	2.15621	0	Up	0	NA	NA	NA	K12236//transcriptional repressor NF-X1	XP_008789280.1//PREDICTED: NF-X1-type zinc finger protein NFXL1 [Phoenix dactylifera]
Unigene15760_Total_1	1173	7936	49	-7.35853	0	Down	0	NA	NA	NA	K11592//endoribonuclease Dicer [EC:3.1.26.-];K10532//heparan-alpha-glucosaminide N-acetyltransferase [EC:2.3.1.78]	XP_020267117.1//uncharacterized protein LOC109842681 [Asparagus officinalis]
Unigene3290_Total_1	874	16947	4344	-1.98298	0	Down	0	NA	NA	NA	K02949//small subunit ribosomal protein S11e	XP_009405706.1//PREDICTED: 40S ribosomal protein S11-like [Musa acuminata subsp. malaccensis]
Unigene2518_Total_1	1534	22944	7708	-1.59273	0	Down	0	NA	NA	GO:0009269//response to desiccation	NA	XP_008812863.1//PREDICTED: uncharacterized protein LOC103723663 [Phoenix dactylifera]
CL3776.Contig2_Total_1	1121	10299.2	1243.28	-3.06935	0	Down	0	NA	NA	NA	K12741//heterogeneous nuclear ribonucleoprotein A1/A3	CAB62280.1//hydroxyproline-rich glycoprotein DZ-HRGP [Volvox carteri f. nagariensis]
Unigene4395_Total_1	979	9000	25608	1.48955	0	Up	0	GO:0005634//nucleus	GO:0003677//DNA binding	GO:0006355//regulation of transcription, DNA-templated;GO:0006351//transcription, DNA-templated	K12581//CCR4-NOT transcription complex subunit 7/8;K03094//S-phase kinase-associated protein 1;K13126//polyadenylate-binding protein;K05941//glutathione gamma-glutamylcysteinyltransferase [EC:2.3.2.15];K01054//acylglycerol lipase [EC:3.1.1.23]	XP_008782755.1//PREDICTED: NAC domain-containing protein 68-like [Phoenix dactylifera]
Unigene42_Total_1	1533	10025	1143	-3.15175	0	Down	0	GO:0005829//cytosol	GO:0005524//ATP binding;GO:0004163//diphosphomevalonate decarboxylase activity	GO:0016126//sterol biosynthetic process;GO:0019287//isopentenyl diphosphate biosynthetic process, mevalonate pathway	K01597//diphosphomevalonate decarboxylase [EC:4.1.1.33]	XP_010907122.1//PREDICTED: diphosphomevalonate decarboxylase MVD2, peroxisomal [Elaeis guineensis]
Unigene10916_Total_1	919	18814	5366	-1.82893	0	Down	0	GO:0015935//small ribosomal subunit	GO:0003735//structural constituent of ribosome;GO:0019843//rRNA binding	GO:0006412//translation	K02997//small subunit ribosomal protein S9e	ABR17162.1//unknown [Picea sitchensis]
Unigene20911_Total_1	3263	9816	26920	1.43643	0	Up	0	NA	NA	NA	K00924	XP_009418700.1//PREDICTED: leucine-rich repeat receptor-like kinase protein FLORAL ORGAN NUMBER1 [Musa acuminata subsp. malaccensis]
Unigene12289_Total_1	418	1488	11040	2.87225	0	Up	0	NA	NA	NA	K11279//nucleosome assembly protein 1-like 1	XP_010915223.1//PREDICTED: nucleosome assembly protein 1;4 [Elaeis guineensis]
Unigene17124_Total_1	882	3168	14818	2.20666	0	Up	0	NA	GO:0017057//6-phosphogluconolactonase activity	GO:0006098//pentose-phosphate shunt;GO:0005975//carbohydrate metabolic process	K01057//6-phosphogluconolactonase [EC:3.1.1.31]	XP_008810711.1//PREDICTED: probable 6-phosphogluconolactonase 4, chloroplastic [Phoenix dactylifera]
Unigene11276_Total_1	642	18400	5178	-1.84828	0	Down	0	GO:0033179//proton-transporting V-type ATPase, V0 domain;GO:0005774//vacuolar membrane;GO:0000220//vacuolar proton-transporting V-type ATPase, V0 domain;GO:0016021//integral component of membrane;GO:0005886//plasma membrane;GO:0005773//vacuole	GO:0015078//hydrogen ion transmembrane transporter activity;GO:0046961//proton-transporting ATPase activity, rotational mechanism	GO:0015991//ATP hydrolysis coupled proton transport;GO:0007035//vacuolar acidification	K02155//V-type H+-transporting ATPase 16kDa proteolipid subunit	XP_002307699.1//hypothetical protein POPTR_0005s25660g [Populus trichocarpa]
Unigene10420_Total_1	1424	4015	16528	2.0224	0	Up	0	NA	NA	NA	K07059//uncharacterized protein;K09651//rhomboid domain-containing protein 1 [EC:3.4.21.-];K01240//uridine nucleosidase [EC:3.2.2.3]	XP_010933870.2//PREDICTED: RHOMBOID-like protein 3 [Elaeis guineensis]
Unigene2825_Total_1	740	7802	358	-4.46486	0	Down	0	NA	NA	NA	K03860//phosphatidylinositol glycan, class Q;K20887//xyloglucan glycosyltransferase 4 [EC:2.4.1.-]	XP_009410274.1//PREDICTED: snakin-2 [Musa acuminata subsp. malaccensis]
CL1268.Contig1_Total_1	1215	1518	11083	2.84906	0	Up	0	NA	NA	NA	NA	XP_010905570.1//PREDICTED: F-box protein At1g61340 [Elaeis guineensis]
CL3576.Contig1_Total_1	2006	14012.8	33467.9	1.23699	0	Up	0	NA	NA	NA	K06892//feruloyl-CoA ortho-hydroxylase [EC:1.14.11.-]	XP_020106728.1//IQ domain-containing protein IQM3 [Ananas comosus]
Unigene3414_Total_1	2057	6803	21649	1.65101	0	Up	0	NA	NA	NA	K11721//bromodomain-containing protein 3	XP_010913773.1//PREDICTED: transcription factor GTE7-like [Elaeis guineensis]
Unigene4851_Total_1	792	7504	66	-6.84809	0	Down	0	GO:0005576//extracellular region	NA	NA	K13449//pathogenesis-related protein 1;K20412//peptidase inhibitor 16	KHN34793.1//Pathogenesis-related protein PR-1 [Glycine soja]
Unigene2024_Total_1	736	14612	3254	-2.18591	0	Down	0	NA	NA	NA	K03006//DNA-directed RNA polymerase II subunit RPB1 [EC:2.7.7.6];K11323//histone arginine demethylase JMJD6 [EC:1.14.11.-]	XP_013463024.1//late embryogenesis abundant (LEA)-like protein [Medicago truncatula]
Unigene13127_Total_1	1349	932	9488	3.32866	0	Up	0	NA	NA	NA	K14497//protein phosphatase 2C [EC:3.1.3.16];K10147//protein phosphatase 1D [EC:3.1.3.16];K19704//protein phosphatase PTC1 [EC:3.1.3.16];K17506//protein phosphatase 1L [EC:3.1.3.16]	XP_020249387.1//probable protein phosphatase 2C 12 [Asparagus officinalis]
Unigene3073_Total_1	2210	3705	15806	2.07388	0	Up	0	NA	NA	NA	K11267//sister chromatid cohesion protein PDS5	XP_010913906.1//PREDICTED: protein EMSY-LIKE 3 isoform X1 [Elaeis guineensis]
CL2887.Contig2_Total_1	3070	13778	2854	-2.29035	0	Down	0	NA	NA	NA	K14486//auxin response factor	XP_010935427.1//PREDICTED: auxin response factor 12-like [Elaeis guineensis]
Unigene8591_Total_1	1849	856	9246	3.4141	0	Up	0	GO:0005634//nucleus	GO:0043565//sequence-specific DNA binding;GO:0003700//transcription factor activity, sequence-specific DNA binding	NA	K09419//heat shock transcription factor, other eukaryote	XP_010916598.1//PREDICTED: heat stress transcription factor A-4b-like [Elaeis guineensis]
Unigene10706_Total_1	1794	187	7374	5.28229	0	Up	0	NA	NA	NA	K03327//multidrug resistance protein, MATE family	XP_008803288.2//PREDICTED: protein DETOXIFICATION 49-like [Phoenix dactylifera]
CL3444.Contig1_Total_1	3495	5121	18488	1.83305	0	Up	0	NA	NA	NA	K03695//ATP-dependent Clp protease ATP-binding subunit ClpB	XP_008805362.1//PREDICTED: protein DWARF 53-LIKE-like [Phoenix dactylifera]
CL1107.Contig2_Total_1	1526	7265.02	86.75	-6.407	0	Down	0	NA	GO:0004190//aspartic-type endopeptidase activity	NA	K00924;K02882//large subunit ribosomal protein L18Ae;K01381//saccharopepsin [EC:3.4.23.25]	XP_020100851.1//aspartyl protease family protein At5g10770-like [Ananas comosus]
CL3270.Contig2_Total_1	886	24513.9	8882.11	-1.48367	0	Down	0	GO:0005840//ribosome	GO:0003735//structural constituent of ribosome	GO:0006412//translation	K02868//large subunit ribosomal protein L11e	XP_020089256.1//60S ribosomal protein L11-like [Ananas comosus]
Unigene12472_Total_1	806	717	8787	3.59628	0	Up	0	NA	NA	NA	K02183//calmodulin	XP_010917061.1//PREDICTED: probable calcium-binding protein CML45 [Elaeis guineensis]
Unigene3132_Total_1	1774	16315	4189	-1.98056	0	Down	0	NA	NA	NA	K09584//protein disulfide-isomerase A6 [EC:5.3.4.1]	XP_008805603.1//PREDICTED: protein disulfide isomerase-like 2-3 [Phoenix dactylifera]
Unigene189_Total_1	898	13613	2832	-2.28414	0	Down	0	NA	NA	NA	K15082//DNA repair protein RAD7	XP_010917186.1//PREDICTED: uncharacterized protein LOC105041839 isoform X1 [Elaeis guineensis]
CL1481.Contig1_Total_1	724	662	8608.86	3.68188	0	Up	0	NA	NA	NA	K10999//cellulose synthase A [EC:2.4.1.12]	XP_008790520.1//PREDICTED: probable cellulose synthase A catalytic subunit 8 [UDP-forming] [Phoenix dactylifera]
Unigene12278_Total_1	1507	19355	41176	1.07005	0	Up	0	NA	NA	NA	K10450//kelch-like protein 12;K10457//kelch-like protein 20;K10443//kelch-like protein 2/3	XP_010908291.1//PREDICTED: B2 protein-like [Elaeis guineensis]
Unigene8069_Total_1	1366	17647	4934	-1.85764	0	Down	0	NA	NA	NA	K01206//alpha-L-fucosidase [EC:3.2.1.51]	XP_008804229.1//PREDICTED: GDSL esterase/lipase At3g26430-like isoform X1 [Phoenix dactylifera]
Unigene12259_Total_1	914	3918	16016	2.01228	0	Up	0	GO:0005622//intracellular	GO:0005525//GTP binding	GO:0007264//small GTPase mediated signal transduction	K07950//ADP-ribosylation factor-like protein 5B	XP_008786057.1//PREDICTED: ADP-ribosylation factor-like protein 5 [Phoenix dactylifera]
Unigene4589_Total_1	1862	7089	171	-5.39256	0	Down	0	GO:0016021//integral component of membrane	GO:0016705//oxidoreductase activity, acting on paired donors, with incorporation or reduction of molecular oxygen;GO:0020037//heme binding;GO:0005506//iron ion binding;GO:0004497//monooxygenase activity	NA	K13083//flavonoid 3',5'-hydroxylase [EC:1.14.13.88]	XP_016743913.1//PREDICTED: flavonoid 3',5'-hydroxylase 1-like [Gossypium hirsutum]
CL3773.Contig1_Total_1	2865	7166.9	21949.9	1.59575	0	Up	0	NA	NA	NA	K14494//DELLA protein	XP_010934970.1//PREDICTED: scarecrow-like protein 27 [Elaeis guineensis]
CL2303.Contig2_Total_1	1950	17458	4877	-1.85887	0	Down	0	NA	NA	NA	K00012//UDPglucose 6-dehydrogenase [EC:1.1.1.22]	PAN50923.1//hypothetical protein PAHAL_I00954 [Panicum hallii]
Unigene312_Total_1	779	18261	5327	-1.79641	0	Down	0	GO:0005856//cytoskeleton	GO:0003779//actin binding	NA	K05759//profilin	XP_008795503.1//PREDICTED: profilin-2-like [Phoenix dactylifera]
Unigene5634_Total_1	3157	18584	5509	-1.77324	0	Down	0	NA	NA	NA	K10767//mRNA N6-methyladenine demethylase [EC:1.14.11.53]	XP_008798368.1//PREDICTED: uncharacterized protein LOC103713273 [Phoenix dactylifera]
Unigene16808_Total_1	802	18254	5326	-1.79613	0	Down	0	GO:0005737//cytoplasm	NA	GO:0006457//protein folding	K04078//chaperonin GroES	XP_008784707.1//PREDICTED: 10 kDa chaperonin-like [Phoenix dactylifera]
CL3859.Contig3_Total_1	1664	7572.91	386.53	-4.31124	0	Down	0	NA	NA	NA	K12938//anthocyanidin 5,3-O-glucosyltransferase [EC:2.4.1.-];K08237//hydroquinone glucosyltransferase [EC:2.4.1.218]	XP_008802698.1//PREDICTED: UDP-glucose:2-hydroxyflavanone C-glucosyltransferase-like [Phoenix dactylifera]
CL603.Contig1_Total_1	2121	8555.26	735.2	-3.55965	0	Down	0	GO:0005737//cytoplasm	GO:0004619//phosphoglycerate mutase activity;GO:0030145//manganese ion binding	GO:0006007//glucose catabolic process	K15633//2,3-bisphosphoglycerate-independent phosphoglycerate mutase [EC:5.4.2.12]	XP_010922826.1//PREDICTED: 2,3-bisphosphoglycerate-independent phosphoglycerate mutase [Elaeis guineensis]
CL2926.Contig2_Total_1	1637	1008.28	9439.96	3.20784	0	Up	0	GO:0005634//nucleus	GO:0043565//sequence-specific DNA binding;GO:0003700//transcription factor activity, sequence-specific DNA binding	NA	K09338//homeobox-leucine zipper protein	XP_020241391.1//homeobox-leucine zipper protein HOX6-like [Asparagus officinalis]
Unigene17490_Total_1	1211	20381	6550	-1.6567	0	Down	0	NA	NA	NA	NA	XP_008786914.1//PREDICTED: succinate dehydrogenase subunit 4, mitochondrial-like isoform X2 [Phoenix dactylifera]
Unigene3057_Total_1	841	22188	7618	-1.56134	0	Down	0	NA	NA	NA	K02976//small subunit ribosomal protein S26e	XP_010931352.1//PREDICTED: 40S ribosomal protein S26-3 [Elaeis guineensis]
CL3855.Contig3_Total_1	1049	23255.5	8269.68	-1.51071	0	Down	0	GO:0005634//nucleus	GO:0005525//GTP binding;GO:0003924//GTPase activity	GO:0006913//nucleocytoplasmic transport;GO:0015031//protein transport	K07936//GTP-binding nuclear protein Ran	XP_010918870.1//PREDICTED: GTP-binding nuclear protein Ran-A1 [Elaeis guineensis]
Unigene1388_Total_1	729	3791	15645	2.02601	0	Up	0	NA	NA	NA	K09286//EREBP-like factor	XP_008802835.1//PREDICTED: ethylene-responsive transcription factor 11-like [Phoenix dactylifera]
Unigene5805_Total_1	1105	1359	10314	2.90494	0	Up	0	NA	NA	NA	K09523//DnaJ homolog subfamily C member 3;K09512//DnaJ homolog subfamily B member 6;K09514//DnaJ homolog subfamily B member 8	XP_019705171.1//PREDICTED: dnaJ homolog subfamily B member 3 [Elaeis guineensis]
Unigene8959_Total_1	2527	15077	3661	-2.06108	0	Down	0	NA	GO:0003987//acetate-CoA ligase activity;GO:0016208//AMP binding	GO:0019427//acetyl-CoA biosynthetic process from acetate	K01895//acetyl-CoA synthetase [EC:6.2.1.1]	XP_009403818.1//PREDICTED: acetyl-coenzyme A synthetase, chloroplastic/glyoxysomal-like [Musa acuminata subsp. malaccensis]
Unigene651_Total_1	2234	22484	7823	-1.54215	0	Down	0	NA	GO:0004160//dihydroxy-acid dehydratase activity	GO:0009082//branched-chain amino acid biosynthetic process	K01687//dihydroxy-acid dehydratase [EC:4.2.1.9]	XP_009395426.1//PREDICTED: dihydroxy-acid dehydratase, chloroplastic [Musa acuminata subsp. malaccensis]
Unigene1470_Total_1	1237	6110	19951	1.68817	0	Up	0	NA	NA	NA	K19475//WAS/WASL-interacting protein	XP_008789433.1//PREDICTED: fibrous sheath CABYR-binding protein-like [Phoenix dactylifera]
Unigene18054_Total_1	2513	8115	603	-3.7694	0	Down	0	NA	GO:0004252//serine-type endopeptidase activity;GO:0070008//serine-type exopeptidase activity	NA	K01354//oligopeptidase B [EC:3.4.21.83]	XP_010935585.1//PREDICTED: uncharacterized protein LOC105055466 [Elaeis guineensis]
CL2813.Contig2_Total_1	685	5634.38	19082.5	1.74087	0	Up	0	GO:0005840//ribosome	GO:0003735//structural constituent of ribosome	GO:0006412//translation	K02889//large subunit ribosomal protein L21e	XP_008796392.1//PREDICTED: 60S ribosomal protein L21-1 [Phoenix dactylifera]
Unigene2992_Total_1	1315	6948	102	-6.109	0	Down	0	NA	NA	NA	K13496//UDP-glucosyl transferase 73C [EC:2.4.1.-];K02184//formin 2	ABA41400.1//pherophorin-C2 protein precursor [Chlamydomonas reinhardtii]
Unigene2466_Total_1	1399	15770	35510	1.152	0	Up	0	NA	NA	NA	K19475//WAS/WASL-interacting protein	XP_017695919.1//PREDICTED: uncharacterized protein LOC103696381 [Phoenix dactylifera]
Unigene12250_Total_1	1569	1528	10655	2.78277	0	Up	0	GO:0005634//nucleus	GO:0003677//DNA binding	GO:0006355//regulation of transcription, DNA-templated;GO:0006351//transcription, DNA-templated	K12133//MYB-related transcription factor LHY	XP_020263026.1//protein REVEILLE 6-like [Asparagus officinalis]
Unigene1588_Total_1	652	2679	13265	2.28881	0	Up	0	NA	NA	NA	NA	AJK93576.1//hydrogen peroxide-induced protein [Suaeda glauca]
CL2478.Contig1_Total_1	4651	7145.32	21692.9	1.58311	0	Up	0	NA	NA	NA	K14317//nuclear pore complex protein Nup214;K14306//nuclear pore complex protein Nup62	XP_017702408.1//PREDICTED: nuclear pore complex protein NUP1-like isoform X2 [Phoenix dactylifera]
Unigene966_Total_1	1521	15280	3816	-2.02055	0	Down	0	NA	GO:0016740//transferase activity	GO:0006596//polyamine biosynthetic process	K00797//spermidine synthase [EC:2.5.1.16]	PAN10603.1//hypothetical protein PAHAL_B01527 [Panicum hallii]
CL1047.Contig2_Total_1	2216	5334.31	18459.8	1.77197	0	Up	0	NA	NA	NA	NA	XP_008775581.1//PREDICTED: putative DNA helicase INO80 [Phoenix dactylifera]
CL3240.Contig1_Total_1	3667	20478.6	6701.57	-1.63059	0	Down	0	NA	NA	NA	K03327//multidrug resistance protein, MATE family	XP_010928957.1//PREDICTED: putative receptor-like protein kinase At3g46340 [Elaeis guineensis]
Unigene9719_Total_1	2562	20729	6855	-1.61547	0	Down	0	NA	NA	NA	K00615//transketolase [EC:2.2.1.1]	XP_020113482.1//transketolase, chloroplastic [Ananas comosus]
Unigene3019_Total_1	1057	7275.23	334.05	-4.4639	0	Down	0	GO:0043231//intracellular membrane-bounded organelle	GO:0080043//quercetin 3-O-glucosyltransferase activity;GO:0080044//quercetin 7-O-glucosyltransferase activity	GO:0008152//metabolic process	K12938//anthocyanidin 5,3-O-glucosyltransferase [EC:2.4.1.-];K13263//isoflavone 7-O-glucosyltransferase [EC:2.4.1.170];K08237//hydroquinone glucosyltransferase [EC:2.4.1.218];K12356//coniferyl-alcohol glucosyltransferase [EC:2.4.1.111]	XP_008802698.1//PREDICTED: UDP-glucose:2-hydroxyflavanone C-glucosyltransferase-like [Phoenix dactylifera]
CL2108.Contig2_Total_1	2110	17634.1	5097.24	-1.80962	0	Down	0	NA	NA	NA	K01669//deoxyribodipyrimidine photo-lyase [EC:4.1.99.3];K14709//solute carrier family 39 (zinc transporter), member 1/2/3	XP_010921660.1//PREDICTED: blue-light photoreceptor PHR2 [Elaeis guineensis]
CL1382.Contig2_Total_1	3220	3904.94	15722.5	1.99041	0	Up	0	NA	NA	NA	NA	XP_008813514.1//PREDICTED: misshapen-like kinase 1 [Phoenix dactylifera]
Unigene5464_Total_1	1308	14632	3519	-2.07493	0	Down	0	NA	NA	NA	K09338//homeobox-leucine zipper protein	XP_010942613.1//PREDICTED: homeobox-leucine zipper protein HOX20-like [Elaeis guineensis]
Unigene10688_Total_1	2203	14349	3376	-2.10661	0	Down	0	NA	NA	NA	K16302//metal transporter CNNM;K15449//tRNA wybutosine-synthesizing protein 1 [EC:4.1.3.44]	XP_009393700.1//PREDICTED: probable methyltransferase PMT2 isoform X2 [Musa acuminata subsp. malaccensis]
Unigene2131_Total_1	1327	23240	8417	-1.48428	0	Down	0	NA	NA	NA	K07870//Ras homolog gene family, member T1;K04645//clathrin light chain B	XP_020112933.1//clathrin light chain 2-like [Ananas comosus]
Unigene6155_Total_1	3077	11807	2161	-2.46891	0	Down	0	NA	NA	NA	K14293//importin subunit beta-1	XP_010920995.1//PREDICTED: importin subunit beta-1-like [Elaeis guineensis]
Unigene4828_Total_1	1400	5122	17962	1.79113	0	Up	0	NA	GO:0008237//metallopeptidase activity	NA	K02184//formin 2	XP_005793758.1//hypothetical protein EMIHUDRAFT_433316 [Emiliania huxleyi CCMP1516]
CL636.Contig1_Total_1	1149	7497	22147	1.54368	0	Up	0	GO:0005634//nucleus	NA	GO:0006334//nucleosome assembly	K11279//nucleosome assembly protein 1-like 1	OWM76584.1//hypothetical protein CDL15_Pgr005548 [Punica granatum]
Unigene18779_Total_1	2021	13188	2824	-2.24246	0	Down	0	NA	NA	NA	K01893//asparaginyl-tRNA synthetase [EC:6.1.1.22]	XP_008791004.1//PREDICTED: asparagine--tRNA ligase, cytoplasmic 1-like [Phoenix dactylifera]
CL3072.Contig1_Total_1	1872	19129.6	40186.1	1.05185	0	Up	0	GO:0005737//cytoplasm	GO:0046872//metal ion binding;GO:0000166//nucleotide binding;GO:0003938//IMP dehydrogenase activity	GO:0006177//GMP biosynthetic process	K00088//IMP dehydrogenase [EC:1.1.1.205]	XP_008796263.1//PREDICTED: inosine-5'-monophosphate dehydrogenase-like [Phoenix dactylifera]
Unigene1260_Total_1	1547	9014	992	-3.2028	0	Down	0	NA	NA	NA	K04733//interleukin-1 receptor-associated kinase 4 [EC:2.7.11.1]	XP_010916746.1//PREDICTED: epidermis-specific secreted glycoprotein EP1 [Elaeis guineensis]
CL948.Contig2_Total_1	1965	15667.9	4090.25	-1.9566	0	Down	0	NA	NA	NA	K01184//polygalacturonase [EC:3.2.1.15]	XP_009404468.1//PREDICTED: probable polygalacturonase [Musa acuminata subsp. malaccensis]
CL2573.Contig3_Total_1	883	7354	392	-4.24865	0	Down	0	NA	NA	NA	NA	XP_008775877.1//PREDICTED: uncharacterized protein LOC103696122 [Phoenix dactylifera]
Unigene1952_Total_1	642	12814	2649	-2.29324	0	Down	0	NA	NA	NA	K02184//formin 2	KGN50212.1//hypothetical protein Csa_5G160150 [Cucumis sativus]
CL555.Contig2_Total_1	830	21187.7	43118.6	1.00604	0	Up	0	NA	NA	GO:0006952//defense response;GO:0009607//response to biotic stimulus	NA	XP_010922265.1//PREDICTED: pathogenesis-related protein 1-like [Elaeis guineensis]
Unigene5429_Total_1	3925	969	9089	3.21051	0	Up	0	NA	NA	NA	K13420//LRR receptor-like serine/threonine-protein kinase FLS2 [EC:2.7.11.1]	XP_010920309.1//PREDICTED: MDIS1-interacting receptor like kinase 2-like [Elaeis guineensis]
CL183.Contig3_Total_1	2441	1088.18	9401.66	3.09196	0	Up	0	NA	NA	NA	NA	XP_008784310.1//PREDICTED: probable GTP diphosphokinase RSH2, chloroplastic [Phoenix dactylifera]
CL3340.Contig2_Total_1	953	15926	4244.29	-1.92683	0	Down	0	NA	NA	NA	K00799//glutathione S-transferase [EC:2.5.1.18]	XP_020269660.1//probable glutathione S-transferase parA [Asparagus officinalis]
Unigene11152_Total_1	827	1988	11575	2.52258	0	Up	0	GO:0009536//plastid	GO:0005509//calcium ion binding	NA	NA	XP_008813467.1//PREDICTED: uncharacterized protein LOC103724093 [Phoenix dactylifera]
Unigene6622_Total_1	1148	8989	995	-3.19444	0	Down	0	NA	NA	NA	K14404//cleavage and polyadenylation specificity factor subunit 4	XP_010933479.1//PREDICTED: uncharacterized protein At2g38710 [Elaeis guineensis]
Unigene2277_Total_1	1056	10984	1822	-2.61085	0	Down	0	GO:0005839//proteasome core complex	GO:0004298//threonine-type endopeptidase activity	GO:0051603//proteolysis involved in cellular protein catabolic process	K02734//20S proteasome subunit beta 4 [EC:3.4.25.1]	XP_010938140.1//PREDICTED: proteasome subunit beta type-2-B [Elaeis guineensis]
CL1594.Contig2_Total_1	568	7973.67	620.87	-3.70192	0	Down	0	NA	NA	NA	K08762//diazepam-binding inhibitor (GABA receptor modulator, acyl-CoA-binding protein)	XP_021594088.1//acyl-CoA-binding protein [Manihot esculenta]
Unigene12500_Total_1	451	123	6800	5.76976	0	Up	0	NA	NA	NA	K02183//calmodulin	OVA15805.1//EF-hand domain [Macleaya cordata]
Unigene15811_Total_1	1512	17424	5074	-1.79892	0	Down	0	GO:0005737//cytoplasm	GO:0008233//peptidase activity;GO:0005524//ATP binding;GO:0036402//proteasome-activating ATPase activity	GO:0030163//protein catabolic process	K03063//26S proteasome regulatory subunit T3	XP_007146904.1//hypothetical protein PHAVU_006G080300g [Phaseolus vulgaris]
Unigene11125_Total_1	2131	6709	115	-5.88544	0	Down	0	NA	NA	NA	K03327//multidrug resistance protein, MATE family;K20456//oxysterol-binding protein 1	XP_010909110.1//PREDICTED: protein DETOXIFICATION 42-like [Elaeis guineensis]
Unigene2793_Total_1	1308	7680	522	-3.89803	0	Down	0	NA	NA	NA	K13161//heterogeneous nuclear ribonucleoprotein R;K09528//DnaJ homolog subfamily C member 8	XP_018677686.1//PREDICTED: protein FAF-like, chloroplastic [Musa acuminata subsp. malaccensis]
CL1466.Contig3_Total_1	1669	8986.43	1004.26	-3.18066	0	Down	0	NA	NA	NA	K17255//Rab GDP dissociation inhibitor	XP_008801341.1//PREDICTED: guanosine nucleotide diphosphate dissociation inhibitor 2 [Phoenix dactylifera]
Unigene5252_Total_1	1699	38258	18497	-1.06751	0	Down	0	NA	GO:0008234//cysteine-type peptidase activity	NA	K00939//adenylate kinase [EC:2.7.4.3];K16292//KDEL-tailed cysteine endopeptidase [EC:3.4.22.-]	XP_010906541.1//PREDICTED: oryzain alpha chain [Elaeis guineensis]
Unigene3021_Total_1	1262	10082	1453	-2.81372	0	Down	0	NA	NA	NA	K13422//transcription factor MYC2	XP_020677674.1//transcription factor bHLH93-like isoform X3 [Dendrobium catenatum]
Unigene4281_Total_1	707	8655	890	-3.3007	0	Down	0	GO:0016021//integral component of membrane	NA	NA	NA	XP_006471389.1//PREDICTED: uncharacterized protein LOC102612945 [Citrus sinensis]
Unigene15856_Total_1	555	10582	1673	-2.68015	0	Down	0	GO:0005840//ribosome	GO:0003735//structural constituent of ribosome	GO:0006412//translation	K02983//small subunit ribosomal protein S30e	EYU41614.1//hypothetical protein MIMGU_mgv1a016770mg [Erythranthe guttata]
Unigene11129_Total_1	3995	6765	203	-5.07758	0	Down	0	NA	NA	NA	K10400//kinesin family member 15	XP_008813251.1//PREDICTED: kinesin-like protein KIN12B [Phoenix dactylifera]
CL24.Contig1_Total_1	1907	7036.81	47.31	-7.23568	0	Down	0	GO:0016021//integral component of membrane	GO:0005524//ATP binding;GO:0016887//ATPase activity	NA	K05681//ATP-binding cassette, subfamily G (WHITE), member 2	OVA16938.1//ABC transporter-like [Macleaya cordata]
CL1047.Contig1_Total_1	2200	4594.69	16818.2	1.85294	0	Up	0	NA	NA	NA	NA	XP_008775581.1//PREDICTED: putative DNA helicase INO80 [Phoenix dactylifera]
Unigene1561_Total_1	933	10344	1579	-2.73075	0	Down	0	GO:0005730//nucleolus;GO:0016604//nuclear body;GO:0035145//exon-exon junction complex;GO:0005737//cytoplasm	GO:0003729//mRNA binding	GO:0006396//RNA processing;GO:0000381//regulation of alternative mRNA splicing, via spliceosome;GO:0000184//nuclear-transcribed mRNA catabolic process, nonsense-mediated decay;GO:0010628//positive regulation of gene expression	K12876//RNA-binding protein 8A	XP_010931954.1//PREDICTED: RNA-binding protein 8A [Elaeis guineensis]
Unigene489_Total_1	1093	39497	19436	-1.04206	0	Down	0	GO:0005840//ribosome	GO:0003735//structural constituent of ribosome	GO:0006412//translation	K02991//small subunit ribosomal protein S6e	XP_009390279.1//PREDICTED: 40S ribosomal protein S6 [Musa acuminata subsp. malaccensis]
Unigene5566_Total_1	1025	9992	1440	-2.81375	0	Down	0	NA	NA	NA	K03006//DNA-directed RNA polymerase II subunit RPB1 [EC:2.7.7.6];K04733//interleukin-1 receptor-associated kinase 4 [EC:2.7.11.1];K02184//formin 2	XP_009415865.1//PREDICTED: uncharacterized protein LOC103996639 [Musa acuminata subsp. malaccensis]
Unigene5140_Total_1	712	12267	2463	-2.33534	0	Down	0	NA	GO:0016651//oxidoreductase activity, acting on NAD(P)H	GO:0022900//electron transport chain	K03937//NADH dehydrogenase (ubiquinone) Fe-S protein 4	XP_010938997.1//PREDICTED: NADH dehydrogenase [ubiquinone] iron-sulfur protein 4, mitochondrial [Elaeis guineensis]
Unigene3518_Total_1	1350	17114	4985	-1.79855	0	Down	0	NA	GO:0009055//electron carrier activity;GO:0046872//metal ion binding;GO:0020037//heme binding	NA	K00413//ubiquinol-cytochrome c reductase cytochrome c1 subunit	XP_020265542.1//cytochrome c1-2, heme protein, mitochondrial isoform X1 [Asparagus officinalis]
Unigene2782_Total_1	2310	3544	14709	2.03421	0	Up	0	NA	NA	NA	K14649//transcription initiation factor TFIID subunit 8	XP_010937622.1//PREDICTED: transcription initiation factor TFIID subunit 8-like [Elaeis guineensis]
CL1153.Contig1_Total_1	828	22940.9	8412.06	-1.46644	0	Down	0	NA	NA	NA	K07937//ADP-ribosylation factor 1	AMK48031.1//putative adp-ribosylation factor 2 [Lupinus angustifolius]
Unigene19555_Total_1	2217	13860	3256	-2.1088	0	Down	0	NA	NA	NA	K14638//solute carrier family 15 (peptide/histidine transporter), member 3/4	XP_010906609.1//PREDICTED: protein NRT1/ PTR FAMILY 6.3 [Elaeis guineensis]
Unigene2434_Total_1	938	15916	4334	-1.89575	0	Down	0	GO:0005634//nucleus;GO:0005737//cytoplasm;GO:0005839//proteasome core complex	GO:0004298//threonine-type endopeptidase activity	GO:0051603//proteolysis involved in cellular protein catabolic process	K02738//20S proteasome subunit beta 1 [EC:3.4.25.1]	XP_010243992.1//PREDICTED: proteasome subunit beta type-6 [Nelumbo nucifera]
Unigene658_Total_1	3238	13214	2937	-2.1887	0	Down	0	NA	NA	NA	NA	XP_008781115.1//PREDICTED: uncharacterized protein LOC103700980 [Phoenix dactylifera]
Unigene18236_Total_1	1534	12606	2641	-2.274	0	Down	0	GO:0000502//proteasome complex	NA	NA	K03036//26S proteasome regulatory subunit N6	OVA12228.1//Proteasome component (PCI) domain [Macleaya cordata]
Unigene4058_Total_1	1305	1490	10239	2.76165	0	Up	0	NA	GO:0003723//RNA binding	NA	K14945//protein quaking	OVA19698.1//K Homology domain [Macleaya cordata]
Unigene2412_Total_1	937	7505	507	-3.90684	0	Down	0	NA	NA	NA	K00799//glutathione S-transferase [EC:2.5.1.18]	ANH58195.1//glutathione S-transferase [Dracaena cambodiana]
Unigene10465_Total_1	2274	2419	12350	2.33299	0	Up	0	NA	NA	NA	K04420//mitogen-activated protein kinase kinase kinase 2 [EC:2.7.11.25]	XP_010930645.1//PREDICTED: mitogen-activated protein kinase kinase kinase YODA [Elaeis guineensis]
CL404.Contig1_Total_1	1580	7681.22	572.3	-3.76554	0	Down	0	NA	GO:0016747//transferase activity, transferring acyl groups other than amino-acyl groups	GO:0008152//metabolic process	K00626//acetyl-CoA C-acetyltransferase [EC:2.3.1.9]	XP_010942603.1//PREDICTED: acetyl-CoA acetyltransferase, cytosolic 1 [Elaeis guineensis]
CL2578.Contig1_Total_1	5563	1724.57	10775.1	2.62434	0	Up	0	NA	NA	NA	K04733//interleukin-1 receptor-associated kinase 4 [EC:2.7.11.1];K17552//protein phosphatase 1 regulatory subunit 10	XP_010913515.1//PREDICTED: uncharacterized protein LOC105039171 isoform X1 [Elaeis guineensis]
Unigene1269_Total_1	1552	7899	655	-3.61115	0	Down	0	NA	NA	NA	K02115//F-type H+-transporting ATPase subunit gamma	XP_010929892.1//PREDICTED: ATP synthase gamma chain 1, chloroplastic [Elaeis guineensis]
Unigene20747_Total_1	703	1283	9699	2.89927	0	Up	0	NA	NA	NA	K10999//cellulose synthase A [EC:2.4.1.12]	XP_010906116.1//PREDICTED: probable cellulose synthase A catalytic subunit 8 [UDP-forming] [Elaeis guineensis]
CL3441.Contig2_Total_1	4184	18216.8	5644.38	-1.70943	0	Down	0	NA	NA	NA	K19984//exocyst complex component 5;K02184//formin 2	OAY73930.1//Formin-like protein 1 [Ananas comosus]
Unigene13754_Total_1	4154	28108	11758	-1.27638	0	Down	0	GO:0005634//nucleus	GO:0003677//DNA binding	GO:0006355//regulation of transcription, DNA-templated;GO:0009734//auxin-activated signaling pathway;GO:0006351//transcription, DNA-templated	K14486//auxin response factor	XP_010275910.1//PREDICTED: auxin response factor 6-like isoform X1 [Nelumbo nucifera]
Unigene50_Total_1	1566	5203.41	17789	1.75441	0	Up	0	NA	NA	NA	K03006//DNA-directed RNA polymerase II subunit RPB1 [EC:2.7.7.6];K04733//interleukin-1 receptor-associated kinase 4 [EC:2.7.11.1];K14709//solute carrier family 39 (zinc transporter), member 1/2/3	XP_017699084.1//PREDICTED: BTB/POZ domain-containing protein At5g41330-like [Phoenix dactylifera]
CL3933.Contig1_Total_1	904	6710	60	-6.82425	0	Down	0	NA	NA	NA	NA	XP_008796350.1//PREDICTED: protein MIZU-KUSSEI 1-like [Phoenix dactylifera]
Unigene11989_Total_1	1560	16198	4539	-1.85441	0	Down	0	NA	GO:0004721//phosphoprotein phosphatase activity	NA	K04382//serine/threonine-protein phosphatase 2A catalytic subunit [EC:3.1.3.16]	XP_019709691.1//PREDICTED: serine/threonine-protein phosphatase PP2A-2 catalytic subunit [Elaeis guineensis]
Unigene11252_Total_1	938	1471	10122	2.76358	0	Up	0	NA	GO:0046872//metal ion binding	GO:0030001//metal ion transport	K04733//interleukin-1 receptor-associated kinase 4 [EC:2.7.11.1]	XP_010261350.1//PREDICTED: FK506-binding protein 4-like [Nelumbo nucifera]
CL1175.Contig1_Total_1	2478	4541.63	16514.4	1.8434	0	Up	0	NA	NA	NA	K20102//YTH domain-containing family protein	XP_010932747.1//PREDICTED: YTH domain-containing family protein 1 [Elaeis guineensis]
Unigene20222_Total_1	1080	9198	1172	-2.99139	0	Down	0	NA	NA	NA	K02732//20S proteasome subunit beta 6 [EC:3.4.25.1]	XP_010940975.1//PREDICTED: proteasome subunit beta type-1 [Elaeis guineensis]
Unigene5074_Total_1	1109	6848	45	-7.26866	0	Down	0	NA	NA	NA	K19519//transforming growth factor-beta-induced protein	XP_008795693.1//PREDICTED: fasciclin-like arabinogalactan protein 7 [Phoenix dactylifera]
Unigene20361_Total_1	1517	9374	1248	-2.92809	0	Down	0	NA	NA	NA	K09284//AP2-like factor, euAP2 lineage	XP_019702222.1//PREDICTED: floral homeotic protein APETALA 2-like isoform X1 [Elaeis guineensis]
Unigene19941_Total_1	1727	6466	137	-5.57967	0	Down	0	GO:0016021//integral component of membrane	GO:0015171//amino acid transmembrane transporter activity	GO:0003333//amino acid transmembrane transport	K19476//vacuolar protein sorting-associated protein IST1;K14209//solute carrier family 36 (proton-coupled amino acid transporter);K15015//solute carrier family 32 (vesicular inhibitory amino acid transporter)	XP_010908449.1//PREDICTED: lysine histidine transporter-like 8 [Elaeis guineensis]
CL1980.Contig1_Total_1	2407	18541.8	5891.17	-1.6732	0	Down	0	NA	NA	NA	K01051//pectinesterase [EC:3.1.1.11]	XP_009420266.2//PREDICTED: probable pectinesterase/pectinesterase inhibitor 51 [Musa acuminata subsp. malaccensis]
CL2246.Contig1_Total_1	2293	13447	3127	-2.12348	0	Down	0	NA	NA	NA	K09490//heat shock 70kDa protein 5	XP_009392825.1//PREDICTED: luminal-binding protein 2 [Musa acuminata subsp. malaccensis]
Unigene5353_Total_1	2541	954	8760	3.17983	0	Up	0	NA	NA	NA	K04733//interleukin-1 receptor-associated kinase 4 [EC:2.7.11.1];K04730//interleukin-1 receptor-associated kinase 1 [EC:2.7.11.1]	XP_017699273.1//PREDICTED: receptor-like protein kinase HSL1 [Phoenix dactylifera]
Unigene6158_Total_1	1864	4617	16590	1.82624	0	Up	0	NA	NA	NA	K00666//fatty-acyl-CoA synthase [EC:6.2.1.-];K10526//OPC-8:0 CoA ligase 1 [EC:6.2.1.-]	XP_008803433.1//PREDICTED: probable acyl-activating enzyme 5, peroxisomal [Phoenix dactylifera]
CL3780.Contig2_Total_1	603	16205.9	4588.03	-1.83962	0	Down	0	GO:0022625//cytosolic large ribosomal subunit	GO:0003735//structural constituent of ribosome	GO:0006412//translation	K02885//large subunit ribosomal protein L19e	XP_009408226.1//PREDICTED: 60S ribosomal protein L19-2 [Musa acuminata subsp. malaccensis]
Unigene3190_Total_1	1690	1110	9153	3.02464	0	Up	0	NA	GO:0005524//ATP binding	NA	K08900//mitochondrial chaperone BCS1	XP_010919325.1//PREDICTED: AAA-ATPase At2g46620-like [Elaeis guineensis]
Unigene1545_Total_1	811	65	6652	6.65816	0	Up	0	NA	NA	NA	K01051//pectinesterase [EC:3.1.1.11]	XP_010933727.1//PREDICTED: 21 kDa protein [Elaeis guineensis]
Unigene6596_Total_1	1192	891	8570	3.24675	0	Up	0	NA	NA	NA	K01369//legumain [EC:3.4.22.34]	XP_010924779.1//PREDICTED: protein ABIL1 isoform X1 [Elaeis guineensis]
CL2689.Contig1_Total_1	1661	6420.86	98	-6.05288	0	Down	0	NA	NA	NA	K01179//endoglucanase [EC:3.2.1.4]	XP_010906933.1//PREDICTED: endoglucanase 17-like isoform X2 [Elaeis guineensis]
Unigene9598_Total_1	803	12154	2520	-2.28898	0	Down	0	NA	GO:0003755//peptidyl-prolyl cis-trans isomerase activity	NA	K09569//FK506-binding protein 2 [EC:5.2.1.8]	OAY82480.1//Peptidyl-prolyl cis-trans isomerase FKBP15-1 [Ananas comosus]
Unigene9678_Total_1	1133	2810	12959	2.18627	0	Up	0	NA	GO:0030151//molybdenum ion binding;GO:0003824//catalytic activity;GO:0030170//pyridoxal phosphate binding	NA	K15631//molybdenum cofactor sulfurtransferase [EC:2.8.1.9]	XP_008809881.1//PREDICTED: mitochondrial amidoxime reducing component 2-like [Phoenix dactylifera]
CL2813.Contig1_Total_1	710	3072.62	13498.5	2.11622	0	Up	0	GO:0005840//ribosome	GO:0003735//structural constituent of ribosome	GO:0006412//translation	K02889//large subunit ribosomal protein L21e	XP_010940693.1//PREDICTED: 60S ribosomal protein L21-1-like [Elaeis guineensis]
Unigene15015_Total_1	1025	7090	429	-4.06578	0	Down	0	GO:0005634//nucleus;GO:0043626//PCNA complex	GO:0003677//DNA binding;GO:0030337//DNA polymerase processivity factor activity	GO:0006272//leading strand elongation;GO:0019985//translesion synthesis;GO:0006260//DNA replication;GO:0006298//mismatch repair;GO:0006275//regulation of DNA replication	K04802//proliferating cell nuclear antigen	XP_015873912.1//PREDICTED: proliferating cell nuclear antigen [Ziziphus jujuba]
Unigene4355_Total_1	1281	13792	31529	1.1738	0	Up	0	GO:0030529//intracellular ribonucleoprotein complex;GO:0019013//viral nucleocapsid	GO:0003723//RNA binding	NA	K11294//nucleolin	XP_010927551.1//PREDICTED: 28 kDa ribonucleoprotein, chloroplastic [Elaeis guineensis]
CL1746.Contig2_Total_1	756	22279.7	8223.54	-1.45694	0	Down	0	GO:0005623//cell	GO:0004322//ferroxidase activity;GO:0008199//ferric iron binding	GO:0006879//cellular iron ion homeostasis;GO:0006826//iron ion transport	K00522//ferritin heavy chain [EC:1.16.3.2]	XP_009383302.1//PREDICTED: ferritin-3, chloroplastic [Musa acuminata subsp. malaccensis]
Unigene18234_Total_1	2630	2856	13025	2.17017	0	Up	0	NA	NA	NA	K04079//molecular chaperone HtpG	AIZ68157.1//heat shock protein 83 [Ornithogalum longebracteatum]
Unigene15479_Total_1	685	849	8371	3.28252	0	Up	0	NA	NA	NA	NA	XP_008793275.1//PREDICTED: uncharacterized protein LOC103709611 [Phoenix dactylifera]
Unigene3691_Total_1	1172	13314	30785	1.19024	0	Up	0	NA	NA	NA	K17278//membrane-associated progesterone receptor component	XP_020580429.1//membrane steroid-binding protein 2-like [Phalaenopsis equestris]
Unigene5434_Total_1	1225	28577.9	12298	-1.23552	0	Down	0	NA	NA	NA	K07375//tubulin beta	XP_020084695.1//tubulin beta chain-like [Ananas comosus]
Unigene4267_Total_1	6272	10207	25928	1.32591	0	Up	0	NA	NA	NA	K11789//HIV-1 Vpr-binding protein	XP_010910305.1//PREDICTED: DDB1- and CUL4-associated factor homolog 1-like [Elaeis guineensis]
CL2790.Contig2_Total_1	731	12858	2915	-2.16014	0	Down	0	NA	NA	NA	K02893//large subunit ribosomal protein L23Ae	XP_010907834.1//PREDICTED: 60S ribosomal protein L23A [Elaeis guineensis]
CL3090.Contig2_Total_1	1237	26478.2	10928.6	-1.29574	0	Down	0	NA	GO:0004124//cysteine synthase activity;GO:0016740//transferase activity	GO:0006535//cysteine biosynthetic process from serine	K01738//cysteine synthase A [EC:2.5.1.47]	XP_009418947.1//PREDICTED: cysteine synthase-like [Musa acuminata subsp. malaccensis]
Unigene12422_Total_1	2057	13650	3321	-2.05825	0	Down	0	NA	NA	NA	K01961//acetyl-CoA carboxylase, biotin carboxylase subunit [EC:6.4.1.2 6.3.4.14]	XP_020242437.1//biotin carboxylase 1, chloroplastic [Asparagus officinalis]
Unigene3892_Total_1	454	19823	6770	-1.56899	0	Down	0	GO:0022625//cytosolic large ribosomal subunit	GO:0003723//RNA binding;GO:0003735//structural constituent of ribosome	GO:0006412//translation	K02924//large subunit ribosomal protein L39e	EEF38862.1//ribosomal protein L39e, putative [Ricinus communis]
Unigene20411_Total_1	2937	10090	1627	-2.65168	0	Down	0	GO:0005840//ribosome;GO:0005739//mitochondrion	GO:0003723//RNA binding;GO:0003735//structural constituent of ribosome	GO:0006412//translation	K02982//small subunit ribosomal protein S3	YP_009315984.1//cytochrome c biogenesis FN (mitochondrion) [Cocos nucifera]
Unigene11956_Total_1	1374	13570	3306	-2.05631	0	Down	0	GO:0031410//cytoplasmic vesicle;GO:0000139//Golgi membrane	GO:0005198//structural molecule activity	GO:0006890//retrograde vesicle-mediated transport, Golgi to ER;GO:0015031//protein transport	K17268//coatomer subunit epsilon	XP_009382885.1//PREDICTED: coatomer subunit epsilon-1 [Musa acuminata subsp. malaccensis]
CL1122.Contig3_Total_1	1113	8487.28	23055.8	1.42271	0	Up	0	GO:0005794//Golgi apparatus;GO:0016021//integral component of membrane	GO:0005484//SNAP receptor activity	GO:0006886//intracellular protein transport;GO:0016192//vesicle-mediated transport	K08493//vesicle transport through interaction with t-SNAREs 1	XP_020264158.1//vesicle transport v-SNARE 13-like isoform X2 [Asparagus officinalis]
Unigene11311_Total_1	1125	11996	28626	1.23573	0	Up	0	NA	NA	NA	K20924//cellulose synthase-like protein [EC:2.4.1.-]	XP_015878546.1//PREDICTED: cellulose synthase-like protein D3 [Ziziphus jujuba]
Unigene17771_Total_1	685	18623	6102	-1.62877	0	Down	0	GO:0005840//ribosome	GO:0046872//metal ion binding;GO:0003735//structural constituent of ribosome	GO:0006412//translation	K02978//small subunit ribosomal protein S27e	XP_010250479.1//PREDICTED: 40S ribosomal protein S27-2 [Nelumbo nucifera]
Unigene613_Total_1	1096	13676	31178.1	1.16984	0	Up	0	NA	NA	NA	K17616//CTD small phosphatase-like protein 2 [EC:3.1.3.-];K01228//mannosyl-oligosaccharide glucosidase [EC:3.2.1.106]	OVA04296.1//Rubber elongation factor [Macleaya cordata]
Unigene10685_Total_1	1578	1153.83	9068.77	2.95543	0	Up	0	NA	NA	NA	NA	XP_008790262.1//PREDICTED: protein PHLOEM PROTEIN 2-LIKE A10 [Phoenix dactylifera]
Unigene758_Total_1	1862	19588	6682	-1.57066	0	Down	0	NA	NA	NA	K00131//glyceraldehyde-3-phosphate dehydrogenase (NADP+) [EC:1.2.1.9]	AGT16863.1//NADP-dependent glyceraldehyde-3-phosphate dehydrogenase [Saccharum hybrid cultivar R570]
Unigene11268_Total_1	1462	3306	13802	2.04268	0	Up	0	NA	NA	NA	K13436//pto-interacting protein 1 [EC:2.7.11.1]	XP_010943700.1//PREDICTED: pto-interacting protein 1 [Elaeis guineensis]
Unigene21072_Total_1	1271	10473	1834	-2.53265	0	Down	0	NA	NA	NA	K06041//arabinose-5-phosphate isomerase [EC:5.3.1.13]	XP_008806029.1//PREDICTED: probable arabinose 5-phosphate isomerase [Phoenix dactylifera]
Unigene1957_Total_1	2344	360	6841.08	4.22911	0	Up	0	NA	GO:0004252//serine-type endopeptidase activity	NA	K04733//interleukin-1 receptor-associated kinase 4 [EC:2.7.11.1];K08653//membrane-bound transcription factor site-1 protease [EC:3.4.21.112];K13199//plasminogen activator inhibitor 1 RNA-binding protein	XP_010920351.1//PREDICTED: subtilisin-like protease SBT1.4 [Elaeis guineensis]
CL1004.Contig2_Total_1	1779	7230.57	532.78	-3.78154	0	Down	0	NA	GO:0016491//oxidoreductase activity	NA	K12259//spermine oxidase [EC:1.5.3.16 1.5.3.-]	XP_010905443.1//PREDICTED: probable polyamine oxidase 5 [Elaeis guineensis]
CL1776.Contig1_Total_1	1597	32022	14782	-1.13427	0	Down	0	NA	NA	NA	K01736//chorismate synthase [EC:4.2.3.5]	XP_010934353.2//PREDICTED: chorismate synthase 2, chloroplastic [Elaeis guineensis]
CL1294.Contig1_Total_1	2653	5098.54	17129.5	1.72928	0	Up	0	NA	NA	NA	K15044//Arf-GAP domain and FG repeats-containing protein 1	XP_010933331.1//PREDICTED: probable ADP-ribosylation factor GTPase-activating protein AGD14 isoform X2 [Elaeis guineensis]
CL231.Contig2_Total_1	3353	4078.38	15237.1	1.88248	0	Up	0	NA	NA	NA	K00688//glycogen phosphorylase [EC:2.4.1.1]	XP_008776997.1//PREDICTED: LOW QUALITY PROTEIN: alpha-1,4 glucan phosphorylase L isozyme, chloroplastic/amyloplastic [Phoenix dactylifera]
Unigene17754_Total_1	687	24511	9795	-1.34236	0	Down	0	NA	NA	NA	K02875//large subunit ribosomal protein L14e	OVA03859.1//Ribosomal protein L14 [Macleaya cordata]
CL198.Contig1_Total_1	1238	9130	1277	-2.8569	0	Down	0	NA	NA	NA	K08235//xyloglucan:xyloglucosyl transferase [EC:2.4.1.207]	XP_020084848.1//probable xyloglucan endotransglucosylase/hydrolase protein 32 [Ananas comosus]
Unigene786_Total_1	1308	15407	4350	-1.84354	0	Down	0	GO:0045261//proton-transporting ATP synthase complex, catalytic core F(1)	GO:0046933//proton-transporting ATP synthase activity, rotational mechanism	GO:0015986//ATP synthesis coupled proton transport	K02136//F-type H+-transporting ATPase subunit gamma	OAY73507.1//ATP synthase subunit gamma, mitochondrial [Ananas comosus]
CL3639.Contig2_Total_1	1787	13598.2	3387.81	-2.02403	0	Down	0	GO:0016021//integral component of membrane	GO:0016491//oxidoreductase activity	GO:0006629//lipid metabolic process	K13076//Delta8-fatty-acid desaturase [EC:1.14.19.4]	XP_010917106.1//PREDICTED: acyl-lipid (9-3)-desaturase-like [Elaeis guineensis]
Unigene5503_Total_1	2647	11305	2253	-2.34609	0	Down	0	NA	NA	NA	K13947//auxin efflux carrier family	AIF28289.1//PIN-like protein, partial [Dioscorea villosa]
CL3495.Contig1_Total_1	688	20512	7327	-1.50422	0	Down	0	GO:0005840//ribosome	GO:0003735//structural constituent of ribosome	GO:0006412//translation	K02957//small subunit ribosomal protein S15Ae	ONK62321.1//uncharacterized protein A4U43_C07F2690 [Asparagus officinalis]
CL1005.Contig1_Total_1	742	17195.2	5365.05	-1.69939	0	Down	0	GO:0005840//ribosome	GO:0003735//structural constituent of ribosome	GO:0006412//translation	K02891//large subunit ribosomal protein L22e	XP_009385016.2//PREDICTED: 60S ribosomal protein L22-2-like [Musa acuminata subsp. malaccensis]
Unigene5879_Total_1	1448	4075	15172	1.8775	0	Up	0	NA	NA	NA	NA	XP_008797172.1//PREDICTED: uncharacterized protein At1g01500-like [Phoenix dactylifera]
Unigene3941_Total_1	1729	6393	262	-4.6279	0	Down	0	NA	NA	NA	K20618//cytochrome P450 family 76 subfamily A	XP_018839510.1//PREDICTED: cytochrome P450 76A1-like [Juglans regia]
Unigene11474_Total_1	753	7882	801	-3.31773	0	Down	0	GO:0016021//integral component of membrane	GO:0009055//electron carrier activity	NA	K03006//DNA-directed RNA polymerase II subunit RPB1 [EC:2.7.7.6];K13091//RNA-binding protein 39	XP_020676763.1//lamin-like protein [Dendrobium catenatum]
Unigene11132_Total_1	3485	4897	16678	1.74893	0	Up	0	NA	GO:0004805//trehalose-phosphatase activity;GO:0003825//alpha,alpha-trehalose-phosphate synthase (UDP-forming) activity	GO:0005992//trehalose biosynthetic process	K16055//trehalose 6-phosphate synthase/phosphatase [EC:2.4.1.15 3.1.3.12]	XP_008775883.1//PREDICTED: probable alpha,alpha-trehalose-phosphate synthase [UDP-forming] 7 [Phoenix dactylifera]
Unigene9659_Total_1	555	11080	2162	-2.37656	0	Down	0	GO:0016021//integral component of membrane	NA	NA	NA	PAN26086.1//hypothetical protein PAHAL_H01237, partial [Panicum hallii]
CL3639.Contig3_Total_1	1630	6191	191	-5.03757	0	Down	0	GO:0016021//integral component of membrane	GO:0016491//oxidoreductase activity	GO:0006629//lipid metabolic process	K13076//Delta8-fatty-acid desaturase [EC:1.14.19.4]	XP_010261428.1//PREDICTED: acyl-lipid (9-3)-desaturase-like [Nelumbo nucifera]
Unigene3162_Total_1	1755	13926	3589	-1.97517	0	Down	0	NA	NA	NA	K00658//2-oxoglutarate dehydrogenase E2 component (dihydrolipoamide succinyltransferase) [EC:2.3.1.61]	XP_008790721.1//PREDICTED: dihydrolipoyllysine-residue succinyltransferase component of 2-oxoglutarate dehydrogenase complex 1, mitochondrial-like [Phoenix dactylifera]
Unigene1842_Total_1	590	6752	404	-4.08193	0	Down	0	GO:0016021//integral component of membrane	NA	NA	NA	OVA09565.1//Protein of unknown function DUF3339 [Macleaya cordata]
CL3303.Contig2_Total_1	2140	2253	11425	2.32323	0	Up	0	NA	NA	NA	K17471//sulfate transporter 3	XP_010917792.1//PREDICTED: sulfate transporter 3.1 [Elaeis guineensis]
Unigene15867_Total_1	644	16820	5209	-1.71014	0	Down	0	GO:0005623//cell	GO:0015035//protein disulfide oxidoreductase activity	GO:0006662//glycerol ether metabolic process;GO:0045454//cell redox homeostasis	K03671//thioredoxin 1	XP_010932739.1//PREDICTED: thioredoxin H1 [Elaeis guineensis]
CL3859.Contig1_Total_1	1578	14462.9	3909.41	-1.90638	0	Down	0	NA	NA	NA	K08237//hydroquinone glucosyltransferase [EC:2.4.1.218]	XP_008802698.1//PREDICTED: UDP-glucose:2-hydroxyflavanone C-glucosyltransferase-like [Phoenix dactylifera]
Unigene5339_Total_1	721	10808	2072	-2.40205	0	Down	0	NA	NA	NA	K15223//upstream activation factor subunit UAF30	XP_004981679.1//PREDICTED: upstream activation factor subunit spp27 [Setaria italica]
CL333.Contig2_Total_1	1467	11320.8	2321.84	-2.30468	0	Down	0	NA	NA	NA	K03006//DNA-directed RNA polymerase II subunit RPB1 [EC:2.7.7.6];K04733//interleukin-1 receptor-associated kinase 4 [EC:2.7.11.1];K00430//peroxidase [EC:1.11.1.7]	XP_008778345.1//PREDICTED: CBS domain-containing protein CBSX5-like [Phoenix dactylifera]
Unigene2292_Total_1	1006	6054	163	-5.23399	0	Down	0	GO:0005618//cell wall;GO:0016021//integral component of membrane;GO:0005576//extracellular region	GO:0045330//aspartyl esterase activity;GO:0004857//enzyme inhibitor activity;GO:0030599//pectinesterase activity	GO:0045490//pectin catabolic process;GO:0042545//cell wall modification	K01051//pectinesterase [EC:3.1.1.11]	XP_009409132.1//PREDICTED: pectinesterase-like [Musa acuminata subsp. malaccensis]
Unigene5925_Total_1	802	1730	10211	2.54224	0	Up	0	NA	NA	NA	K03134//transcription initiation factor TFIID subunit 10	XP_008783071.1//PREDICTED: transcription initiation factor TFIID subunit 10 isoform X2 [Phoenix dactylifera]
Unigene21636_Total_1	542	6918	23	-8.25162	0	Down	0	NA	NA	NA	K03860//phosphatidylinositol glycan, class Q;K20887//xyloglucan glycosyltransferase 4 [EC:2.4.1.-]	XP_010920764.1//PREDICTED: peamaclein-like [Elaeis guineensis]
Unigene2431_Total_1	1894	836	8002	3.23974	0	Up	0	NA	NA	NA	NA	XP_020580236.1//uncharacterized protein LOC110024550 [Phalaenopsis equestris]
Unigene12279_Total_1	1459	15790	4672	-1.77594	0	Down	0	NA	GO:0003743//translation initiation factor activity	NA	K03237//translation initiation factor 2 subunit 1	XP_020273621.1//eukaryotic translation initiation factor 2 subunit alpha homolog [Asparagus officinalis]
Unigene2420_Total_1	1834	9090	1339	-2.78217	0	Down	0	GO:0016021//integral component of membrane	NA	NA	K14207//solute carrier family 38 (sodium-coupled neutral amino acid transporter), member 2	XP_010943350.1//PREDICTED: sodium-coupled neutral amino acid transporter 2 [Elaeis guineensis]
Unigene6566_Total_1	1216	8408	1059	-3.0081	0	Down	0	GO:0005741//mitochondrial outer membrane	GO:0008308//voltage-gated anion channel activity	NA	K15040//voltage-dependent anion channel protein 2	XP_010932447.1//PREDICTED: mitochondrial outer membrane protein porin 1 [Elaeis guineensis]
Unigene6001_Total_1	1514	6546	377.27	-4.13599	0	Down	0	NA	NA	NA	K02180//cell cycle arrest protein BUB3	XP_020687916.1//mitotic checkpoint protein BUB3.1-like [Dendrobium catenatum]
Unigene12591_Total_1	1138	6120	18625	1.58659	0	Up	0	GO:0005622//intracellular;GO:0016021//integral component of membrane	GO:0005484//SNAP receptor activity	GO:0006886//intracellular protein transport;GO:0016192//vesicle-mediated transport	K08489//syntaxin 16;K08488//syntaxin 7	XP_010942994.1//PREDICTED: syntaxin-22 [Elaeis guineensis]
Unigene14480_Total_1	1833	24659	10117	-1.30438	0	Down	0	GO:0016021//integral component of membrane	GO:0016705//oxidoreductase activity, acting on paired donors, with incorporation or reduction of molecular oxygen;GO:0020037//heme binding;GO:0005506//iron ion binding;GO:0004497//monooxygenase activity	NA	K00512//steroid 17alpha-monooxygenase / 17alpha-hydroxyprogesterone deacetylase [EC:1.14.14.19 1.14.14.32];K07408//cytochrome P450 family 1 subfamily A polypeptide 1 [EC:1.14.14.1]	XP_019705553.1//PREDICTED: cytochrome P450 CYP82D47-like isoform X1 [Elaeis guineensis]
Unigene2685_Total_1	2434	8872	1262	-2.83259	0	Down	0	NA	NA	NA	K04733//interleukin-1 receptor-associated kinase 4 [EC:2.7.11.1];K13941//2-amino-4-hydroxy-6-hydroxymethyldihydropteridine diphosphokinase / dihydropteroate synthase [EC:2.7.6.3 2.5.1.15];K04730//interleukin-1 receptor-associated kinase 1 [EC:2.7.11.1]	XP_010937237.1//PREDICTED: protein STRUBBELIG-RECEPTOR FAMILY 7 [Elaeis guineensis]
Unigene19800_Total_1	2011	8293	22241	1.40421	0	Up	0	NA	NA	NA	K13431//signal recognition particle receptor subunit alpha	XP_008794192.1//PREDICTED: signal recognition particle receptor subunit alpha-like [Phoenix dactylifera]
CL2898.Contig1_Total_1	970	20512	7517	-1.46728	0	Down	0	NA	NA	GO:0006355//regulation of transcription, DNA-templated;GO:0006351//transcription, DNA-templated	K01527//nascent polypeptide-associated complex subunit beta	XP_006441392.1//hypothetical protein CICLE_v10022594mg [Citrus clementina]
CL2888.Contig1_Total_1	762	5897.08	94.7	-5.97954	0	Down	0	GO:0000790//nuclear chromatin;GO:0000786//nucleosome	GO:0003677//DNA binding;GO:0046982//protein heterodimerization activity	GO:0006342//chromatin silencing	K11251//histone H2A	XP_003543507.1//PREDICTED: histone H2A-like [Glycine max]
Unigene3107_Total_1	2390	1857	10387	2.46469	0	Up	0	GO:0016021//integral component of membrane	GO:0005524//ATP binding;GO:0004672//protein kinase activity	NA	K04733//interleukin-1 receptor-associated kinase 4 [EC:2.7.11.1]	XP_010906921.1//PREDICTED: wall-associated receptor kinase-like 14 [Elaeis guineensis]
Unigene1801_Total_1	1153	1050	8461	2.9914	0	Up	0	NA	NA	NA	K03006//DNA-directed RNA polymerase II subunit RPB1 [EC:2.7.7.6];K13095//splicing factor 1;K15174//RNA polymerase II-associated factor 1;K02184//formin 2	XP_020581324.1//leucine-rich repeat extensin-like protein 3 isoform X1 [Phalaenopsis equestris]
Unigene12165_Total_1	3941	15529	33322	1.08247	0	Up	0	NA	NA	NA	K02184//formin 2	XP_010942345.1//PREDICTED: uncharacterized protein LOC105060374 [Elaeis guineensis]
Unigene4871_Total_1	1214	6424	353	-4.20478	0	Down	0	NA	GO:0004664//prephenate dehydratase activity	GO:0009094//L-phenylalanine biosynthetic process	K05359//arogenate/prephenate dehydratase [EC:4.2.1.91 4.2.1.51]	XP_008803265.1//PREDICTED: arogenate dehydratase 3, chloroplastic-like [Phoenix dactylifera]
Unigene21247_Total_1	908	8380	22321	1.39434	0	Up	0	NA	NA	NA	K09286//EREBP-like factor	XP_008786269.1//PREDICTED: ethylene-responsive transcription factor ERF105-like [Phoenix dactylifera]
CL1182.Contig1_Total_1	2589	401.45	6646.82	4.03033	0	Up	0	NA	GO:0004674//protein serine/threonine kinase activity;GO:0005524//ATP binding	NA	K04733//interleukin-1 receptor-associated kinase 4 [EC:2.7.11.1]	XP_010926923.1//PREDICTED: putative serine/threonine-protein kinase isoform X1 [Elaeis guineensis]
Unigene6281_Total_1	2326	1398	9268	2.70985	0	Up	0	NA	NA	NA	K10280//F-box and leucine-rich repeat protein 14	XP_010906009.1//PREDICTED: F-box/LRR-repeat protein 14 [Elaeis guineensis]
Unigene2380_Total_1	2076	14000	3795	-1.9023	0	Down	0	GO:0016021//integral component of membrane	GO:0005524//ATP binding;GO:0004672//protein kinase activity	NA	K04733//interleukin-1 receptor-associated kinase 4 [EC:2.7.11.1];K20718//LRR receptor-like serine/threonine-protein kinase ERECTA [EC:2.7.11.1]	XP_010940648.1//PREDICTED: putative kinase-like protein TMKL1 [Elaeis guineensis]
Unigene1254_Total_1	931	8950	1338	-2.76085	0	Down	0	GO:0048046//apoplast	GO:0004857//enzyme inhibitor activity;GO:0046910//pectinesterase inhibitor activity	GO:0071669//plant-type cell wall organization or biogenesis	K04733//interleukin-1 receptor-associated kinase 4 [EC:2.7.11.1];K04730//interleukin-1 receptor-associated kinase 1 [EC:2.7.11.1]	XP_010916195.1//PREDICTED: 21 kDa protein [Elaeis guineensis]
Unigene9898_Total_1	656	17855	5984	-1.59619	0	Down	0	GO:0016021//integral component of membrane	NA	NA	NA	XP_008783803.1//PREDICTED: arabinogalactan peptide 22-like [Phoenix dactylifera]
Unigene15585_Total_1	1467	5800	100	-5.87702	0	Down	0	NA	NA	NA	K00924;K02882//large subunit ribosomal protein L18Ae;K01381//saccharopepsin [EC:3.4.23.25]	XP_010906670.1//PREDICTED: aspartyl protease family protein At5g10770 [Elaeis guineensis]
CL788.Contig1_Total_1	4081	4530	15619	1.76668	0	Up	0	GO:0016021//integral component of membrane	GO:0005524//ATP binding;GO:0042626//ATPase activity, coupled to transmembrane movement of substances	NA	K05658//ATP-binding cassette, subfamily B (MDR/TAP), member 1 [EC:3.6.3.44]	XP_008784383.1//PREDICTED: ABC transporter B family member 19 [Phoenix dactylifera]
CL3767.Contig1_Total_1	1974	13366	3478	-1.96128	0	Down	0	NA	NA	NA	K00924;K02882//large subunit ribosomal protein L18Ae;K01381//saccharopepsin [EC:3.4.23.25]	XP_010918360.1//PREDICTED: aspartyl protease family protein 2 [Elaeis guineensis]
Unigene4333_Total_1	2657	6731	491	-3.79607	0	Down	0	GO:0005886//plasma membrane	NA	GO:0016567//protein ubiquitination;GO:0009638//phototropism	K10523//speckle-type POZ protein	XP_009393648.1//PREDICTED: root phototropism protein 3 [Musa acuminata subsp. malaccensis]
CL32.Contig1_Total_1	1041	816.49	7741.1	3.22599	0	Up	0	NA	NA	NA	K19373//DnaJ homolog subfamily C member 28	XP_010940512.1//PREDICTED: dnaJ homolog subfamily C member 28 [Elaeis guineensis]
Unigene18366_Total_1	738	3420	13500	1.96185	0	Up	0	GO:0005783//endoplasmic reticulum;GO:0005635//nuclear envelope;GO:0016021//integral component of membrane	GO:0004364//glutathione transferase activity;GO:0004602//glutathione peroxidase activity;GO:0016740//transferase activity	NA	K00799//glutathione S-transferase [EC:2.5.1.18]	OEL27369.1//Microsomal glutathione S-transferase 3, partial [Dichanthelium oligosanthes]
Unigene1477_Total_1	434	588	7098.32	3.57455	0	Up	0	GO:0016021//integral component of membrane	NA	NA	NA	XP_020690820.1//uncharacterized protein LOC110105600 [Dendrobium catenatum]
CL2179.Contig1_Total_1	2351	4054.34	14691.2	1.83837	0	Up	0	NA	NA	NA	K20929//glyoxal/methylglyoxal oxidase [EC:1.2.3.15]	XP_008811510.1//PREDICTED: aldehyde oxidase GLOX [Phoenix dactylifera]
Unigene984_Total_1	973	19849	7235	-1.47504	0	Down	0	GO:0016021//integral component of membrane	GO:0008233//peptidase activity	GO:0006465//signal peptide processing	K13280//signal peptidase, endoplasmic reticulum-type [EC:3.4.-.-]	XP_020576280.1//signal peptidase complex catalytic subunit SEC11A-like [Phalaenopsis equestris]
Unigene15695_Total_1	1345	9287	1512	-2.6378	0	Down	0	NA	NA	NA	K14493//gibberellin receptor GID1 [EC:3.-.-.-]	XP_009381317.1//PREDICTED: probable carboxylesterase 15 [Musa acuminata subsp. malaccensis]
CL2973.Contig1_Total_1	599	216.27	6015.15	4.77865	0	Up	0	NA	NA	NA	NA	XP_018848833.1//PREDICTED: uncharacterized protein LOC109011906 isoform X2 [Juglans regia]
Unigene14011_Total_1	494	10358	2005	-2.38811	0	Down	0	NA	GO:0019904//protein domain specific binding	NA	K06630//14-3-3 protein epsilon	Q43470.1//RecName: Full=14-3-3-like protein B; Short=14-3-3B
Unigene14481_Total_1	1897	7094	642	-3.485	0	Down	0	NA	NA	NA	K01904//4-coumarate--CoA ligase [EC:6.2.1.12]	XP_010933413.1//PREDICTED: probable 4-coumarate--CoA ligase 2 [Elaeis guineensis]
CL3472.Contig2_Total_1	1954	23918	9847	-1.29938	0	Down	0	GO:0005737//cytoplasm	GO:0005524//ATP binding;GO:0051082//unfolded protein binding	GO:0006457//protein folding	K09498//T-complex protein 1 subunit zeta	XP_010920131.1//PREDICTED: T-complex protein 1 subunit zeta 1 [Elaeis guineensis]
CL1438.Contig1_Total_1	764	28214.1	12710	-1.16949	0	Down	0	NA	GO:0005199//structural constituent of cell wall	GO:0009664//plant-type cell wall organization	K05747//Wiskott-Aldrich syndrome protein	XP_020580283.1//extensin-2-like [Phalaenopsis equestris]
CL3071.Contig1_Total_1	1425	640	7193	3.47141	0	Up	0	NA	NA	NA	K11153//retinol dehydrogenase 12 [EC:1.1.1.300]	XP_010933850.1//PREDICTED: short-chain dehydrogenase TIC 32, chloroplastic-like isoform X3 [Elaeis guineensis]
Unigene2517_Total_1	1257	11101	2377.04	-2.24249	0	Down	0	NA	NA	NA	K14424//4-alpha-methyl-delta7-sterol-4alpha-methyl oxidase [EC:1.14.13.72]	XP_017696205.1//PREDICTED: methylsterol monooxygenase 2-2-like isoform X2 [Phoenix dactylifera]
CL1770.Contig2_Total_1	2443	7003.65	618.82	-3.51956	0	Down	0	NA	NA	NA	NA	XP_010909118.1//PREDICTED: putative DNA helicase INO80 [Elaeis guineensis]
Unigene10388_Total_1	1053	33998	16773	-1.03835	0	Down	0	NA	GO:0003723//RNA binding;GO:0008168//methyltransferase activity	GO:0006364//rRNA processing;GO:0008033//tRNA processing	K14563//rRNA 2'-O-methyltransferase fibrillarin [EC:2.1.1.-]	XP_010933131.1//PREDICTED: mediator of RNA polymerase II transcription subunit 36a [Elaeis guineensis]
Unigene2058_Total_1	1575	567	6964	3.59945	0	Up	0	NA	NA	NA	K01087//trehalose 6-phosphate phosphatase [EC:3.1.3.12]	XP_010937497.1//PREDICTED: probable trehalose-phosphate phosphatase 6 [Elaeis guineensis]
Unigene21296_Total_1	2165	10626	2167	-2.31287	0	Down	0	NA	NA	NA	K04077//chaperonin GroEL	XP_020703956.1//ruBisCO large subunit-binding protein subunit beta, chloroplastic [Dendrobium catenatum]
CL2259.Contig3_Total_1	3125	468.53	6662.43	3.81079	0	Up	0	NA	GO:0008270//zinc ion binding	NA	K10144//RING finger and CHY zinc finger domain-containing protein 1 [EC:2.3.2.27]	XP_008808875.1//PREDICTED: E3 ubiquitin-protein ligase MIEL1-like [Phoenix dactylifera]
Unigene48_Total_1	1584	6923	16	-8.77622	0	Down	0	NA	NA	NA	K00517	XP_008790365.1//PREDICTED: cytochrome P450 94A1-like [Phoenix dactylifera]
Unigene3634_Total_1	742	9222	1532	-2.60871	0	Down	0	NA	GO:0005509//calcium ion binding	NA	K13448//calcium-binding protein CML	XP_009418740.1//PREDICTED: probable calcium-binding protein CML7 [Musa acuminata subsp. malaccensis]
CL1303.Contig2_Total_1	1458	10562.1	2153.71	-2.31304	0	Down	0	NA	NA	NA	K00031//isocitrate dehydrogenase [EC:1.1.1.42]	XP_020272288.1//cytosolic isocitrate dehydrogenase [NADP] [Asparagus officinalis]
Unigene21668_Total_1	530	9916	1858	-2.43505	0	Down	0	GO:0000276//mitochondrial proton-transporting ATP synthase complex, coupling factor F(o);GO:0016021//integral component of membrane	GO:0015078//hydrogen ion transmembrane transporter activity	GO:0015986//ATP synthesis coupled proton transport	K02129//F-type H+-transporting ATPase subunit e	OAY67940.1//hypothetical protein ACMD2_16528 [Ananas comosus]
CL2489.Contig2_Total_1	2324	9074.59	1481.11	-2.6342	0	Down	0	NA	NA	NA	K03798//cell division protease FtsH [EC:3.4.24.-]	XP_020573747.1//ATP-dependent zinc metalloprotease FTSH, chloroplastic-like [Phalaenopsis equestris]
Unigene12935_Total_1	1819	9541	1689	-2.51701	0	Down	0	NA	NA	NA	K00627//pyruvate dehydrogenase E2 component (dihydrolipoamide acetyltransferase) [EC:2.3.1.12]	XP_010912576.1//PREDICTED: dihydrolipoyllysine-residue acetyltransferase component 5 of pyruvate dehydrogenase complex, chloroplastic-like [Elaeis guineensis]
Unigene17092_Total_1	1419	6695	534	-3.66722	0	Down	0	NA	NA	NA	K20929//glyoxal/methylglyoxal oxidase [EC:1.2.3.15]	XP_010930930.2//PREDICTED: aldehyde oxidase GLOX-like [Elaeis guineensis]
Unigene11285_Total_1	1262	9987	1895	-2.4169	0	Down	0	GO:0005739//mitochondrion	GO:0004775//succinate-CoA ligase (ADP-forming) activity;GO:0000166//nucleotide binding;GO:0048037//cofactor binding	GO:0006099//tricarboxylic acid cycle	K01899//succinyl-CoA synthetase alpha subunit [EC:6.2.1.4 6.2.1.5]	XP_008788992.1//PREDICTED: probable succinyl-CoA ligase [ADP-forming] subunit alpha, mitochondrial [Phoenix dactylifera]
CL3181.Contig1_Total_1	2289	5595.98	88	-6.00979	0	Down	0	NA	NA	NA	NA	XP_010931415.1//PREDICTED: uncharacterized protein LOC105052338 [Elaeis guineensis]
Unigene1825_Total_1	1666	5611	141	-5.33353	0	Down	0	NA	GO:0004190//aspartic-type endopeptidase activity	NA	K15292//syntaxin-binding protein 1;K14709//solute carrier family 39 (zinc transporter), member 1/2/3	XP_010932629.1//PREDICTED: aspartyl protease family protein 2-like [Elaeis guineensis]
CL2587.Contig1_Total_1	1038	2402.94	11220.4	2.2042	0	Up	0	GO:0005622//intracellular	GO:0005525//GTP binding	GO:0007264//small GTPase mediated signal transduction	K07955//ADP-ribosylation factor-like protein 8	XP_009414776.1//PREDICTED: ADP-ribosylation factor-like protein 8B [Musa acuminata subsp. malaccensis]
Unigene14005_Total_1	621	12703	3265	-1.97906	0	Down	0	GO:0016021//integral component of membrane	NA	NA	K03958//NADH dehydrogenase (ubiquinone) 1 beta subcomplex subunit 2	XP_020113424.1//NADH dehydrogenase [ubiquinone] 1 beta subcomplex subunit 2 [Ananas comosus]
Unigene4275_Total_1	878	21185	8239	-1.38155	0	Down	0	GO:0005840//ribosome;GO:0005730//nucleolus;GO:0022627//cytosolic small ribosomal subunit	GO:0070181//small ribosomal subunit rRNA binding;GO:0003735//structural constituent of ribosome	GO:0006412//translation	K02953//small subunit ribosomal protein S13e	XP_010941042.1//PREDICTED: 40S ribosomal protein S13 [Elaeis guineensis]
Unigene8108_Total_1	905	5848	41	-7.17522	0	Down	0	NA	NA	NA	K06688//ubiquitin-conjugating enzyme E2 C [EC:2.3.2.23]	XP_010921919.1//PREDICTED: ubiquitin-conjugating enzyme E2 20-like [Elaeis guineensis]
Unigene2439_Total_1	1142	19819	7389	-1.44248	0	Down	0	NA	NA	NA	K00655//1-acyl-sn-glycerol-3-phosphate acyltransferase [EC:2.3.1.51];K00434//L-ascorbate peroxidase [EC:1.11.1.11]	XP_010265003.1//PREDICTED: multiple organellar RNA editing factor 2, chloroplastic-like [Nelumbo nucifera]
CL1693.Contig1_Total_1	3453	10667	25442	1.23501	0	Up	0	NA	NA	NA	K13066//caffeic acid 3-O-methyltransferase [EC:2.1.1.68];K05279//flavonol 3-O-methyltransferase [EC:2.1.1.76]	XP_010920456.1//PREDICTED: protein GDAP2 homolog [Elaeis guineensis]
CL1816.Contig1_Total_1	2113	6959.03	654.89	-3.42861	0	Down	0	NA	NA	NA	K00422//polyphenol oxidase [EC:1.10.3.1]	XP_010910928.1//PREDICTED: polyphenol oxidase, chloroplastic [Elaeis guineensis]
Unigene3078_Total_1	660	10911	2373	-2.22004	0	Down	0	NA	NA	NA	NA	XP_008796108.1//PREDICTED: uncharacterized protein LOC103711646 [Phoenix dactylifera]
CL2521.Contig2_Total_1	2455	4568.87	15354.1	1.72967	0	Up	0	NA	NA	NA	K02367//glucuronyl/N-acetylglucosaminyl transferase EXT2 [EC:2.4.1.224 2.4.1.225]	XP_010933501.1//PREDICTED: glycosyltransferase family protein 64 protein C5 [Elaeis guineensis]
Unigene6280_Total_1	757	14963	4530	-1.74286	0	Down	0	NA	GO:0005524//ATP binding;GO:0004618//phosphoglycerate kinase activity	GO:0006096//glycolytic process	K00927//phosphoglycerate kinase [EC:2.7.2.3]	XP_008805982.1//PREDICTED: phosphoglycerate kinase, cytosolic [Phoenix dactylifera]
CL2689.Contig2_Total_1	1676	5775.14	42	-7.12237	0	Down	0	NA	NA	NA	K01179//endoglucanase [EC:3.2.1.4]	XP_010906933.1//PREDICTED: endoglucanase 17-like isoform X2 [Elaeis guineensis]
CL479.Contig1_Total_1	1665	10532	2201	-2.27759	0	Down	0	NA	NA	NA	K00026//malate dehydrogenase [EC:1.1.1.37]	XP_008783996.1//PREDICTED: malate dehydrogenase, chloroplastic [Phoenix dactylifera]
Unigene13116_Total_1	1909	7175	19819	1.44679	0	Up	0	GO:0005739//mitochondrion	GO:0004491//methylmalonate-semialdehyde dehydrogenase (acylating) activity;GO:0005507//copper ion binding	GO:0006979//response to oxidative stress	K00140//malonate-semialdehyde dehydrogenase (acetylating) / methylmalonate-semialdehyde dehydrogenase [EC:1.2.1.18 1.2.1.27]	XP_020096448.1//methylmalonate-semialdehyde dehydrogenase [acylating], mitochondrial [Ananas comosus]
Unigene3889_Total_1	1492	5983	31	-7.6115	0	Down	0	GO:0016021//integral component of membrane;GO:0005789//endoplasmic reticulum membrane	NA	NA	K20721//reticulon-1;K20722//reticulon-2;K20720//reticulon-4	XP_019707550.1//PREDICTED: reticulon-like protein B17 [Elaeis guineensis]
Unigene3072_Total_1	1513	8159	21419	1.37338	0	Up	0	NA	NA	NA	K03152//4-methyl-5(b-hydroxyethyl)-thiazole monophosphate biosynthesis	XP_010915629.1//PREDICTED: protein DJ-1 homolog B [Elaeis guineensis]
Unigene18068_Total_1	1823	10577	2228	-2.26615	0	Down	0	NA	NA	NA	K01051//pectinesterase [EC:3.1.1.11]	XP_008797393.1//PREDICTED: probable pectinesterase/pectinesterase inhibitor 12 [Phoenix dactylifera]
Unigene21274_Total_1	1196	23629	9879	-1.27716	0	Down	0	NA	NA	NA	K17345//tetraspanin-5;K17294//tetraspanin-4;K11323//histone arginine demethylase JMJD6 [EC:1.14.11.-]	XP_020700662.1//tetraspanin-8-like [Dendrobium catenatum]
Unigene3380_Total_1	2446	5491	95	-5.87204	0	Down	0	NA	NA	NA	K11323//histone arginine demethylase JMJD6 [EC:1.14.11.-]	XP_020395843.1//uncharacterized protein DDB_G0271670, partial [Zea mays]
Unigene8009_Total_1	1164	6306	18339	1.52107	0	Up	0	NA	NA	NA	K12900//FUS-interacting serine-arginine-rich protein 1	XP_010904837.1//PREDICTED: serine/arginine-rich SC35-like splicing factor SCL28 [Elaeis guineensis]
CL2138.Contig2_Total_1	1905	12380	27948	1.15569	0	Up	0	NA	GO:0004674//protein serine/threonine kinase activity;GO:0005524//ATP binding	NA	K04733//interleukin-1 receptor-associated kinase 4 [EC:2.7.11.1]	XP_010245737.1//PREDICTED: serine/threonine-protein kinase At5g01020 isoform X1 [Nelumbo nucifera]
Unigene13433_Total_1	4419	14033	30407	1.09654	0	Up	0	NA	NA	NA	K20641//Rho GTPase-activating protein 20;K13415//protein brassinosteroid insensitive 1 [EC:2.7.10.1 2.7.11.1]	XP_008799143.1//PREDICTED: squamosa promoter-binding-like protein 15 [Phoenix dactylifera]
CL1210.Contig1_Total_1	792	13915.1	3973.3	-1.82729	0	Down	0	GO:0005840//ribosome	GO:0003735//structural constituent of ribosome	GO:0006412//translation	K02912//large subunit ribosomal protein L32e	OAY82476.1//60S ribosomal protein L32-1, partial [Ananas comosus]
Unigene4225_Total_1	722	12680	3312	-1.95582	0	Down	0	NA	NA	NA	NA	OVA20240.1//Polyketide cyclase/dehydrase [Macleaya cordata]
Unigene137_Total_1	1551	13795	30034	1.10341	0	Up	0	NA	NA	NA	K12827//splicing factor 3A subunit 3;K11323//histone arginine demethylase JMJD6 [EC:1.14.11.-]	XP_010913580.1//PREDICTED: protein SDE2 homolog [Elaeis guineensis]
Unigene4892_Total_1	1261	8085	1123	-2.86693	0	Down	0	NA	NA	NA	K07213//copper chaperone	XP_010913005.1//PREDICTED: heavy metal-associated isoprenylated plant protein 7-like isoform X1 [Elaeis guineensis]
Unigene5866_Total_1	609	12405	3172	-1.9865	0	Down	0	GO:0016021//integral component of membrane	NA	NA	K08266//target of rapamycin complex subunit LST8	KQL06996.1//hypothetical protein SETIT_004637mg, partial [Setaria italica]
Unigene21062_Total_1	1524	3119	12541	1.98845	0	Up	0	NA	NA	NA	K10664//E3 ubiquitin-protein ligase ATL6/9/15/31/42/55 [EC:2.3.2.27]	XP_010939707.1//PREDICTED: LOW QUALITY PROTEIN: E3 ubiquitin-protein ligase ATL31-like [Elaeis guineensis]
CL869.Contig1_Total_1	901	467.16	6465.31	3.77169	0	Up	0	NA	NA	NA	NA	XP_020690820.1//uncharacterized protein LOC110105600 [Dendrobium catenatum]
CL1269.Contig1_Total_1	390	383.06	6203.59	3.99842	0	Up	0	GO:0016021//integral component of membrane	NA	NA	NA	XP_020690820.1//uncharacterized protein LOC110105600 [Dendrobium catenatum]
Unigene9700_Total_1	857	5493	16871	1.59984	0	Up	0	NA	NA	NA	NA	XP_010921920.1//PREDICTED: protein EARLY RESPONSIVE TO DEHYDRATION 15 [Elaeis guineensis]
Unigene4166_Total_1	3206	21819	8775	-1.33316	0	Down	0	NA	NA	NA	K05546//alpha 1,3-glucosidase [EC:3.2.1.84]	XP_010906080.1//PREDICTED: probable glucan 1,3-alpha-glucosidase [Elaeis guineensis]
Unigene12159_Total_1	1514	7637	957	-3.01546	0	Down	0	GO:0005634//nucleus	NA	NA	K14505//cyclin D3, plant	XP_008813810.1//PREDICTED: cyclin-D3-2-like [Phoenix dactylifera]
CL3760.Contig1_Total_1	1167	3835	13870	1.83563	0	Up	0	NA	NA	NA	K02183//calmodulin	XP_020255851.1//esterase AGAP003155-like [Asparagus officinalis]
Unigene1049_Total_1	1163	5808	283	-4.37821	0	Down	0	NA	NA	NA	K09753//cinnamoyl-CoA reductase [EC:1.2.1.44]	XP_010919962.1//PREDICTED: cinnamoyl-CoA reductase-like SNL6 [Elaeis guineensis]
CL3305.Contig1_Total_1	2205	8325.85	1246.05	-2.75928	0	Down	0	NA	NA	NA	K00627//pyruvate dehydrogenase E2 component (dihydrolipoamide acetyltransferase) [EC:2.3.1.12]	XP_010934602.1//PREDICTED: dihydrolipoyllysine-residue acetyltransferase component 2 of pyruvate dehydrogenase complex, mitochondrial [Elaeis guineensis]
Unigene19882_Total_1	731	17546	6125	-1.5374	0	Down	0	GO:0005840//ribosome;GO:0022625//cytosolic large ribosomal subunit	GO:0003735//structural constituent of ribosome;GO:0070180//large ribosomal subunit rRNA binding	GO:0006412//translation	K02894//large subunit ribosomal protein L23e	KCW60243.1//hypothetical protein EUGRSUZ_H02959 [Eucalyptus grandis]
Unigene3850_Total_1	901	14463	4328	-1.75964	0	Down	0	NA	NA	NA	K02138//F-type H+-transporting ATPase subunit d	XP_020089160.1//ATP synthase subunit d, mitochondrial-like [Ananas comosus]
Unigene4788_Total_1	1006	318	5966	4.21062	0	Up	0	GO:0016021//integral component of membrane	NA	NA	NA	XP_009396553.1//PREDICTED: late embryogenesis abundant protein At1g64065-like [Musa acuminata subsp. malaccensis]
Unigene12407_Total_1	1223	2910	12042	2.02994	0	Up	0	NA	NA	NA	K12861//pre-mRNA-splicing factor SPF27	XP_008775382.1//PREDICTED: pre-mRNA-splicing factor SPF27 homolog [Phoenix dactylifera]
Unigene9364_Total_1	458	7950.98	1106.09	-2.86471	0	Down	0	NA	NA	NA	NA	OVA15480.1//hypothetical protein BVC80_9039g39 [Macleaya cordata]
CL1245.Contig1_Total_1	847	11307.3	2665.41	-2.10387	0	Down	0	GO:0046658//anchored component of plasma membrane	GO:0009055//electron carrier activity	NA	NA	XP_015623597.1//PREDICTED: blue copper protein [Oryza sativa Japonica Group]
CL43.Contig2_Total_1	1261	11074.5	2554.92	-2.13493	0	Down	0	NA	NA	NA	K05282//gibberellin 20-oxidase [EC:1.14.11.12];K06892//feruloyl-CoA ortho-hydroxylase [EC:1.14.11.-]	XP_020705693.1//probable 2-oxoglutarate-dependent dioxygenase At5g05600 [Dendrobium catenatum]
CL2928.Contig2_Total_1	3330	6424.69	524.34	-3.6341	0	Down	0	NA	NA	NA	K00558//DNA (cytosine-5)-methyltransferase 1 [EC:2.1.1.37]	XP_010936992.1//PREDICTED: DNA (cytosine-5)-methyltransferase CMT3 [Elaeis guineensis]
Unigene9097_Total_1	1844	570	6655	3.52636	0	Up	0	GO:0016021//integral component of membrane	NA	NA	K14209//solute carrier family 36 (proton-coupled amino acid transporter)	XP_010920126.1//PREDICTED: amino acid permease 4 [Elaeis guineensis]
CL2737.Contig2_Total_1	2635	9534.99	1822.95	-2.406	0	Down	0	NA	NA	NA	K15920//beta-D-xylosidase 4 [EC:3.2.1.37]	XP_008808183.1//PREDICTED: probable beta-D-xylosidase 7 [Phoenix dactylifera]
Unigene3674_Total_1	920	20488.6	8023.88	-1.37149	0	Down	0	GO:0005634//nucleus;GO:0000786//nucleosome	GO:0003677//DNA binding;GO:0046982//protein heterodimerization activity	NA	K11251//histone H2A	XP_010931852.1//PREDICTED: probable histone H2A.2 [Elaeis guineensis]
CL1093.Contig1_Total_1	1444	14029.4	4147.36	-1.77723	0	Down	0	NA	NA	NA	K03178//ubiquitin-activating enzyme E1 [EC:6.2.1.45]	XP_019701869.1//PREDICTED: 3-oxo-Delta(4,5)-steroid 5-beta-reductase-like isoform X2 [Elaeis guineensis]
Unigene5739_Total_1	2685	16089	5332	-1.61237	0	Down	0	NA	NA	NA	K17964//leucine-rich PPR motif-containing protein, mitochondrial;K17710//pentatricopeptide repeat domain-containing protein 1	XP_010914579.1//PREDICTED: pentatricopeptide repeat-containing protein At2g31400, chloroplastic [Elaeis guineensis]
CL3320.Contig1_Total_1	2479	31208	15290	-1.04837	0	Down	0	NA	GO:0005524//ATP binding;GO:0051082//unfolded protein binding	GO:0006457//protein folding	K03283//heat shock 70kDa protein 1/8	XP_002279101.1//PREDICTED: stromal 70 kDa heat shock-related protein, chloroplastic [Vitis vinifera]
Unigene1103_Total_1	1291	1402	8732	2.61978	0	Up	0	GO:0032783//ELL-EAF complex	NA	GO:0006355//regulation of transcription, DNA-templated	K15186//ELL-associated factor	XP_010907960.1//PREDICTED: ELL-associated factor 1 [Elaeis guineensis]
CL3619.Contig1_Total_1	1618	10573.5	2337.53	-2.19644	0	Down	0	GO:0009506//plasmodesma;GO:0005829//cytosol	GO:0043022//ribosome binding;GO:0005524//ATP binding;GO:0043023//ribosomal large subunit binding;GO:0005525//GTP binding;GO:0016887//ATPase activity	GO:0046686//response to cadmium ion;GO:0009651//response to salt stress;GO:1901001//negative regulation of response to salt stress	K19788//obg-like ATPase 1	XP_010926935.1//PREDICTED: obg-like ATPase 1 [Elaeis guineensis]
Unigene7107_Total_1	1252	11478	26262	1.17506	0	Up	0	GO:0016021//integral component of membrane	NA	GO:0006890//retrograde vesicle-mediated transport, Golgi to ER	NA	XP_015884666.1//PREDICTED: protein RER1B-like [Ziziphus jujuba]
CL1816.Contig2_Total_1	1994	7554.97	976.11	-2.97135	0	Down	0	NA	NA	NA	K00422//polyphenol oxidase [EC:1.10.3.1]	XP_010910928.1//PREDICTED: polyphenol oxidase, chloroplastic [Elaeis guineensis]
CL1059.Contig1_Total_1	983	6078.18	420.4	-3.87285	0	Down	0	GO:0016021//integral component of membrane	GO:0016705//oxidoreductase activity, acting on paired donors, with incorporation or reduction of molecular oxygen;GO:0020037//heme binding;GO:0005506//iron ion binding;GO:0004497//monooxygenase activity	NA	K00517;K13260//isoflavone 2'-hydroxylase [EC:1.14.13.89]	BAF98467.1//cytochrome P450 [Coptis japonica var. dissecta]
CL2874.Contig5_Total_1	4148	2644.65	11402.4	2.08915	0	Up	0	NA	NA	NA	K03320//ammonium transporter, Amt family	XP_020677090.1//protein QUIRKY-like [Dendrobium catenatum]
Unigene4666_Total_1	649	1797	9611	2.40005	0	Up	0	NA	NA	NA	NA	XP_008804127.1//PREDICTED: uncharacterized protein At5g01610-like [Phoenix dactylifera]
Unigene20896_Total_1	2355	14166	4254	-1.75458	0	Down	0	NA	NA	NA	K04733//interleukin-1 receptor-associated kinase 4 [EC:2.7.11.1]	XP_010932031.1//PREDICTED: probable inactive receptor kinase At5g67200 [Elaeis guineensis]
CL43.Contig5_Total_1	624	7958.83	1155.11	-2.80357	0	Down	0	NA	NA	NA	K05278//flavonol synthase [EC:1.14.11.23];K04124//gibberellin 3-beta-dioxygenase [EC:1.14.11.15];K05933//aminocyclopropanecarboxylate oxidase [EC:1.14.17.4];K00475//naringenin 3-dioxygenase [EC:1.14.11.9]	XP_020705693.1//probable 2-oxoglutarate-dependent dioxygenase At5g05600 [Dendrobium catenatum]
CL938.Contig2_Total_1	1813	6415.95	554.55	-3.55132	0	Down	0	NA	NA	NA	K17866//diphthamide biosynthesis protein 2;K12818//ATP-dependent RNA helicase DHX8/PRP22 [EC:3.6.4.13]	XP_010909581.1//PREDICTED: probable peptide/nitrate transporter At3g43790 isoform X1 [Elaeis guineensis]
CL3888.Contig2_Total_1	1234	13274	3777	-1.83233	0	Down	0	NA	NA	NA	K18635//protein SPIRAL1 and related proteins	XP_010939633.1//PREDICTED: uncharacterized protein LOC105058407 [Elaeis guineensis]
Unigene4042_Total_1	707	6545	604	-3.45682	0	Down	0	NA	NA	NA	K03006//DNA-directed RNA polymerase II subunit RPB1 [EC:2.7.7.6];K04733//interleukin-1 receptor-associated kinase 4 [EC:2.7.11.1];K01870//isoleucyl-tRNA synthetase [EC:6.1.1.5];K04730//interleukin-1 receptor-associated kinase 1 [EC:2.7.11.1]	XP_020583785.1//dirigent protein 22-like [Phalaenopsis equestris]
Unigene16495_Total_1	401	9931	2052	-2.29395	0	Down	0	GO:0022625//cytosolic large ribosomal subunit	GO:0003735//structural constituent of ribosome	GO:0006412//translation	K02885//large subunit ribosomal protein L19e	XP_004495933.1//PREDICTED: 60S ribosomal protein L19-2-like [Cicer arietinum]
CL3144.Contig1_Total_1	1631	7706	1057	-2.88505	0	Down	0	NA	NA	NA	K16297//serine carboxypeptidase-like clade II [EC:3.4.16.-]	XP_008790132.1//PREDICTED: serine carboxypeptidase II-2 isoform X1 [Phoenix dactylifera]
CL980.Contig2_Total_1	1006	3497.12	13001.1	1.87535	0	Up	0	GO:0005576//extracellular region	NA	GO:0019953//sexual reproduction	K20628//expansin	XP_008811008.1//PREDICTED: expansin-like A1 [Phoenix dactylifera]
CL2172.Contig3_Total_1	2017	10797.5	2483.15	-2.13949	0	Down	0	GO:0005737//cytoplasm	GO:0005524//ATP binding;GO:0051082//unfolded protein binding	GO:0006457//protein folding	K09500//T-complex protein 1 subunit theta	XP_008803950.1//PREDICTED: T-complex protein 1 subunit theta [Phoenix dactylifera]
CL1093.Contig3_Total_1	1604	11009.6	2590.3	-2.10661	0	Down	0	NA	NA	NA	K03178//ubiquitin-activating enzyme E1 [EC:6.2.1.45]	XP_019701869.1//PREDICTED: 3-oxo-Delta(4,5)-steroid 5-beta-reductase-like isoform X2 [Elaeis guineensis]
Unigene5899_Total_1	1022	8595	1444	-2.59247	0	Down	0	NA	NA	NA	K19519//transforming growth factor-beta-induced protein	XP_010916030.1//PREDICTED: fasciclin-like arabinogalactan protein 12 [Elaeis guineensis]
Unigene3074_Total_1	512	7184	859	-3.0831	0	Down	0	NA	NA	NA	NA	NA
CL665.Contig2_Total_1	2455	15885.7	5294.56	-1.60419	0	Down	0	NA	NA	NA	K01179//endoglucanase [EC:3.2.1.4]	XP_010913688.1//PREDICTED: endoglucanase 6 [Elaeis guineensis]
Unigene1797_Total_1	1136	6291	524	-3.60469	0	Down	0	NA	NA	NA	K15414//complement component 1 Q subcomponent-binding protein, mitochondrial	XP_010927302.1//PREDICTED: uncharacterized protein At2g39795, mitochondrial [Elaeis guineensis]
Unigene3772_Total_1	871	3041	12086	1.97168	0	Up	0	NA	NA	NA	K15397//3-ketoacyl-CoA synthase [EC:2.3.1.199]	XP_020572568.1//3-ketoacyl-CoA synthase 11-like [Phalaenopsis equestris]
Unigene21670_Total_1	621	24687	10903	-1.19807	0	Down	0	GO:0005622//intracellular;GO:0016021//integral component of membrane	GO:0015450//P-P-bond-hydrolysis-driven protein transmembrane transporter activity	GO:0006605//protein targeting	K07342//protein transport protein SEC61 subunit gamma and related proteins	XP_022137358.1//uncharacterized protein LOC111008832 isoform X2 [Momordica charantia]
CL1384.Contig2_Total_1	1463	14495.2	4502.77	-1.70574	0	Down	0	GO:0005737//cytoplasm	GO:0004791//thioredoxin-disulfide reductase activity	GO:0019430//removal of superoxide radicals	K00384//thioredoxin reductase (NADPH) [EC:1.8.1.9]	XP_010932150.1//PREDICTED: thioredoxin reductase NTRB [Elaeis guineensis]
CL2628.Contig1_Total_1	1533	13942.2	4198.07	-1.7507	0	Down	0	NA	NA	NA	K02149//V-type H+-transporting ATPase subunit D	XP_010937091.1//PREDICTED: V-type proton ATPase subunit D isoform X1 [Elaeis guineensis]
Unigene11219_Total_1	597	43	5420	6.95877	0	Up	0	NA	NA	NA	NA	XP_020242649.1//non-specific lipid-transfer protein 1-like [Asparagus officinalis]
Unigene10689_Total_1	644	1141	7965	2.78433	0	Up	0	NA	NA	NA	K14497//protein phosphatase 2C [EC:3.1.3.16]	XP_010915189.1//PREDICTED: probable protein phosphatase 2C 50 [Elaeis guineensis]
Unigene15647_Total_1	1153	168	5330	4.96856	0	Up	0	GO:0005634//nucleus	GO:0043565//sequence-specific DNA binding;GO:0003700//transcription factor activity, sequence-specific DNA binding	GO:0006351//transcription, DNA-templated	K13425//WRKY transcription factor 22;K13459//disease resistance protein RPS2;K16225//probable WRKY transcription factor 52	XP_010913954.1//PREDICTED: probable WRKY transcription factor 53 [Elaeis guineensis]
Unigene1190_Total_1	1308	3283	12492	1.90887	0	Up	0	NA	NA	NA	K12870//pre-mRNA-splicing factor ISY1	XP_008781411.1//PREDICTED: pre-mRNA-splicing factor ISY1 homolog [Phoenix dactylifera]
Unigene15341_Total_1	797	507	6285	3.61281	0	Up	0	GO:0005634//nucleus	GO:0003677//DNA binding;GO:0003700//transcription factor activity, sequence-specific DNA binding	GO:0006351//transcription, DNA-templated	K09286//EREBP-like factor	XP_008803287.1//PREDICTED: ethylene-responsive transcription factor ERF027-like [Phoenix dactylifera]
Unigene12959_Total_1	3457	2468	10875	2.12056	0	Up	0	NA	NA	NA	K04733//interleukin-1 receptor-associated kinase 4 [EC:2.7.11.1]	XP_008778481.1//PREDICTED: protein QUIRKY [Phoenix dactylifera]
Unigene2207_Total_1	1927	27182	12670	-1.12028	0	Down	0	GO:0016021//integral component of membrane;GO:0005737//cytoplasm	GO:0003856//3-dehydroquinate synthase activity	GO:0009423//chorismate biosynthetic process;GO:0009073//aromatic amino acid family biosynthetic process	K01735//3-dehydroquinate synthase [EC:4.2.3.4]	OAY77027.1//3-dehydroquinate synthase, chloroplastic [Ananas comosus]
CL2439.Contig2_Total_1	934	21291.2	8726	-1.30591	0	Down	0	GO:0005840//ribosome	GO:0003735//structural constituent of ribosome	GO:0006412//translation	K02889//large subunit ribosomal protein L21e	XP_020113430.1//60S ribosomal protein L21-1-like [Ananas comosus]
Unigene10383_Total_1	453	9933	2115	-2.25062	0	Down	0	NA	GO:0016866//intramolecular transferase activity	GO:0030244//cellulose biosynthetic process	K13379//reversibly glycosylated polypeptide / UDP-arabinopyranose mutase [EC:2.4.1.- 5.4.99.30]	XP_008786030.1//PREDICTED: UDP-arabinopyranose mutase 1 [Phoenix dactylifera]
CL2779.Contig2_Total_1	1207	11373.2	2847.58	-2.01687	0	Down	0	GO:0016020//membrane	NA	NA	K14709//solute carrier family 39 (zinc transporter), member 1/2/3	XP_008786168.1//PREDICTED: ylmG homolog protein 1-2, chloroplastic-like [Phoenix dactylifera]
Unigene9638_Total_1	745	7931	1211	-2.73035	0	Down	0	NA	GO:0004842//ubiquitin-protein transferase activity	NA	K10747//DNA ligase 1 [EC:6.5.1.1 6.5.1.6 6.5.1.7]	XP_010532492.1//PREDICTED: formin-like protein 5 [Tarenaya hassleriana]
Unigene75_Total_1	2662	7561	19836	1.37243	0	Up	0	NA	NA	NA	K01507//inorganic pyrophosphatase [EC:3.6.1.1];K12662//U4/U6 small nuclear ribonucleoprotein PRP4;K14963//COMPASS component SWD3	XP_010940734.1//PREDICTED: transcriptional corepressor LEUNIG_HOMOLOG-like isoform X3 [Elaeis guineensis]
Unigene11020_Total_1	1643	9707	2023	-2.28157	0	Down	0	NA	GO:0004781//sulfate adenylyltransferase (ATP) activity	GO:0000103//sulfate assimilation	K13811//3'-phosphoadenosine 5'-phosphosulfate synthase [EC:2.7.7.4 2.7.1.25]	XP_009402381.1//PREDICTED: ATP sulfurylase 1, chloroplastic-like [Musa acuminata subsp. malaccensis]
CL1346.Contig8_Total_1	2691	8120.89	1299.42	-2.66281	0	Down	0	GO:0005737//cytoplasm	GO:0005524//ATP binding;GO:0051082//unfolded protein binding	GO:0006457//protein folding	K09499//T-complex protein 1 subunit eta	XP_010938730.1//PREDICTED: T-complex protein 1 subunit eta [Elaeis guineensis]
Unigene5348_Total_1	281	622	6551	3.37769	0	Up	0	NA	NA	NA	NA	NA
CL1475.Contig3_Total_1	1046	5120.69	59.71	-6.44127	0	Down	0	NA	NA	NA	K07119//uncharacterized protein	XP_020253029.1//2-alkenal reductase (NADP(+)-dependent)-like [Asparagus officinalis]
Unigene11949_Total_1	1203	5193	180	-4.86954	0	Down	0	GO:0016020//membrane;GO:0005618//cell wall;GO:0005576//extracellular region	NA	GO:0009664//plant-type cell wall organization	K20628//expansin	XP_010257816.1//PREDICTED: expansin-A1 [Nelumbo nucifera]
Unigene3650_Total_1	1103	9330	1861	-2.34484	0	Down	0	NA	NA	NA	K01358//ATP-dependent Clp protease, protease subunit [EC:3.4.21.92]	XP_010918084.1//PREDICTED: ATP-dependent Clp protease proteolytic subunit 4, chloroplastic [Elaeis guineensis]
Unigene4245_Total_1	1294	5926	17087	1.50873	0	Up	0	NA	NA	NA	K13425//WRKY transcription factor 22	XP_010927275.1//PREDICTED: WRKY transcription factor WRKY51-like [Elaeis guineensis]
CL3849.Contig1_Total_1	1468	9999.17	23603	1.22005	0	Up	0	NA	GO:0004674//protein serine/threonine kinase activity;GO:0005524//ATP binding	GO:0051301//cell division	K02206//cyclin-dependent kinase 2 [EC:2.7.11.22]	XP_010246016.1//PREDICTED: cell division control protein 2 homolog [Nelumbo nucifera]
CL432.Contig1_Total_1	2964	7318	976.32	-2.92507	0	Down	0	GO:0030126//COPI vesicle coat;GO:0000139//Golgi membrane	GO:0005198//structural molecule activity	GO:0006886//intracellular protein transport;GO:0016192//vesicle-mediated transport	K17267//coatomer subunit gamma	XP_020256257.1//coatomer subunit gamma-2 [Asparagus officinalis]
Unigene7651_Total_1	1687	5552	26	-7.7574	0	Down	0	NA	NA	NA	K09273//upstream-binding transcription factor	XP_009404466.1//PREDICTED: high mobility group B protein 13 [Musa acuminata subsp. malaccensis]
Unigene19783_Total_1	1983	17373	6334	-1.4747	0	Down	0	GO:0016021//integral component of membrane	GO:0005509//calcium ion binding	GO:0055085//transmembrane transport	K07300//Ca2+:H+ antiporter	XP_008783929.1//PREDICTED: uncharacterized protein LOC103703017 [Phoenix dactylifera]
CL1507.Contig4_Total_1	2134	943.78	7349.24	2.94203	0	Up	0	NA	NA	NA	K10615//E3 ubiquitin-protein ligase HERC4 [EC:2.3.2.26]	XP_008804612.1//PREDICTED: ultraviolet-B receptor UVR8 isoform X1 [Phoenix dactylifera]
Unigene8900_Total_1	1727	12995	3774	-1.80283	0	Down	0	NA	GO:0016747//transferase activity, transferring acyl groups other than amino-acyl groups	GO:0006633//fatty acid biosynthetic process	K09458//3-oxoacyl-[acyl-carrier-protein] synthase II [EC:2.3.1.179]	XP_010932377.1//PREDICTED: 3-oxoacyl-[acyl-carrier-protein] synthase I, chloroplastic-like [Elaeis guineensis]
Unigene14733_Total_1	771	6003	17170	1.49709	0	Up	0	NA	NA	NA	NA	XP_020571103.1//uncharacterized protein LOC110018203 isoform X3 [Phalaenopsis equestris]
Unigene1284_Total_1	1220	2404	10608	2.1226	0	Up	0	NA	NA	NA	NA	XP_010924028.1//PREDICTED: uncharacterized protein LOC105046974 [Elaeis guineensis]
CL899.Contig4_Total_1	1028	850.74	7099.36	3.04186	0	Up	0	NA	NA	NA	NA	XP_008808350.1//PREDICTED: uncharacterized protein LOC103720435 [Phoenix dactylifera]
Unigene3131_Total_1	545	11258	2844	-2.004	0	Down	0	GO:0016021//integral component of membrane	NA	NA	NA	XP_020586173.1//uncharacterized protein LOC110028599 [Phalaenopsis equestris]
Unigene17512_Total_1	2326	2982	11750	1.95927	0	Up	0	NA	NA	NA	K07195//exocyst complex component 7	XP_009419884.1//PREDICTED: exocyst complex component EXO70A1 [Musa acuminata subsp. malaccensis]
Unigene2590_Total_1	4054	8894.95	21832.5	1.27637	0	Up	0	GO:0005634//nucleus;GO:0016021//integral component of membrane	GO:0046872//metal ion binding;GO:0003677//DNA binding	NA	K20641//Rho GTPase-activating protein 20;K13415//protein brassinosteroid insensitive 1 [EC:2.7.10.1 2.7.11.1]	XP_008790477.1//PREDICTED: squamosa promoter-binding-like protein 6 [Phoenix dactylifera]
CL2461.Contig2_Total_1	916	14121	4418	-1.69542	0	Down	0	NA	NA	NA	K02873//large subunit ribosomal protein L13e	XP_008775606.1//PREDICTED: 60S ribosomal protein L13-1 [Phoenix dactylifera]
Unigene660_Total_1	2302	1295	8182	2.64046	0	Up	0	NA	NA	NA	K04733//interleukin-1 receptor-associated kinase 4 [EC:2.7.11.1]	XP_020675716.1//probable inactive receptor kinase At1g48480 [Dendrobium catenatum]
Unigene22023_Total_1	834	9969	2197	-2.20096	0	Down	0	GO:0005739//mitochondrion;GO:0009507//chloroplast	GO:0009055//electron carrier activity;GO:0051536//iron-sulfur cluster binding	GO:0009735//response to cytokinin	NA	XP_020088416.1//ferredoxin-2, mitochondrial [Ananas comosus]
CL762.Contig2_Total_1	1444	685.59	6647.5	3.25835	0	Up	0	NA	NA	NA	K13495//cis-zeatin O-glucosyltransferase [EC:2.4.1.215]	XP_008794220.2//PREDICTED: putative cis-zeatin O-glucosyltransferase [Phoenix dactylifera]
Unigene1416_Total_1	2436	6021.92	496	-3.62085	0	Down	0	NA	NA	NA	K06617//raffinose synthase [EC:2.4.1.82]	XP_008803647.1//PREDICTED: probable galactinol--sucrose galactosyltransferase 1 [Phoenix dactylifera]
Unigene4701_Total_1	1334	9100	1781	-2.37222	0	Down	0	GO:0016021//integral component of membrane	NA	NA	K00430//peroxidase [EC:1.11.1.7];K04730//interleukin-1 receptor-associated kinase 1 [EC:2.7.11.1]	XP_008784188.1//PREDICTED: uncharacterized protein LOC103703193 [Phoenix dactylifera]
Unigene18651_Total_1	1755	15248	31281	1.01762	0	Up	0	NA	NA	NA	K04733//interleukin-1 receptor-associated kinase 4 [EC:2.7.11.1]	XP_008775764.1//PREDICTED: protein GPR107-like [Phoenix dactylifera]
Unigene848_Total_1	1505	5551	24	-7.87261	0	Down	0	NA	NA	NA	K00430//peroxidase [EC:1.11.1.7]	XP_010919185.1//PREDICTED: fasciclin-like arabinogalactan protein 8 [Elaeis guineensis]
Unigene4369_Total_1	2034	2401	10557	2.11745	0	Up	0	NA	NA	NA	K01945//phosphoribosylamine--glycine ligase [EC:6.3.4.13]	XP_020112081.1//phosphoribosylamine--glycine ligase isoform X1 [Ananas comosus]
CL3930.Contig1_Total_1	1043	3359.71	12431.3	1.86853	0	Up	0	NA	NA	NA	NA	XP_009409422.1//PREDICTED: remorin-like [Musa acuminata subsp. malaccensis]
Unigene3102_Total_1	1777	14008	29459	1.05341	0	Up	0	NA	GO:0016747//transferase activity, transferring acyl groups other than amino-acyl groups	GO:0008152//metabolic process	K07513//acetyl-CoA acyltransferase 1 [EC:2.3.1.16]	ALT31697.1//3-ketoacyl-CoA thiolase [Lilium hybrid cultivar]
Unigene15483_Total_1	662	12730	3662	-1.81657	0	Down	0	GO:0005685//U1 snRNP;GO:0097526//spliceosomal tri-snRNP complex;GO:0034719//SMN-Sm protein complex;GO:0005686//U2 snRNP;GO:0005687//U4 snRNP;GO:0071013//catalytic step 2 spliceosome;GO:0071004//U2-type prespliceosome;GO:0005681//spliceosomal complex;GO:0005682//U5 snRNP;GO:0043186//P granule;GO:0071011//precatalytic spliceosome;GO:0005689//U12-type spliceosomal complex	NA	GO:0000398//mRNA splicing, via spliceosome;GO:0000387//spliceosomal snRNP assembly	K11099//small nuclear ribonucleoprotein G	XP_020083106.1//probable small nuclear ribonucleoprotein G [Ananas comosus]
CL3087.Contig2_Total_1	1487	5957.64	482.44	-3.64536	0	Down	0	NA	NA	NA	K00222//Delta14-sterol reductase [EC:1.3.1.70]	XP_008776566.1//PREDICTED: delta(14)-sterol reductase [Phoenix dactylifera]
CL1792.Contig1_Total_1	3530	6466.89	671.99	-3.2856	0	Down	0	GO:0016021//integral component of membrane;GO:0005739//mitochondrion	GO:0008137//NADH dehydrogenase (ubiquinone) activity	GO:0042773//ATP synthesis coupled electron transport	K03879//NADH-ubiquinone oxidoreductase chain 2 [EC:1.6.5.3]	OTG20069.1//putative NADH:quinone oxidoreductase/Mrp antiporter, membrane subunit [Helianthus annuus]
CL2862.Contig2_Total_1	279	9307.87	1898.26	-2.31282	0	Down	0	NA	NA	NA	NA	NA
Unigene20188_Total_1	937	9205	1852	-2.33238	0	Down	0	NA	GO:0003755//peptidyl-prolyl cis-trans isomerase activity	NA	K01802//peptidylprolyl isomerase [EC:5.2.1.8]	XP_020585132.1//peptidyl-prolyl cis-trans isomerase FKBP12 [Phalaenopsis equestris]
Unigene4500_Total_1	1623	400	5799	3.83869	0	Up	0	GO:0080008//Cul4-RING E3 ubiquitin ligase complex	NA	NA	K11804//WD repeat-containing protein 42A	XP_010253513.1//PREDICTED: DDB1- and CUL4-associated factor 8-like isoform X1 [Nelumbo nucifera]
Unigene599_Total_1	713	11128	25140	1.15675	0	Up	0	NA	GO:0003677//DNA binding;GO:0008270//zinc ion binding	NA	NA	XP_019707728.1//PREDICTED: zinc finger A20 and AN1 domain-containing stress-associated protein 1-like [Elaeis guineensis]
Unigene3984_Total_1	1156	20415	8351	-1.30865	0	Down	0	GO:0005737//cytoplasm	GO:0003999//adenine phosphoribosyltransferase activity	GO:0009116//nucleoside metabolic process;GO:0006168//adenine salvage	K00759//adenine phosphoribosyltransferase [EC:2.4.2.7]	XP_015885077.1//PREDICTED: adenine phosphoribosyltransferase 1-like [Ziziphus jujuba]
Unigene9710_Total_1	2291	5652	386	-3.89113	0	Down	0	NA	NA	NA	K14494//DELLA protein	XP_020598478.1//protein SCARECROW [Phalaenopsis equestris]
Unigene14693_Total_1	1283	3732	13065	1.78864	0	Up	0	NA	GO:0016491//oxidoreductase activity	NA	K17871//NADH:ubiquinone reductase (non-electrogenic) [EC:1.6.5.9]	XP_010927066.1//PREDICTED: apoptosis-inducing factor homolog B [Elaeis guineensis]
Unigene13104_Total_1	1415	7525	1111	-2.77888	0	Down	0	NA	NA	NA	NA	XP_009409338.1//PREDICTED: uncharacterized protein LOC103991566 isoform X3 [Musa acuminata subsp. malaccensis]
CL1266.Contig2_Total_1	1927	1119.86	7675.94	2.75798	0	Up	0	NA	GO:0016787//hydrolase activity	GO:0008152//metabolic process	K18551//pyrimidine and pyridine-specific 5'-nucleotidase [EC:3.1.3.-]	XP_010652318.1//PREDICTED: uncharacterized protein C24B11.05 isoform X1 [Vitis vinifera]
Unigene22538_Total_1	1093	11297	2922	-1.96995	0	Down	0	GO:0019773//proteasome core complex, alpha-subunit complex;GO:0005634//nucleus;GO:0005737//cytoplasm	GO:0004298//threonine-type endopeptidase activity	GO:0043161//proteasome-mediated ubiquitin-dependent protein catabolic process	K02729//20S proteasome subunit alpha 5 [EC:3.4.25.1]	CBI35797.3//unnamed protein product, partial [Vitis vinifera]
CL3214.Contig1_Total_1	1164	13012.2	27901.2	1.08142	0	Up	0	NA	NA	NA	K09286//EREBP-like factor	XP_008813598.1//PREDICTED: ethylene-responsive transcription factor 2 [Phoenix dactylifera]
CL3611.Contig1_Total_1	3346	22700.8	9881.92	-1.21893	0	Down	0	NA	NA	NA	NA	YP_009316008.1//hypothetical protein (mitochondrion) [Cocos nucifera]
Unigene1900_Total_1	1185	1466	8476	2.51246	0	Up	0	GO:0016021//integral component of membrane	NA	NA	NA	XP_020577058.1//NDR1/HIN1-like protein 1 [Phalaenopsis equestris]
CL101.Contig2_Total_1	2208	2429.68	10525	2.09594	0	Up	0	NA	NA	NA	K04733//interleukin-1 receptor-associated kinase 4 [EC:2.7.11.1];K04730//interleukin-1 receptor-associated kinase 1 [EC:2.7.11.1]	XP_010912844.2//PREDICTED: LOW QUALITY PROTEIN: inactive LRR receptor-like serine/threonine-protein kinase BIR2 [Elaeis guineensis]
Unigene9084_Total_1	1104	18103	6914	-1.40768	0	Down	0	NA	NA	NA	K12741//heterogeneous nuclear ribonucleoprotein A1/A3	CAD22154.1//pherophorin-dz1 protein [Volvox carteri f. nagariensis]
CL758.Contig2_Total_1	937	1065.07	7490.41	2.79505	0	Up	0	NA	NA	NA	NA	XP_010919839.1//PREDICTED: uncharacterized protein LOC105043819 [Elaeis guineensis]
CL3479.Contig2_Total_1	1395	2811.13	11223.6	1.97827	0	Up	0	NA	GO:0016787//hydrolase activity	NA	NA	XP_010912273.1//PREDICTED: uncharacterized protein LOC105038237 [Elaeis guineensis]
Unigene9729_Total_1	1507	10834	2723	-2.01134	0	Down	0	NA	NA	NA	K00228//coproporphyrinogen III oxidase [EC:1.3.3.3]	XP_010941727.1//PREDICTED: oxygen-dependent coproporphyrinogen-III oxidase, chloroplastic-like [Elaeis guineensis]
Unigene4868_Total_1	1534	13571	4223	-1.70323	0	Down	0	NA	NA	NA	K14015//nuclear protein localization protein 4 homolog	XP_010941763.1//PREDICTED: LOW QUALITY PROTEIN: NPL4-like protein [Elaeis guineensis]
Unigene10437_Total_1	3176	1465	8403	2.50096	0	Up	0	NA	NA	NA	K03696//ATP-dependent Clp protease ATP-binding subunit ClpC	XP_010942299.1//PREDICTED: chaperone protein ClpD2, chloroplastic [Elaeis guineensis]
Unigene17732_Total_1	1064	2468	10534	2.0746	0	Up	0	NA	NA	NA	NA	XP_010943817.2//PREDICTED: uncharacterized protein LOC105061463 [Elaeis guineensis]
Unigene3536_Total_1	569	22260	9671	-1.22176	0	Down	0	NA	NA	NA	K00430//peroxidase [EC:1.11.1.7];K00600//glycine hydroxymethyltransferase [EC:2.1.2.1]	XP_010913369.1//PREDICTED: uncharacterized protein LOC105039077 [Elaeis guineensis]
Unigene10662_Total_1	960	14647	30118	1.02098	0	Up	0	NA	NA	NA	NA	XP_020112104.1//succinate dehydrogenase subunit 5, mitochondrial [Ananas comosus]
CL1290.Contig1_Total_1	3353	6918.87	900.11	-2.96141	0	Down	0	NA	NA	NA	K20718//LRR receptor-like serine/threonine-protein kinase ERECTA [EC:2.7.11.1]	XP_010931370.1//PREDICTED: probable LRR receptor-like serine/threonine-protein kinase IRK [Elaeis guineensis]
Unigene15017_Total_1	459	308	5407	4.11478	0	Up	0	NA	NA	NA	NA	XP_002306717.1//hypothetical protein POPTR_0005s21760g [Populus trichocarpa]
Unigene678_Total_1	1693	15278	5246	-1.56121	0	Down	0	GO:0031595//nuclear proteasome complex;GO:0031597//cytosolic proteasome complex;GO:0005737//cytoplasm;GO:0008540//proteasome regulatory particle, base subcomplex	GO:0005524//ATP binding;GO:0017025//TBP-class protein binding;GO:0036402//proteasome-activating ATPase activity	GO:0045899//positive regulation of RNA polymerase II transcriptional preinitiation complex assembly;GO:0030433//ER-associated ubiquitin-dependent protein catabolic process;GO:0030163//protein catabolic process	K03065//26S proteasome regulatory subunit T5	XP_010929129.1//PREDICTED: 26S protease regulatory subunit 6A homolog [Elaeis guineensis]
CL2226.Contig2_Total_1	1116	9996.25	2315.39	-2.12918	0	Down	0	GO:0005634//nucleus;GO:0005737//cytoplasm;GO:0005839//proteasome core complex	GO:0004298//threonine-type endopeptidase activity	GO:0051603//proteolysis involved in cellular protein catabolic process	K02737//20S proteasome subunit beta 5 [EC:3.4.25.1]	XP_020703258.1//proteasome subunit beta type-5 isoform X1 [Dendrobium catenatum]
CL1800.Contig2_Total_1	2270	23582	10584	-1.17485	0	Down	0	NA	NA	NA	K02184//formin 2	XP_010911317.1//PREDICTED: uncharacterized protein LOC105037336 [Elaeis guineensis]
Unigene16853_Total_1	1719	3285	12079	1.85949	0	Up	0	NA	GO:0004351//glutamate decarboxylase activity;GO:0030170//pyridoxal phosphate binding	GO:0006536//glutamate metabolic process	K01580//glutamate decarboxylase [EC:4.1.1.15]	XP_009414098.1//PREDICTED: glutamate decarboxylase 5 isoform X2 [Musa acuminata subsp. malaccensis]
Unigene15680_Total_1	1065	523	6009	3.5032	0	Up	0	NA	NA	NA	K04730//interleukin-1 receptor-associated kinase 1 [EC:2.7.11.1]	XP_010914144.1//PREDICTED: serine/arginine repetitive matrix protein 1-like [Elaeis guineensis]
Unigene2507_Total_1	908	4806	112	-5.44231	0	Down	0	NA	GO:0046872//metal ion binding	NA	K14651//transcription initiation factor TFIID subunit 15;K15407//queuine tRNA-ribosyltransferase subunit QTRTD1 [EC:2.4.2.29]	OAY77605.1//putative RNA-binding protein C17H9.04c [Ananas comosus]
Unigene4528_Total_1	3287	5266	25	-7.73768	0	Down	0	NA	NA	NA	K00924;K17422//large subunit ribosomal protein L41;K13420//LRR receptor-like serine/threonine-protein kinase FLS2 [EC:2.7.11.1]	XP_008779374.2//PREDICTED: LOW QUALITY PROTEIN: probable LRR receptor-like serine/threonine-protein kinase At4g36180 [Phoenix dactylifera]
Unigene1865_Total_1	1028	8403	1562	-2.44655	0	Down	0	GO:0005634//nucleus	GO:0003677//DNA binding	GO:0006355//regulation of transcription, DNA-templated	K11323//histone arginine demethylase JMJD6 [EC:1.14.11.-]	XP_006391598.1//hypothetical protein EUTSA_v10023549mg [Eutrema salsugineum]
CL2259.Contig2_Total_1	3047	670.35	6395.85	3.23511	0	Up	0	NA	GO:0008270//zinc ion binding	NA	K10144//RING finger and CHY zinc finger domain-containing protein 1 [EC:2.3.2.27]	XP_008808875.1//PREDICTED: E3 ubiquitin-protein ligase MIEL1-like [Phoenix dactylifera]
Unigene20895_Total_1	3957	8860	1779	-2.33528	0	Down	0	GO:0005774//vacuolar membrane;GO:0009505//plant-type cell wall;GO:0005783//endoplasmic reticulum;GO:0005794//Golgi apparatus	GO:0030246//carbohydrate binding	NA	NA	XP_008781144.1//PREDICTED: nodal modulator 1 [Phoenix dactylifera]
Unigene18488_Total_1	836	247	5184	4.37244	0	Up	0	NA	NA	NA	NA	XP_020096693.1//CCG-binding protein 1 [Ananas comosus]
Unigene12429_Total_1	1588	6166	627	-3.31684	0	Down	0	NA	NA	NA	NA	XP_008791311.2//PREDICTED: ureide permease 1-like [Phoenix dactylifera]
Unigene206_Total_1	781	11336	25162	1.13129	0	Up	0	NA	NA	NA	K04733//interleukin-1 receptor-associated kinase 4 [EC:2.7.11.1];K20225//capicua transcriptional repressor	XP_010473335.1//PREDICTED: glycine-rich protein 2-like [Camelina sativa]
Unigene20745_Total_1	1280	6806	18134	1.39477	0	Up	0	NA	NA	NA	K09060//plant G-box-binding factor;K14432//ABA responsive element binding factor	XP_008781732.1//PREDICTED: basic leucine zipper 9 isoform X1 [Phoenix dactylifera]
Unigene6838_Total_1	2169	9991	2338	-2.1144	0	Down	0	NA	NA	NA	K13680//beta-mannan synthase [EC:2.4.1.32]	XP_010940677.1//PREDICTED: glucomannan 4-beta-mannosyltransferase 9-like [Elaeis guineensis]
Unigene18734_Total_1	887	21416	9182	-1.24085	0	Down	0	GO:0030875//rDNA protrusion;GO:0005634//nucleus;GO:0000786//nucleosome	GO:0046982//protein heterodimerization activity;GO:0031492//nucleosomal DNA binding	GO:0006334//nucleosome assembly	K11253//histone H3	PAN49346.1//hypothetical protein PAHAL_B00690 [Panicum hallii]
Unigene4667_Total_1	1266	9878	2283	-2.13233	0	Down	0	NA	GO:0050577//GDP-L-fucose synthase activity;GO:0016491//oxidoreductase activity;GO:0050662//coenzyme binding	GO:0009226//nucleotide-sugar biosynthetic process	K02377//GDP-L-fucose synthase [EC:1.1.1.271]	XP_007222683.1//putative GDP-L-fucose synthase 2 [Prunus persica]
Unigene18803_Total_1	1888	11494	3127	-1.89707	0	Down	0	NA	NA	NA	K11593//eukaryotic translation initiation factor 2C	XP_019707907.1//PREDICTED: uncharacterized protein LOC105050321 isoform X1 [Elaeis guineensis]
Unigene4278_Total_1	2398	4971	205	-4.61888	0	Down	0	NA	NA	NA	K04733//interleukin-1 receptor-associated kinase 4 [EC:2.7.11.1]	XP_010937820.1//PREDICTED: L-type lectin-domain containing receptor kinase VIII.1-like [Elaeis guineensis]
CL2805.Contig2_Total_1	1526	6991.47	960.77	-2.88238	0	Down	0	NA	GO:0016758//transferase activity, transferring hexosyl groups	GO:0008152//metabolic process	K13691//pathogen-inducible salicylic acid glucosyltransferase [EC:2.4.1.-]	XP_010931537.1//PREDICTED: UDP-glycosyltransferase 87A2-like [Elaeis guineensis]
Unigene19377_Total_1	4976	11298	25058	1.13016	0	Up	0	NA	NA	NA	K18443//golgi-specific brefeldin A-resistance guanine nucleotide exchange factor 1	XP_008776149.1//PREDICTED: ARF guanine-nucleotide exchange factor GNOM-like isoform X1 [Phoenix dactylifera]
Unigene7679_Total_1	1648	8331	1550	-2.44526	0	Down	0	NA	NA	NA	K01956//carbamoyl-phosphate synthase small subunit [EC:6.3.5.5]	XP_009405317.1//PREDICTED: carbamoyl-phosphate synthase small chain, chloroplastic [Musa acuminata subsp. malaccensis]
CL66.Contig10_Total_1	1755	251.27	5162.53	4.34172	0	Up	0	NA	NA	NA	NA	XP_010933255.1//PREDICTED: uncharacterized protein LOC105053699 isoform X1 [Elaeis guineensis]
Unigene4238_Total_1	836	2963	11373	1.92144	0	Up	0	NA	NA	NA	K07213//copper chaperone;K10752//histone-binding protein RBBP4	XP_010920102.1//PREDICTED: heavy metal-associated isoprenylated plant protein 27 [Elaeis guineensis]
Unigene1919_Total_1	1582	22944	10248	-1.18182	0	Down	0	NA	NA	NA	K15280//solute carrier family 35, member C2	XP_008788569.1//PREDICTED: probable sugar phosphate/phosphate translocator At5g25400 [Phoenix dactylifera]
Unigene17966_Total_1	641	4790	141	-5.1053	0	Down	0	NA	NA	NA	NA	XP_010943617.1//PREDICTED: uncharacterized protein LOC105061305 [Elaeis guineensis]
Unigene12272_Total_1	1248	21805	9489	-1.21937	0	Down	0	NA	NA	NA	K06890//uncharacterized protein	XP_020275239.1//BI1-like protein [Asparagus officinalis]
Unigene12947_Total_1	1522	1988	9406	2.22322	0	Up	0	NA	GO:0046872//metal ion binding;GO:0003676//nucleic acid binding	NA	K14794//ribosomal RNA-processing protein 12;K12614//ATP-dependent RNA helicase DDX6/DHH1 [EC:3.6.4.13];K12309//beta-galactosidase [EC:3.2.1.23]	XP_010270755.1//PREDICTED: protein indeterminate-domain 5, chloroplastic-like [Nelumbo nucifera]
Unigene4765_Total_1	930	8560	1679	-2.36905	0	Down	0	GO:0005737//cytoplasm	GO:0016836//hydro-lyase activity	GO:0006633//fatty acid biosynthetic process	K02372//3-hydroxyacyl-[acyl-carrier-protein] dehydratase [EC:4.2.1.59]	XP_010930888.1//PREDICTED: uncharacterized protein LOC105051936 [Elaeis guineensis]
Unigene3284_Total_1	1314	1381	8057	2.52549	0	Up	0	NA	NA	NA	NA	XP_010937215.1//PREDICTED: zinc finger AN1 and C2H2 domain-containing stress-associated protein 16 [Elaeis guineensis]
Unigene3923_Total_1	1602	15740	5637	-1.50048	0	Down	0	GO:0043231//intracellular membrane-bounded organelle;GO:0009941//chloroplast envelope;GO:0009570//chloroplast stroma	GO:0004739//pyruvate dehydrogenase (acetyl-transferring) activity	GO:0006096//glycolytic process;GO:0006086//acetyl-CoA biosynthetic process from pyruvate	K00161//pyruvate dehydrogenase E1 component alpha subunit [EC:1.2.4.1]	XP_020084041.1//pyruvate dehydrogenase E1 component subunit alpha-3, chloroplastic [Ananas comosus]
CL2714.Contig2_Total_1	1346	6475.58	781.65	-3.06946	0	Down	0	NA	NA	NA	K19984//exocyst complex component 5;K02184//formin 2	XP_019707906.1//PREDICTED: LOW QUALITY PROTEIN: formin-like protein 1 [Elaeis guineensis]
Unigene10682_Total_1	2006	5941	16577	1.46136	0	Up	0	NA	NA	NA	K09489//heat shock 70kDa protein 4	XP_008810145.1//PREDICTED: heat shock 70 kDa protein 8 isoform X1 [Phoenix dactylifera]
Unigene3133_Total_1	1589	332	5330	3.98584	0	Up	0	NA	NA	NA	K03362//F-box and WD-40 domain protein 1/11;K14963//COMPASS component SWD3;K16794//platelet-activating factor acetylhydrolase IB subunit alpha	ABF70017.1//WD-40 repeat family protein [Musa acuminata]
Unigene1334_Total_1	1581	4756	153	-4.97719	0	Down	0	GO:0016021//integral component of membrane	NA	NA	K14209//solute carrier family 36 (proton-coupled amino acid transporter)	XP_008786489.1//PREDICTED: amino acid permease 6-like isoform X1 [Phoenix dactylifera]
CL876.Contig1_Total_1	2529	5954.62	586.94	-3.36177	0	Down	0	NA	NA	NA	K17609//nucleoredoxin [EC:1.8.1.8]	XP_010912936.1//PREDICTED: protein SIEVE ELEMENT OCCLUSION B [Elaeis guineensis]
Unigene3267_Total_1	2096	4827	14651	1.58276	0	Up	0	NA	NA	NA	K14798//protein LTV1	XP_010909610.1//PREDICTED: protein LTV1 homolog [Elaeis guineensis]
Unigene4265_Total_1	1156	4889	34	-7.1869	0	Down	0	NA	NA	NA	NA	XP_008800081.1//PREDICTED: uncharacterized protein LOC103714568 [Phoenix dactylifera]
Unigene21336_Total_1	1393	8276	1576	-2.41171	0	Down	0	NA	GO:0030234//enzyme regulator activity	GO:0043161//proteasome-mediated ubiquitin-dependent protein catabolic process	K03037//26S proteasome regulatory subunit N7	XP_008777464.1//PREDICTED: 26S proteasome non-ATPase regulatory subunit 6 [Phoenix dactylifera]
Unigene1816_Total_1	1179	507	5805	3.4982	0	Up	0	NA	NA	NA	K09286//EREBP-like factor	XP_010939424.1//PREDICTED: ethylene-responsive transcription factor ERF071-like [Elaeis guineensis]
CL2421.Contig2_Total_1	1339	465.8	5688.02	3.5911	0	Up	0	NA	NA	NA	NA	XP_010919947.1//PREDICTED: uncharacterized protein LOC105043917 [Elaeis guineensis]
Unigene3383_Total_1	922	7821	1370	-2.53222	0	Down	0	GO:0016021//integral component of membrane	NA	NA	K11673//actin-related protein 8	XP_020085592.1//uncharacterized protein LOC109708309 [Ananas comosus]
Unigene1809_Total_1	495	9620	2231	-2.12739	0	Down	0	GO:0005634//nucleus;GO:0000786//nucleosome	GO:0003677//DNA binding;GO:0046982//protein heterodimerization activity	GO:0006334//nucleosome assembly;GO:0006352//DNA-templated transcription, initiation	K11254//histone H4	XP_020176763.1//uncharacterized protein LOC109762336 [Aegilops tauschii subsp. tauschii]
Unigene6545_Total_1	1455	2146	9633	2.14729	0	Up	0	NA	GO:0046983//protein dimerization activity	NA	K16190//glucuronokinase [EC:2.7.1.43];K13422//transcription factor MYC2	KHN31262.1//Transcription factor ICE1 [Glycine soja]
Unigene3633_Total_1	1716	7927	1425	-2.49486	0	Down	0	NA	NA	NA	K07767//katanin p60 ATPase-containing subunit A1 [EC:3.6.4.3]	XP_019707139.1//PREDICTED: katanin p60 ATPase-containing subunit A-like 2 isoform X3 [Elaeis guineensis]
CL346.Contig4_Total_1	2219	859.05	6725.2	2.94972	0	Up	0	NA	NA	NA	K04733//interleukin-1 receptor-associated kinase 4 [EC:2.7.11.1];K13199//plasminogen activator inhibitor 1 RNA-binding protein	XP_010915125.1//PREDICTED: subtilisin-like protease SBT1.5 [Elaeis guineensis]
Unigene11342_Total_1	1166	5150	315	-4.05019	0	Down	0	GO:0016021//integral component of membrane	NA	NA	K00430//peroxidase [EC:1.11.1.7]	XP_020693729.1//protein YIPF6 homolog isoform X1 [Dendrobium catenatum]
Unigene5400_Total_1	1483	4612	67	-6.12413	0	Down	0	NA	GO:0016747//transferase activity, transferring acyl groups other than amino-acyl groups	NA	K14329//agmatine coumaroyltransferase [EC:2.3.1.64 2.3.1.-];K13264//isoflavone 7-O-glucoside-6''-O-malonyltransferase [EC:2.3.1.115]	XP_010918788.1//PREDICTED: anthocyanin 5-aromatic acyltransferase-like [Elaeis guineensis]
Unigene14199_Total_1	1185	9858	2368	-2.07667	0	Down	0	NA	NA	NA	NA	XP_010919522.1//PREDICTED: NADH dehydrogenase [ubiquinone] 1 beta subcomplex subunit 8, mitochondrial [Elaeis guineensis]
Unigene3159_Total_1	1192	6804	946	-2.86551	0	Down	0	NA	NA	NA	K04646//clathrin heavy chain	XP_010922576.1//PREDICTED: clathrin heavy chain 1 [Elaeis guineensis]
Unigene15590_Total_1	1365	3354	11929	1.81148	0	Up	0	NA	NA	NA	K04733//interleukin-1 receptor-associated kinase 4 [EC:2.7.11.1];K15174//RNA polymerase II-associated factor 1;K02184//formin 2	XP_008799581.1//PREDICTED: uncharacterized protein LOC103714191 isoform X2 [Phoenix dactylifera]
Unigene1242_Total_1	4229	8592	20676	1.24785	0	Up	0	NA	GO:0005524//ATP binding;GO:0004386//helicase activity;GO:0003676//nucleic acid binding	NA	K12823//ATP-dependent RNA helicase DDX5/DBP2 [EC:3.6.4.13]	XP_010941500.1//PREDICTED: DEAD-box ATP-dependent RNA helicase 46 [Elaeis guineensis]
Unigene9111_Total_1	632	12702	3925	-1.71333	0	Down	0	GO:0005743//mitochondrial inner membrane;GO:0070469//respiratory chain	GO:0008121//ubiquinol-cytochrome-c reductase activity	GO:0022900//electron transport chain	K03350//anaphase-promoting complex subunit 3;K10684//ubiquitin-like 1-activating enzyme E1 A [EC:6.2.1.45]	XP_012077822.1//cytochrome b-c1 complex subunit 8 [Jatropha curcas]
CL2796.Contig2_Total_1	1631	90.78	4629.97	5.65344	0	Up	0	NA	NA	NA	NA	XP_008782682.1//PREDICTED: uncharacterized protein LOC103702149 [Phoenix dactylifera]
CL549.Contig2_Total_1	1051	280.77	5091.31	4.16153	0	Up	0	NA	GO:0016491//oxidoreductase activity	NA	K08081//tropinone reductase I [EC:1.1.1.206]	XP_020106988.1//tropinone reductase homolog At5g06060-like isoform X1 [Ananas comosus]
Unigene1070_Total_1	2802	10308	2618	-1.99627	0	Down	0	NA	NA	NA	K05747//Wiskott-Aldrich syndrome protein	XP_010925700.1//PREDICTED: protein CHUP1, chloroplastic-like isoform X4 [Elaeis guineensis]
Unigene17499_Total_1	1747	6663	900	-2.90722	0	Down	0	NA	NA	NA	K13496//UDP-glucosyl transferase 73C [EC:2.4.1.-]	XP_010925706.1//PREDICTED: scopoletin glucosyltransferase-like [Elaeis guineensis]
CL1052.Contig1_Total_1	3940	8958	21214	1.22472	0	Up	0	NA	NA	NA	K20641//Rho GTPase-activating protein 20;K13415//protein brassinosteroid insensitive 1 [EC:2.7.10.1 2.7.11.1]	XP_010932155.1//PREDICTED: squamosa promoter-binding-like protein 15 [Elaeis guineensis]
Unigene12820_Total_1	1016	8178	19993	1.27063	0	Up	0	GO:0005681//spliceosomal complex	NA	GO:0000398//mRNA splicing, via spliceosome	K12863//protein CWC15	XP_010934939.1//PREDICTED: protein CWC15 homolog [Elaeis guineensis]
CL2222.Contig2_Total_1	2551	5608.68	499.68	-3.50763	0	Down	0	NA	NA	NA	K14709//solute carrier family 39 (zinc transporter), member 1/2/3;K13912//deleted in malignant brain tumors 1 protein	XP_019701327.1//PREDICTED: uncharacterized protein LOC105060463 [Elaeis guineensis]
Unigene15985_Total_1	938	17984	7166	-1.34652	0	Down	0	GO:0005840//ribosome	NA	NA	K02896//large subunit ribosomal protein L24e	XP_020114363.1//60S ribosomal protein L24 [Ananas comosus]
Unigene18066_Total_1	3019	12954	4103	-1.67769	0	Down	0	NA	NA	NA	K00889//1-phosphatidylinositol-4-phosphate 5-kinase [EC:2.7.1.68]	XP_010904950.1//PREDICTED: protein ROOT HAIR DEFECTIVE 3 [Elaeis guineensis]
Unigene3520_Total_1	611	18408	7453	-1.32348	0	Down	0	NA	NA	NA	K02918//large subunit ribosomal protein L35e	GAV77056.1//Ribosomal_L29 domain-containing protein [Cephalotus follicularis]
CL1127.Contig3_Total_1	2216	6126.12	702.64	-3.14316	0	Down	0	NA	NA	NA	NA	XP_010933381.1//PREDICTED: daf-12-interacting protein 1-like [Elaeis guineensis]
CL2045.Contig1_Total_1	1625	7249.43	18465.4	1.32984	0	Up	0	NA	NA	NA	K13420//LRR receptor-like serine/threonine-protein kinase FLS2 [EC:2.7.11.1]	XP_008786172.1//PREDICTED: leucine-rich repeat extensin-like protein 4 [Phoenix dactylifera]
Unigene12245_Total_1	1237	4574	138	-5.06976	0	Down	0	NA	NA	NA	K07760//cyclin-dependent kinase [EC:2.7.11.22]	XP_010922825.1//PREDICTED: cyclin-dependent kinase B1-1 [Elaeis guineensis]
Unigene4104_Total_1	704	11540	3323	-1.81513	0	Down	0	NA	NA	NA	K02998//small subunit ribosomal protein SAe	XP_010932352.1//PREDICTED: 40S ribosomal protein SA [Elaeis guineensis]
Unigene13425_Total_1	1147	11264	3172	-1.8473	0	Down	0	GO:0016021//integral component of membrane	GO:0046872//metal ion binding;GO:0020037//heme binding	NA	K10534//nitrate reductase (NAD(P)H) [EC:1.7.1.1 1.7.1.2 1.7.1.3]	ALE65998.1//cytochrome b5 [Camellia sinensis var. sinensis]
Unigene4835_Total_1	488	4793.07	225.82	-4.42675	0	Down	0	NA	NA	NA	NA	XP_006371636.1//hypothetical protein POPTR_0019s13960g, partial [Populus trichocarpa]
Unigene6670_Total_1	1220	4837	254	-4.27026	0	Down	0	GO:0016021//integral component of membrane	GO:0005506//iron ion binding;GO:0016491//oxidoreductase activity	GO:0008610//lipid biosynthetic process	K14423//4,4-dimethyl-9beta,19-cyclopropylsterol-4alpha-methyl oxidase [EC:1.14.13.72]	XP_020260758.1//methylsterol monooxygenase 1-2-like [Asparagus officinalis]
Unigene10969_Total_1	2243	8797	1918	-2.21645	0	Down	0	GO:0016021//integral component of membrane	GO:0005524//ATP binding;GO:0016887//ATPase activity	NA	K05681//ATP-binding cassette, subfamily G (WHITE), member 2	XP_008451875.1//PREDICTED: ABC transporter G family member 14 [Cucumis melo]
Unigene2409_Total_1	2141	6627	17369	1.37104	0	Up	0	NA	NA	NA	K04733//interleukin-1 receptor-associated kinase 4 [EC:2.7.11.1]	XP_020701751.1//probable receptor-like protein kinase At1g11050 [Dendrobium catenatum]
Unigene1418_Total_1	549	193	4719	4.59277	0	Up	0	NA	NA	NA	NA	OAY79287.1//hypothetical protein ACMD2_00018 [Ananas comosus]
Unigene14782_Total_1	658	7412	1280	-2.55276	0	Down	0	NA	NA	NA	NA	XP_020087449.1//ubiquinol-cytochrome c reductase complex 6.7 kDa protein [Ananas comosus]
Unigene16469_Total_1	1518	16457	6303	-1.40363	0	Down	0	GO:0005739//mitochondrion	GO:0008483//transaminase activity;GO:0004047//aminomethyltransferase activity	GO:0006546//glycine catabolic process	K00605//aminomethyltransferase [EC:2.1.2.10]	XP_020594014.1//aminomethyltransferase, mitochondrial [Phalaenopsis equestris]
Unigene22084_Total_1	734	8193	1640	-2.33974	0	Down	0	NA	NA	NA	K03950//NADH dehydrogenase (ubiquinone) 1 alpha subcomplex subunit 6	OAY66341.1//NADH dehydrogenase (ubiquinone) 1 alpha subcomplex subunit 6 [Ananas comosus]
Unigene12942_Total_1	3227	5478	492	-3.49596	0	Down	0	NA	NA	NA	K20718//LRR receptor-like serine/threonine-protein kinase ERECTA [EC:2.7.11.1]	XP_020081626.1//LRR receptor-like serine/threonine-protein kinase ERECTA isoform X2 [Ananas comosus]
Unigene5219_Total_1	828	10435	2777	-1.92887	0	Down	0	NA	NA	NA	NA	XP_020581270.1//uncharacterized protein LOC110025250 isoform X2 [Phalaenopsis equestris]
Unigene6663_Total_1	832	32	4702	7.18002	0	Up	0	NA	NA	NA	NA	NA
CL2957.Contig1_Total_1	2016	9230.48	2158.49	-2.11543	0	Down	0	NA	NA	NA	K20471//coatomer subunit delta	XP_008813284.2//PREDICTED: LOW QUALITY PROTEIN: coatomer subunit delta-2-like [Phoenix dactylifera]
Unigene2245_Total_1	2026	10293	2709	-1.94487	0	Down	0	GO:0016021//integral component of membrane;GO:0005789//endoplasmic reticulum membrane	GO:0004579//dolichyl-diphosphooligosaccharide-protein glycotransferase activity	GO:0006486//protein glycosylation	K12666//oligosaccharyltransferase complex subunit alpha (ribophorin I)	XP_010908038.2//PREDICTED: dolichyl-diphosphooligosaccharide--protein glycosyltransferase subunit 1A [Elaeis guineensis]
CL2750.Contig1_Total_1	2374	4587.11	182.38	-4.67161	0	Down	0	GO:0005618//cell wall	GO:0045330//aspartyl esterase activity;GO:0030599//pectinesterase activity	GO:0045490//pectin catabolic process;GO:0042545//cell wall modification	K13337//peroxin-19	EMS52864.1//putative pectinesterase 68 [Triticum urartu]
Unigene968_Total_1	2090	12462	3914	-1.68986	0	Down	0	NA	GO:0008017//microtubule binding	GO:0000226//microtubule cytoskeleton organization;GO:0000910//cytokinesis	K16732//protein regulator of cytokinesis 1	XP_010913972.1//PREDICTED: 65-kDa microtubule-associated protein 1 [Elaeis guineensis]
Unigene18478_Total_1	1309	4449	140	-5.00903	0	Down	0	GO:0016021//integral component of membrane	GO:0022857//transmembrane transporter activity	NA	K07874//Ras-related protein Rab-1A;K00801//farnesyl-diphosphate farnesyltransferase [EC:2.5.1.21]	XP_009398157.1//PREDICTED: WAT1-related protein At1g21890-like [Musa acuminata subsp. malaccensis]
Unigene14244_Total_1	3600	17112	6775	-1.35576	0	Down	0	NA	NA	NA	K05761//villin 1;K05768//gelsolin	XP_010922147.1//PREDICTED: villin-2 [Elaeis guineensis]
Unigene7916_Total_1	1324	11952	3651	-1.72993	0	Down	0	GO:0009505//plant-type cell wall;GO:0005783//endoplasmic reticulum;GO:0016021//integral component of membrane;GO:0005886//plasma membrane	GO:0004128//cytochrome-b5 reductase activity, acting on NAD(P)H	GO:0022900//electron transport chain	K00326//cytochrome-b5 reductase [EC:1.6.2.2]	XP_006829810.1//NADH--cytochrome b5 reductase 1 [Amborella trichopoda]
Unigene7122_Total_1	1228	15850	5986	-1.42386	0	Down	0	NA	NA	NA	K01070//S-formylglutathione hydrolase [EC:3.1.2.12]	XP_015898082.1//PREDICTED: S-formylglutathione hydrolase [Ziziphus jujuba]
CL2962.Contig2_Total_1	1277	3953.8	12729.5	1.66782	0	Up	0	GO:0089701//U2AF	GO:0003723//RNA binding;GO:0046872//metal ion binding	GO:0000398//mRNA splicing, via spliceosome	K12836//splicing factor U2AF 35 kDa subunit	XP_020583953.1//splicing factor U2af small subunit B [Phalaenopsis equestris]
CL2550.Contig1_Total_1	3723	1166.01	7186.69	2.6047	0	Up	0	NA	NA	NA	K15078//structure-specific endonuclease subunit SLX1 [EC:3.6.1.-]	XP_010908948.1//PREDICTED: putative disease resistance protein RGA1 [Elaeis guineensis]
Unigene3776_Total_1	2861	7394	18401	1.29631	0	Up	0	NA	NA	NA	K02184//formin 2	XP_020680573.1//HSP-interacting protein [Dendrobium catenatum]
Unigene398_Total_1	439	4637	27	-7.44313	0	Down	0	NA	NA	NA	NA	XP_020105357.1//metallothionein-like protein type 3 [Ananas comosus]
CL2763.Contig1_Total_1	680	9945	2576	-1.96788	0	Down	0	GO:0005747//mitochondrial respiratory chain complex I	NA	NA	K03966//NADH dehydrogenase (ubiquinone) 1 beta subcomplex subunit 10	XP_010933439.1//PREDICTED: NADH dehydrogenase [ubiquinone] 1 beta subcomplex subunit 10-B [Elaeis guineensis]
CL1095.Contig2_Total_1	1672	7984.31	1596.89	-2.34095	0	Down	0	NA	NA	NA	NA	XP_010916392.1//PREDICTED: uncharacterized protein LOC105041222 [Elaeis guineensis]
Unigene11513_Total_1	1103	14087	4939	-1.53112	0	Down	0	GO:0019773//proteasome core complex, alpha-subunit complex;GO:0005634//nucleus;GO:0005737//cytoplasm	GO:0004298//threonine-type endopeptidase activity	GO:0006511//ubiquitin-dependent protein catabolic process	K02730//20S proteasome subunit alpha 1 [EC:3.4.25.1]	XP_009380029.1//PREDICTED: proteasome subunit alpha type-6 [Musa acuminata subsp. malaccensis]
Unigene10989_Total_1	1387	3854	12500	1.67846	0	Up	0	GO:0005634//nucleus	GO:0043565//sequence-specific DNA binding;GO:0003700//transcription factor activity, sequence-specific DNA binding	NA	K09419//heat shock transcription factor, other eukaryote	XP_010919270.1//PREDICTED: heat stress transcription factor B-2c-like [Elaeis guineensis]
Unigene6631_Total_1	945	5848	672	-3.14045	0	Down	0	NA	NA	NA	K20728//vegetative storage protein 2	XP_017699468.1//PREDICTED: acid phosphatase 1 isoform X1 [Phoenix dactylifera]
Unigene6637_Total_1	749	19251	8223	-1.24624	0	Down	0	GO:0005840//ribosome;GO:0022625//cytosolic large ribosomal subunit	GO:0003735//structural constituent of ribosome;GO:0070180//large ribosomal subunit rRNA binding	GO:0006412//translation	K02894//large subunit ribosomal protein L23e	BAS81551.1//Os02g0814700, partial [Oryza sativa Japonica Group]
Unigene21677_Total_1	692	5043	14549	1.50952	0	Up	0	GO:0015629//actin cytoskeleton	GO:0003779//actin binding	GO:0030042//actin filament depolymerization	K05765//cofilin	XP_010933328.1//PREDICTED: actin-depolymerizing factor 5 [Elaeis guineensis]
CL2669.Contig2_Total_1	468	116.81	4402.57	5.21707	0	Up	0	GO:0005634//nucleus	GO:0003677//DNA binding;GO:0003700//transcription factor activity, sequence-specific DNA binding	GO:0050832//defense response to fungus;GO:0001944//vasculature development;GO:0010200//response to chitin;GO:0051301//cell division;GO:0006351//transcription, DNA-templated	K09286//EREBP-like factor	XP_020149094.1//ethylene-responsive transcription factor ERF109-like [Aegilops tauschii subsp. tauschii]
Unigene822_Total_1	1206	6569	968	-2.78164	0	Down	0	NA	NA	NA	K13789//geranylgeranyl diphosphate synthase, type II [EC:2.5.1.1 2.5.1.10 2.5.1.29]	XP_020094803.1//heterodimeric geranylgeranyl pyrophosphate synthase small subunit, chloroplastic [Ananas comosus]
Unigene14129_Total_1	685	62	4368	6.11952	0	Up	0	NA	GO:0004857//enzyme inhibitor activity	NA	NA	XP_008808258.1//PREDICTED: putative invertase inhibitor [Phoenix dactylifera]
CL3793.Contig4_Total_1	1508	10683	2993.45	-1.85448	0	Down	0	NA	NA	NA	NA	NA
CL2252.Contig3_Total_1	1497	5210.13	440.76	-3.5823	0	Down	0	NA	NA	NA	K00510//heme oxygenase (biliverdin-producing) [EC:1.14.14.18]	XP_020088889.1//heme oxygenase 1, chloroplastic-like [Ananas comosus]
Unigene5456_Total_1	1710	4474.77	183.58	-4.62638	0	Down	0	NA	NA	NA	K13422//transcription factor MYC2	NA
Unigene1528_Total_1	2522	11971	3722	-1.70444	0	Down	0	NA	NA	NA	K04733//interleukin-1 receptor-associated kinase 4 [EC:2.7.11.1]	XP_010934669.1//PREDICTED: leucine-rich repeat receptor protein kinase EMS1 [Elaeis guineensis]
Unigene14206_Total_1	837	1410	7684	2.42712	0	Up	0	NA	NA	NA	K20318//protein SYS1;K02184//formin 2	OAY85790.1//hypothetical protein ACMD2_14930 [Ananas comosus]
Unigene12941_Total_1	2182	1474	7824	2.38913	0	Up	0	NA	NA	NA	K15502//serine/threonine-protein phosphatase 6 regulatory ankyrin repeat subunit A	XP_010908526.1//PREDICTED: ankyrin repeat-containing protein At5g02620-like [Elaeis guineensis]
Unigene6896_Total_1	1359	223	4649	4.36276	0	Up	0	GO:0048046//apoplast;GO:0005618//cell wall	GO:0016762//xyloglucan:xyloglucosyl transferase activity;GO:0004553//hydrolase activity, hydrolyzing O-glycosyl compounds	GO:0010411//xyloglucan metabolic process;GO:0042546//cell wall biogenesis;GO:0071555//cell wall organization	K08235//xyloglucan:xyloglucosyl transferase [EC:2.4.1.207]	XP_009401243.1//PREDICTED: probable xyloglucan endotransglucosylase/hydrolase protein 30 [Musa acuminata subsp. malaccensis]
Unigene5128_Total_1	3248	5997	745	-3.02797	0	Down	0	GO:0016021//integral component of membrane	NA	NA	K04733//interleukin-1 receptor-associated kinase 4 [EC:2.7.11.1]	XP_020091679.1//protein QUIRKY [Ananas comosus]
Unigene1784_Total_1	972	1458	7782	2.39711	0	Up	0	GO:0005634//nucleus	GO:0003677//DNA binding;GO:0003700//transcription factor activity, sequence-specific DNA binding	GO:0006351//transcription, DNA-templated	K09286//EREBP-like factor	XP_009384526.1//PREDICTED: dehydration-responsive element-binding protein 1G-like [Musa acuminata subsp. malaccensis]
Unigene15352_Total_1	1273	9316	2283	-2.04782	0	Down	0	NA	NA	NA	K20893//probable galacturonosyltransferase-like 1 [EC:2.4.1.-]	XP_010941934.2//PREDICTED: probable galacturonosyltransferase-like 1 [Elaeis guineensis]
Unigene12857_Total_1	1817	4487	31	-7.19638	0	Down	0	GO:0016021//integral component of membrane	NA	NA	K08150//MFS transporter, SP family, solute carrier family 2 (myo-inositol transporter), member 13	NP_001281033.1//polyol transporter 5-like [Malus domestica]
Unigene11277_Total_1	837	11489.4	3461.66	-1.74981	0	Down	0	GO:0005774//vacuolar membrane;GO:0033179//proton-transporting V-type ATPase, V0 domain;GO:0016021//integral component of membrane	GO:0015078//hydrogen ion transmembrane transporter activity	GO:0015991//ATP hydrolysis coupled proton transport	K02155//V-type H+-transporting ATPase 16kDa proteolipid subunit	XP_006304215.1//hypothetical protein CARUB_v10010325mg [Capsella rubella]
Unigene15826_Total_1	607	10564	2949	-1.8599	0	Down	0	GO:0005840//ribosome	GO:0003735//structural constituent of ribosome	GO:0006412//translation	K02929//large subunit ribosomal protein L44e	KQL23469.1//hypothetical protein SETIT_031424mg [Setaria italica]
CL3304.Contig1_Total_1	1193	6907.26	1135.57	-2.62374	0	Down	0	NA	NA	NA	K01188//beta-glucosidase [EC:3.2.1.21]	XP_010923227.1//PREDICTED: uncharacterized protein At3g49720 isoform X1 [Elaeis guineensis]
CL798.Contig2_Total_1	586	5580.24	590.89	-3.25841	0	Down	0	GO:0005634//nucleus	GO:0005525//GTP binding;GO:0003924//GTPase activity	GO:0006913//nucleocytoplasmic transport;GO:0015031//protein transport	K07936//GTP-binding nuclear protein Ran	CDY42324.1//BnaC02g09300D [Brassica napus]
Unigene2417_Total_1	1991	21509	9826	-1.14931	0	Down	0	GO:0005622//intracellular	GO:0003746//translation elongation factor activity;GO:0005525//GTP binding;GO:0003924//GTPase activity	NA	K02358//elongation factor Tu	XP_009386686.1//PREDICTED: elongation factor Tu, chloroplastic-like [Musa acuminata subsp. malaccensis]
Unigene1143_Total_1	2337	5305	14875	1.46842	0	Up	0	NA	NA	NA	NA	XP_008799887.1//PREDICTED: uncharacterized protein LOC103714424 [Phoenix dactylifera]
Unigene5131_Total_1	4035	5372	14986	1.46104	0	Up	0	NA	GO:0005524//ATP binding;GO:0004672//protein kinase activity	NA	K04424//sterile alpha motif and leucine zipper containing kinase AZK [EC:2.7.11.25];K04422//mitogen-activated protein kinase kinase kinase 13 [EC:2.7.11.25]	XP_010929239.1//PREDICTED: uncharacterized protein LOC105050784 [Elaeis guineensis]
CL2193.Contig1_Total_1	2368	5159	445	-3.55426	0	Down	0	NA	NA	NA	K01807//ribose 5-phosphate isomerase A [EC:5.3.1.6];K10990//RecQ-mediated genome instability protein 1	AQX44121.1//metal-nicotianamine transporter YSL12 [Dendrobium catenatum]
Unigene16423_Total_1	1548	9518	2418	-1.99589	0	Down	0	NA	NA	NA	K16573//gamma-tubulin complex component 6	XP_020575418.1//protein trichome birefringence-like 26 isoform X1 [Phalaenopsis equestris]
Unigene22346_Total_1	691	12842	4277	-1.60524	0	Down	0	NA	NA	NA	NA	OAY67924.1//DNA-binding protein S1FA2 [Ananas comosus]
Unigene4024_Total_1	1403	5028	405	-3.65303	0	Down	0	NA	NA	NA	K13034//L-3-cyanoalanine synthase/ cysteine synthase [EC:2.5.1.47 4.4.1.9]	XP_009401845.1//PREDICTED: bifunctional L-3-cyanoalanine synthase/cysteine synthase 2, mitochondrial [Musa acuminata subsp. malaccensis]
CL3017.Contig1_Total_1	801	2431.01	9709.24	1.97876	0	Up	0	NA	NA	NA	NA	XP_020271232.1//late embryogenesis abundant protein Lea14-A-like [Asparagus officinalis]
Unigene10581_Total_1	2377	4897	14146	1.51138	0	Up	0	NA	NA	NA	K19996//phosphatidylinositol transfer protein SFH5;K02433//aspartyl-tRNA(Asn)/glutamyl-tRNA(Gln) amidotransferase subunit A [EC:6.3.5.6 6.3.5.7]	XP_019710043.1//PREDICTED: phosphatidylinositol/phosphatidylcholine transfer protein SFH6 [Elaeis guineensis]
Unigene11080_Total_1	420	6848	1137	-2.60949	0	Down	0	NA	NA	NA	NA	XP_020106439.1//wound-induced basic protein [Ananas comosus]
Unigene3139_Total_1	733	25578	12727	-1.02605	0	Down	0	GO:0005840//ribosome	GO:0003735//structural constituent of ribosome	GO:0006412//translation	K02901//large subunit ribosomal protein L27e	XP_009395723.1//PREDICTED: 60S ribosomal protein L27-like [Musa acuminata subsp. malaccensis]
CL1783.Contig2_Total_1	1993	4437.61	201.19	-4.4822	0	Down	0	NA	NA	NA	K04730//interleukin-1 receptor-associated kinase 1 [EC:2.7.11.1];K03509//DNA polymerase eta [EC:2.7.7.7];K13675//UDP-glucose:O-linked fucose beta-1,3-glucosyltransferase [EC:2.4.1.-]	XP_010919100.1//PREDICTED: uncharacterized protein LOC105043302 [Elaeis guineensis]
Unigene17804_Total_1	861	11972	3790	-1.67844	0	Down	0	GO:0005783//endoplasmic reticulum;GO:0005794//Golgi apparatus	GO:0005525//GTP binding	GO:0006886//intracellular protein transport;GO:0016192//vesicle-mediated transport	K07953//GTP-binding protein SAR1 [EC:3.6.5.-]	XP_008781083.1//PREDICTED: GTP-binding protein SAR1A [Phoenix dactylifera]
Unigene4291_Total_1	1090	4278	143	-4.92189	0	Down	0	GO:0046658//anchored component of plasma membrane	NA	NA	K17964//leucine-rich PPR motif-containing protein, mitochondrial	XP_010657383.1//PREDICTED: uncharacterized GPI-anchored protein At4g28100 [Vitis vinifera]
CL1380.Contig1_Total_1	2056	1843.39	8502.55	2.18649	0	Up	0	NA	NA	NA	K04427//mitogen-activated protein kinase kinase kinase 7 [EC:2.7.11.25];K16573//gamma-tubulin complex component 6	XP_020268750.1//protein trichome birefringence-like 2 isoform X1 [Asparagus officinalis]
Unigene11318_Total_1	2402	17314	7093	-1.30651	0	Down	0	NA	NA	NA	K01733//threonine synthase [EC:4.2.3.1]	XP_008803235.1//PREDICTED: threonine synthase, chloroplastic-like [Phoenix dactylifera]
Unigene5900_Total_1	1411	4241	45	-6.57738	0	Down	0	GO:0016021//integral component of membrane	GO:0052692//raffinose alpha-galactosidase activity	GO:0005975//carbohydrate metabolic process	K07407//alpha-galactosidase [EC:3.2.1.22]	XP_010910002.1//PREDICTED: alpha-galactosidase 1 [Elaeis guineensis]
Unigene546_Total_1	586	7686	1532	-2.34586	0	Down	0	NA	NA	NA	NA	AAS20985.1//At1g67350-like protein [Hyacinthus orientalis]
CL2805.Contig1_Total_1	1511	5638.53	647.23	-3.14201	0	Down	0	NA	GO:0016758//transferase activity, transferring hexosyl groups	GO:0008152//metabolic process	K13691//pathogen-inducible salicylic acid glucosyltransferase [EC:2.4.1.-]	XP_010931537.1//PREDICTED: UDP-glycosyltransferase 87A2-like [Elaeis guineensis]
Unigene1205_Total_1	603	6810	1135	-2.60401	0	Down	0	NA	NA	NA	NA	XP_010925446.1//PREDICTED: transmembrane protein 258 [Elaeis guineensis]
Unigene15468_Total_1	507	202	4479	4.45171	0	Up	0	NA	NA	NA	NA	XP_020080310.1//protein NEGATIVE REGULATOR OF RESISTANCE-like [Ananas comosus]
Unigene623_Total_1	586	4514	238	-4.26442	0	Down	0	NA	NA	NA	NA	XP_009417273.2//PREDICTED: uncharacterized protein LOC103997693 [Musa acuminata subsp. malaccensis]
Unigene15490_Total_1	824	9652	2529	-1.9513	0	Down	0	GO:0005730//nucleolus;GO:0032040//small-subunit processome;GO:0030529//intracellular ribonucleoprotein complex;GO:0031428//box C/D snoRNP complex;GO:0071011//precatalytic spliceosome;GO:0046540//U4/U6 x U5 tri-snRNP complex	GO:0003723//RNA binding	GO:0000470//maturation of LSU-rRNA;GO:0042254//ribosome biogenesis;GO:0000398//mRNA splicing, via spliceosome;GO:0030490//maturation of SSU-rRNA	K12845//U4/U6 small nuclear ribonucleoprotein SNU13	XP_019186214.1//PREDICTED: NHP2-like protein 1 [Ipomoea nil]
Unigene9123_Total_1	737	5230	500	-3.40585	0	Down	0	GO:0005840//ribosome	GO:0003735//structural constituent of ribosome	GO:0006414//translational elongation	K02943//large subunit ribosomal protein LP2	XP_018820484.1//PREDICTED: 60S acidic ribosomal protein P2-2-like [Juglans regia]
Unigene5543_Total_1	537	4544	255	-4.17444	0	Down	0	NA	NA	NA	K01051//pectinesterase [EC:3.1.1.11]	OAY63767.1//putative pectinesterase/pectinesterase inhibitor 51 [Ananas comosus]
Unigene1752_Total_1	1537	1978	8732	2.12323	0	Up	0	NA	NA	NA	K09510//DnaJ homolog subfamily B member 4	XP_010916015.1//PREDICTED: dnaJ homolog subfamily B member 13-like [Elaeis guineensis]
Unigene16805_Total_1	562	21142	9702	-1.1428	0	Down	0	GO:0005840//ribosome	GO:0003735//structural constituent of ribosome	GO:0006412//translation	K02983//small subunit ribosomal protein S30e	KGN60553.1//40S ribosomal protein S30-like [Cucumis sativus]
CL2092.Contig2_Total_1	708	5327.83	541.54	-3.31745	0	Down	0	NA	NA	NA	NA	XP_019702993.1//PREDICTED: uncharacterized protein LOC105035766 isoform X2 [Elaeis guineensis]
Unigene2520_Total_1	917	4713	320	-3.89955	0	Down	0	NA	NA	NA	NA	XP_010907509.1//PREDICTED: uncharacterized protein LOC105034159 [Elaeis guineensis]
Unigene9940_Total_1	1596	7324	1391	-2.41555	0	Down	0	NA	NA	NA	K01267//aspartyl aminopeptidase [EC:3.4.11.21]	XP_008807558.1//PREDICTED: probable aspartyl aminopeptidase isoform X2 [Phoenix dactylifera]
Unigene22337_Total_1	1491	6030	827	-2.88524	0	Down	0	NA	NA	NA	K19892//glucan endo-1,3-beta-glucosidase 4 [EC:3.2.1.39];K19891//glucan endo-1,3-beta-glucosidase 1/2/3 [EC:3.2.1.39];K02184//formin 2	XP_010940844.1//PREDICTED: glucan endo-1,3-beta-glucosidase 11-like [Elaeis guineensis]
Unigene7483_Total_1	1379	9684	2578	-1.92839	0	Down	0	GO:0005622//intracellular	GO:0004843//thiol-dependent ubiquitin-specific protease activity	GO:0006511//ubiquitin-dependent protein catabolic process;GO:0016579//protein deubiquitination	K05610//ubiquitin carboxyl-terminal hydrolase L5 [EC:3.4.19.12]	XP_010907454.1//PREDICTED: ubiquitin carboxyl-terminal hydrolase 2 isoform X1 [Elaeis guineensis]
CL963.Contig2_Total_1	1973	10264.9	2895.98	-1.84463	0	Down	0	NA	NA	NA	K00873//pyruvate kinase [EC:2.7.1.40]	XP_020702277.1//pyruvate kinase, cytosolic isozyme [Dendrobium catenatum]
Unigene13442_Total_1	2035	10864	3228	-1.76989	0	Down	0	NA	NA	NA	K04733//interleukin-1 receptor-associated kinase 4 [EC:2.7.11.1]	XP_020672423.1//probable inactive receptor kinase At2g26730 [Dendrobium catenatum]
Unigene14230_Total_1	1121	5227	516	-3.35958	0	Down	0	NA	GO:0019904//protein domain specific binding	NA	K06630//14-3-3 protein epsilon	XP_020257437.1//14-3-3 protein 7-like [Asparagus officinalis]
Unigene5979_Total_1	1336	6204	905	-2.79625	0	Down	0	NA	NA	NA	K13066//caffeic acid 3-O-methyltransferase [EC:2.1.1.68];K05279//flavonol 3-O-methyltransferase [EC:2.1.1.76]	XP_010935841.1//PREDICTED: quercetin 3-O-methyltransferase 1 isoform X1 [Elaeis guineensis]
Unigene16560_Total_1	394	23021	11053	-1.07756	0	Down	0	NA	GO:0003677//DNA binding;GO:0008270//zinc ion binding	GO:0006355//regulation of transcription, DNA-templated	K09250//cellular nucleic acid-binding protein	XP_016497641.1//PREDICTED: glycine-rich protein 2-like [Nicotiana tabacum]
Unigene8032_Total_1	691	6003	822	-2.88752	0	Down	0	GO:0005739//mitochondrion	GO:0008137//NADH dehydrogenase (ubiquinone) activity	NA	K03963//NADH dehydrogenase (ubiquinone) 1 beta subcomplex subunit 7	XP_010918326.1//PREDICTED: NADH dehydrogenase [ubiquinone] 1 beta subcomplex subunit 7-like [Elaeis guineensis]
CL3509.Contig1_Total_1	1532	3806	12114	1.65128	0	Up	0	NA	NA	NA	K04733//interleukin-1 receptor-associated kinase 4 [EC:2.7.11.1]	XP_008801916.1//PREDICTED: calmodulin-binding receptor-like cytoplasmic kinase 3 isoform X1 [Phoenix dactylifera]
Unigene13282_Total_1	825	5045	452	-3.4995	0	Down	0	GO:0005634//nucleus	GO:0003677//DNA binding	GO:0010197//polar nucleus fusion	K11296//high mobility group protein B3	XP_008810905.1//PREDICTED: high mobility group B protein 7-like [Phoenix dactylifera]
Unigene9627_Total_1	925	10214	2877	-1.84695	0	Down	0	GO:0005634//nucleus;GO:0019774//proteasome core complex, beta-subunit complex;GO:0005737//cytoplasm	GO:0004298//threonine-type endopeptidase activity	GO:0043161//proteasome-mediated ubiquitin-dependent protein catabolic process	K02735//20S proteasome subunit beta 3 [EC:3.4.25.1]	XP_010243518.1//PREDICTED: proteasome subunit beta type-3 [Nelumbo nucifera]
CL483.Contig1_Total_1	1137	763	5938.91	2.9414	0	Up	0	NA	GO:0071949//FAD binding	NA	K00480//salicylate hydroxylase [EC:1.14.13.1];K09838//zeaxanthin epoxidase [EC:1.14.15.21]	ONK66214.1//uncharacterized protein A4U43_C06F5410 [Asparagus officinalis]
Unigene20725_Total_1	1041	4071	60	-6.10332	0	Down	0	NA	GO:0004721//phosphoprotein phosphatase activity	NA	K15731//carboxy-terminal domain RNA polymerase II polypeptide A small phosphatase [EC:3.1.3.16]	XP_010916740.2//PREDICTED: CTD small phosphatase-like protein [Elaeis guineensis]
CL1580.Contig1_Total_1	3462	200.95	4380.01	4.42698	0	Up	0	NA	NA	NA	NA	XP_010935267.1//PREDICTED: BTB/POZ domain-containing protein At2g30600 [Elaeis guineensis]
CL66.Contig11_Total_1	1880	1046.91	6622.89	2.64228	0	Up	0	NA	NA	NA	NA	XP_010933255.1//PREDICTED: uncharacterized protein LOC105053699 isoform X1 [Elaeis guineensis]
Unigene3433_Total_1	703	4443	247	-4.18799	0	Down	0	NA	NA	NA	K05740//diaphanous 1;K05747//Wiskott-Aldrich syndrome protein	XP_013700858.1//PREDICTED: leucine-rich repeat extensin-like protein 5 [Brassica napus]
Unigene3467_Total_1	523	11725	3748	-1.66444	0	Down	0	NA	NA	NA	K02877//large subunit ribosomal protein L15e	XP_010919627.1//PREDICTED: 60S ribosomal protein L15 [Elaeis guineensis]
CL2383.Contig2_Total_1	4149	2230.1	9140.56	2.01613	0	Up	0	NA	NA	NA	K00924;K17422//large subunit ribosomal protein L41;K13420//LRR receptor-like serine/threonine-protein kinase FLS2 [EC:2.7.11.1]	XP_010928049.1//PREDICTED: probable LRR receptor-like serine/threonine-protein kinase At4g26540 [Elaeis guineensis]
CL2926.Contig1_Total_1	1799	350.59	4806	3.75794	0	Up	0	GO:0005634//nucleus	GO:0043565//sequence-specific DNA binding;GO:0003700//transcription factor activity, sequence-specific DNA binding	NA	K09338//homeobox-leucine zipper protein	XP_020241391.1//homeobox-leucine zipper protein HOX6-like [Asparagus officinalis]
Unigene8566_Total_1	1370	7697	1600	-2.28527	0	Down	0	NA	NA	NA	K00645//[acyl-carrier-protein] S-malonyltransferase [EC:2.3.1.39]	XP_010921022.1//PREDICTED: uncharacterized protein LOC105044732 [Elaeis guineensis]
Unigene1399_Total_1	1531	4300	200	-4.44531	0	Down	0	NA	NA	NA	K08900//mitochondrial chaperone BCS1	XP_010917250.1//PREDICTED: AAA-ATPase At4g30250-like [Elaeis guineensis]
Unigene15806_Total_1	804	5519	14962	1.41978	0	Up	0	GO:0016021//integral component of membrane;GO:0005886//plasma membrane	GO:0005199//structural constituent of cell wall;GO:0005524//ATP binding;GO:0004675//transmembrane receptor protein serine/threonine kinase activity	GO:0006468//protein phosphorylation;GO:0007166//cell surface receptor signaling pathway	K13448//calcium-binding protein CML	XP_021741524.1//proline-rich receptor-like protein kinase PERK1 [Chenopodium quinoa]
CL3170.Contig2_Total_1	875	9604.06	2572.86	-1.91931	0	Down	0	NA	NA	NA	K15730//cytosolic prostaglandin-E synthase [EC:5.3.99.3]	XP_010906988.1//PREDICTED: uncharacterized protein OsI_027940 [Elaeis guineensis]
Unigene4405_Total_1	2107	4466	260	-4.12144	0	Down	0	NA	GO:0102148;GO:0004563//beta-N-acetylhexosaminidase activity	GO:0005975//carbohydrate metabolic process	K12373//hexosaminidase [EC:3.2.1.52]	XP_020582162.1//beta-hexosaminidase 3-like isoform X1 [Phalaenopsis equestris]
Unigene731_Total_1	1547	5424	610	-3.17152	0	Down	0	NA	NA	NA	K01184//polygalacturonase [EC:3.2.1.15];K01213//galacturan 1,4-alpha-galacturonidase [EC:3.2.1.67]	XP_008810119.1//PREDICTED: probable polygalacturonase isoform X1 [Phoenix dactylifera]
CL659.Contig1_Total_1	678	6838.9	1205.32	-2.52339	0	Down	0	NA	NA	NA	NA	XP_010087311.1//hypothetical protein L484_000744 [Morus notabilis]
Unigene3679_Total_1	2086	1851	8352	2.15477	0	Up	0	NA	NA	NA	NA	XP_008798160.1//PREDICTED: methyl-CpG-binding domain-containing protein 2-like [Phoenix dactylifera]
Unigene19352_Total_1	4019	6021	15752	1.36842	0	Up	0	NA	NA	NA	K11838//ubiquitin carboxyl-terminal hydrolase 7 [EC:3.4.19.12]	XP_010932555.1//PREDICTED: MATH domain-containing protein At5g43560-like isoform X1 [Elaeis guineensis]
Unigene14380_Total_1	535	15732	6225	-1.3566	0	Down	0	NA	NA	NA	K02922//large subunit ribosomal protein L37e	XP_010910777.1//PREDICTED: 60S ribosomal protein L37-3 [Elaeis guineensis]
Unigene4641_Total_1	1133	569	5389	3.22447	0	Up	0	NA	NA	NA	NA	XP_008780274.1//PREDICTED: uncharacterized protein LOC103700077 [Phoenix dactylifera]
CL3205.Contig1_Total_1	1293	255.58	4495.35	4.11754	0	Up	0	NA	NA	NA	K08332	XP_008776156.1//PREDICTED: U-box domain-containing protein 4 [Phoenix dactylifera]
CL3766.Contig2_Total_1	1728	2903	10379	1.81901	0	Up	0	GO:0016021//integral component of membrane	NA	NA	K04714//shingomyelin synthase [EC:2.7.8.27]	XP_008785466.1//PREDICTED: phosphatidylinositol:ceramide inositolphosphotransferase-like isoform X1 [Phoenix dactylifera]
Unigene1107_Total_1	1584	763	5883	2.92775	0	Up	0	NA	GO:0046872//metal ion binding;GO:0004722//protein serine/threonine phosphatase activity	NA	K01102//pyruvate dehydrogenase phosphatase [EC:3.1.3.43]	XP_020092417.1//probable protein phosphatase 2C 78 [Ananas comosus]
Unigene17753_Total_1	544	5397	612	-3.1596	0	Down	0	NA	NA	NA	K02875//large subunit ribosomal protein L14e	XP_010906790.2//PREDICTED: uncharacterized protein LOC105033615 [Elaeis guineensis]
Unigene22105_Total_1	1195	7719	1632	-2.26082	0	Down	0	NA	NA	NA	NA	XP_010941047.1//PREDICTED: protein EXORDIUM-like 3 [Elaeis guineensis]
Unigene7638_Total_1	3115	7458	17980	1.25049	0	Up	0	NA	NA	NA	K09338//homeobox-leucine zipper protein	XP_008791541.1//PREDICTED: homeobox-leucine zipper protein HOX9-like isoform X1 [Phoenix dactylifera]
CL3639.Contig1_Total_1	2049	10789.8	3258.19	-1.74657	0	Down	0	GO:0016021//integral component of membrane	GO:0016491//oxidoreductase activity	GO:0006629//lipid metabolic process	K13076//Delta8-fatty-acid desaturase [EC:1.14.19.4]	XP_010917106.1//PREDICTED: acyl-lipid (9-3)-desaturase-like [Elaeis guineensis]
Unigene4562_Total_1	1960	6632	16673	1.31095	0	Up	0	NA	NA	NA	K00737//beta-1,4-mannosyl-glycoprotein beta-1,4-N-acetylglucosaminyltransferase [EC:2.4.1.144]	XP_020703437.1//beta-1,4-mannosyl-glycoprotein 4-beta-N-acetylglucosaminyltransferase-like isoform X1 [Dendrobium catenatum]
Unigene8550_Total_1	2796	237	4416	4.20074	0	Up	0	NA	NA	NA	K04733//interleukin-1 receptor-associated kinase 4 [EC:2.7.11.1]	XP_019705509.1//PREDICTED: G-type lectin S-receptor-like serine/threonine-protein kinase At2g19130 [Elaeis guineensis]
Unigene21631_Total_1	1201	6473	1067	-2.61992	0	Down	0	GO:0005634//nucleus	GO:0008270//zinc ion binding	GO:0009416//response to light stimulus;GO:0009909//regulation of flower development	K12135//zinc finger protein CONSTANS	XP_010913626.1//PREDICTED: zinc finger protein CONSTANS-LIKE 4 [Elaeis guineensis]
Unigene6132_Total_1	2083	14228	5318	-1.43882	0	Down	0	NA	GO:0004489//methylenetetrahydrofolate reductase (NAD(P)H) activity	GO:0006555//methionine metabolic process;GO:0035999//tetrahydrofolate interconversion	K00297//methylenetetrahydrofolate reductase (NADPH) [EC:1.5.1.20]	XP_010922851.1//PREDICTED: methylenetetrahydrofolate reductase 1 [Elaeis guineensis]
Unigene22110_Total_1	1714	2189	8965	2.01499	0	Up	0	NA	NA	NA	K14494//DELLA protein	APY23911.1//DELLA protein GAI, partial [Lilium formosanum x Lilium longiflorum]
Unigene16516_Total_1	984	9273	2444	-1.94284	0	Down	0	NA	NA	NA	K07904//Ras-related protein Rab-11A	XP_008790017.1//PREDICTED: ras-related protein RIC2 [Phoenix dactylifera]
CL2928.Contig1_Total_1	2195	4076.31	144.66	-4.83557	0	Down	0	NA	NA	NA	K00558//DNA (cytosine-5)-methyltransferase 1 [EC:2.1.1.37]	XP_010936992.1//PREDICTED: DNA (cytosine-5)-methyltransferase CMT3 [Elaeis guineensis]
Unigene15808_Total_1	1279	11068	3446	-1.70244	0	Down	0	NA	GO:0004316//3-oxoacyl-[acyl-carrier-protein] reductase (NADPH) activity;GO:0051287//NAD binding	GO:0006633//fatty acid biosynthetic process	K00059//3-oxoacyl-[acyl-carrier protein] reductase [EC:1.1.1.100]	XP_008792222.1//PREDICTED: 3-oxoacyl-[acyl-carrier-protein] reductase 4 [Phoenix dactylifera]
Unigene2765_Total_1	2066	2874	10251	1.81559	0	Up	0	NA	GO:0008686//3,4-dihydroxy-2-butanone-4-phosphate synthase activity;GO:0003935//GTP cyclohydrolase II activity	GO:0009231//riboflavin biosynthetic process	K14652//3,4-dihydroxy 2-butanone 4-phosphate synthase / GTP cyclohydrolase II [EC:4.1.99.12 3.5.4.25]	XP_009380880.1//PREDICTED: probable bifunctional riboflavin biosynthesis protein RIBA 1, chloroplastic [Musa acuminata subsp. malaccensis]
CL1701.Contig2_Total_1	2406	24178	12051	-1.02359	0	Down	0	NA	NA	NA	K00703//starch synthase [EC:2.4.1.21];K15193//protein SPT2	XP_010909946.1//PREDICTED: glycogen synthase isoform X1 [Elaeis guineensis]
Unigene17743_Total_1	1029	5392	632	-3.11187	0	Down	0	NA	NA	NA	NA	XP_004297665.1//PREDICTED: uncharacterized protein LOC101293582 [Fragaria vesca subsp. vesca]
Unigene7643_Total_1	1844	11096	3469	-1.69649	0	Down	0	NA	NA	NA	K04733//interleukin-1 receptor-associated kinase 4 [EC:2.7.11.1];K04035//magnesium-protoporphyrin IX monomethyl ester (oxidative) cyclase [EC:1.14.13.81]	XP_019704291.1//PREDICTED: uncharacterized protein At5g49945 [Elaeis guineensis]
CL305.Contig2_Total_1	2546	3060.49	10584.3	1.77105	0	Up	0	GO:0016021//integral component of membrane	GO:0004674//protein serine/threonine kinase activity;GO:0005524//ATP binding	NA	K13418//somatic embryogenesis receptor kinase 1 [EC:2.7.10.1 2.7.11.1];K04733//interleukin-1 receptor-associated kinase 4 [EC:2.7.11.1]	XP_010929457.1//PREDICTED: protein NSP-INTERACTING KINASE 1-like [Elaeis guineensis]
Unigene11192_Total_1	759	10894	3357	-1.71733	0	Down	0	NA	NA	NA	K03949//NADH dehydrogenase (ubiquinone) 1 alpha subcomplex subunit 5	XP_020586873.1//probable NADH dehydrogenase [ubiquinone] 1 alpha subcomplex subunit 5, mitochondrial [Phalaenopsis equestris]
Unigene21108_Total_1	467	10375	3070	-1.77584	0	Down	0	GO:0005874//microtubule;GO:0005737//cytoplasm	GO:0005200//structural constituent of cytoskeleton;GO:0005525//GTP binding;GO:0003924//GTPase activity	GO:0007017//microtubule-based process	K07375//tubulin beta	XP_020084695.1//tubulin beta chain-like [Ananas comosus]
CL735.Contig2_Total_1	2427	4723.24	13475.1	1.49341	0	Up	0	NA	GO:0004252//serine-type endopeptidase activity	NA	K04733//interleukin-1 receptor-associated kinase 4 [EC:2.7.11.1];K08653//membrane-bound transcription factor site-1 protease [EC:3.4.21.112];K13199//plasminogen activator inhibitor 1 RNA-binding protein	XP_008802434.2//PREDICTED: subtilisin-like protease SBT1.7 [Phoenix dactylifera]
Unigene19533_Total_1	1329	20569	9554	-1.12534	0	Down	0	NA	NA	NA	K09338//homeobox-leucine zipper protein	XP_010928608.1//PREDICTED: homeobox-leucine zipper protein HOX16-like isoform X2 [Elaeis guineensis]
Unigene65_Total_1	1119	6659	1180	-2.51556	0	Down	0	GO:0005838//proteasome regulatory particle	NA	GO:0006508//proteolysis	K03031//26S proteasome regulatory subunit N12	XP_010914322.1//PREDICTED: 26S proteasome non-ATPase regulatory subunit 8 homolog A [Elaeis guineensis]
CL66.Contig1_Total_1	1788	974.16	6301.76	2.67448	0	Up	0	NA	NA	NA	NA	XP_008797947.1//PREDICTED: uncharacterized protein LOC103712990 isoform X1 [Phoenix dactylifera]
Unigene4408_Total_1	2590	4090	169	-4.61605	0	Down	0	NA	NA	NA	NA	XP_008789429.1//PREDICTED: uncharacterized protein LOC103706930 [Phoenix dactylifera]
Unigene18484_Total_1	2435	4911	462	-3.4291	0	Down	0	NA	NA	NA	NA	XP_019705619.1//PREDICTED: SPX domain-containing membrane protein OsI_17046 [Elaeis guineensis]
Unigene1297_Total_1	613	7455	1556	-2.27941	0	Down	0	NA	NA	NA	K11599//proteasome maturation protein	XP_020681758.1//cyclin-B1-2-like [Dendrobium catenatum]
Unigene21524_Total_1	696	4496	314	-3.85885	0	Down	0	NA	NA	NA	K01520//dUTP pyrophosphatase [EC:3.6.1.23]	XP_008783462.1//PREDICTED: deoxyuridine 5'-triphosphate nucleotidohydrolase-like [Phoenix dactylifera]
CL1338.Contig2_Total_1	1536	10123	21844	1.09056	0	Up	0	GO:0005737//cytoplasm	GO:0016279//protein-lysine N-methyltransferase activity	NA	NA	XP_010924153.1//PREDICTED: protein-lysine N-methyltransferase mettl10 [Elaeis guineensis]
Unigene3684_Total_1	1683	15687	6311	-1.33267	0	Down	0	GO:0009507//chloroplast	GO:0010285//L,L-diaminopimelate aminotransferase activity;GO:0030170//pyridoxal phosphate binding	GO:0009089//lysine biosynthetic process via diaminopimelate	K10206//LL-diaminopimelate aminotransferase [EC:2.6.1.83]	XP_008802708.1//PREDICTED: LL-diaminopimelate aminotransferase, chloroplastic-like [Phoenix dactylifera]
Unigene1043_Total_1	3088	4743	13465	1.4863	0	Up	0	NA	GO:0003723//RNA binding	NA	K13100//pre-mRNA-splicing factor CWC22	XP_010922178.1//PREDICTED: pre-mRNA-splicing factor CWC22 homolog [Elaeis guineensis]
Unigene13747_Total_1	1805	6552	1142	-2.53942	0	Down	0	GO:0045239//tricarboxylic acid cycle enzyme complex	GO:0004333//fumarate hydratase activity	GO:0006099//tricarboxylic acid cycle;GO:0006106//fumarate metabolic process	K01679//fumarate hydratase, class II [EC:4.2.1.2]	XP_008790868.1//PREDICTED: fumarate hydratase 1, mitochondrial-like [Phoenix dactylifera]
Unigene794_Total_1	545	5098	540	-3.25794	0	Down	0	NA	NA	NA	NA	XP_010934741.1//PREDICTED: arabinogalactan peptide 13 [Elaeis guineensis]
Unigene5499_Total_1	1695	5289	14355	1.42144	0	Up	0	NA	GO:0046872//metal ion binding;GO:0004655//porphobilinogen synthase activity	GO:0006779//porphyrin-containing compound biosynthetic process	K01698//porphobilinogen synthase [EC:4.2.1.24]	XP_009417567.1//PREDICTED: delta-aminolevulinic acid dehydratase, chloroplastic [Musa acuminata subsp. malaccensis]
CL3318.Contig2_Total_1	3602	7136.07	17302.1	1.2587	0	Up	0	NA	NA	NA	K04733//interleukin-1 receptor-associated kinase 4 [EC:2.7.11.1]	XP_010940465.1//PREDICTED: FT-interacting protein 1-like [Elaeis guineensis]
Unigene20117_Total_1	2212	486	5037	3.35449	0	Up	0	NA	NA	NA	K01188//beta-glucosidase [EC:3.2.1.21];K00685//arginine-tRNA-protein transferase [EC:2.3.2.8];K10357//myosin V	XP_008811922.1//PREDICTED: uncharacterized protein LOC103722946 [Phoenix dactylifera]
CL2195.Contig2_Total_1	2463	7876.52	1773.37	-2.17011	0	Down	0	GO:0005622//intracellular	GO:0005524//ATP binding;GO:0004707//MAP kinase activity	NA	K20538//mitogen-activated protein kinase 8 [EC:2.7.11.24]	XP_008797488.1//PREDICTED: mitogen-activated protein kinase 10-like [Phoenix dactylifera]
CL533.Contig3_Total_1	935	262.88	4393.77	4.04394	0	Up	0	NA	NA	NA	NA	XP_010930596.1//PREDICTED: uncharacterized protein LOC105051720 [Elaeis guineensis]
Unigene341_Total_1	1935	10706	3292	-1.72043	0	Down	0	GO:0000015//phosphopyruvate hydratase complex	GO:0000287//magnesium ion binding;GO:0004634//phosphopyruvate hydratase activity	GO:0006096//glycolytic process	K01689//enolase [EC:4.2.1.11]	XP_008782057.1//PREDICTED: enolase 1, chloroplastic [Phoenix dactylifera]
CL73.Contig1_Total_1	1210	306	4517.07	3.86474	0	Up	0	NA	GO:0005524//ATP binding	NA	K03283//heat shock 70kDa protein 1/8	XP_008674843.1//heat shock 70 kDa protein-like [Zea mays]
CL3174.Contig3_Total_1	1394	10367.3	3104.82	-1.7585	0	Down	0	NA	NA	NA	K14325//RNA-binding protein with serine-rich domain 1	XP_019704258.1//PREDICTED: serine/arginine-rich splicing factor SR45 [Elaeis guineensis]
Unigene1823_Total_1	1610	458	4947	3.41409	0	Up	0	NA	NA	NA	NA	XP_008797973.1//PREDICTED: uncharacterized protein LOC103713004 [Phoenix dactylifera]
CL1436.Contig1_Total_1	1063	6663.66	1202.51	-2.48931	0	Down	0	NA	NA	NA	NA	XP_010921437.1//PREDICTED: transcription factor bHLH147-like [Elaeis guineensis]
Unigene20077_Total_1	1017	3971	37	-6.76488	0	Down	0	GO:0016021//integral component of membrane	GO:0005506//iron ion binding;GO:0016491//oxidoreductase activity	GO:0008610//lipid biosynthetic process	K14424//4-alpha-methyl-delta7-sterol-4alpha-methyl oxidase [EC:1.14.13.72]	XP_009409030.1//PREDICTED: methylsterol monooxygenase 2-1-like [Musa acuminata subsp. malaccensis]
Unigene3028_Total_1	677	13207	4778	-1.48587	0	Down	0	NA	NA	NA	K02977//small subunit ribosomal protein S27Ae;K08770//ubiquitin C	XP_020684771.1//ubiquitin-40S ribosomal protein S27a [Dendrobium catenatum]
Unigene5642_Total_1	808	4156	207	-4.34654	0	Down	0	NA	NA	NA	NA	NA
Unigene14334_Total_1	528	6385	1086	-2.57471	0	Down	0	NA	NA	NA	K00419//ubiquinol-cytochrome c reductase subunit 9	XP_008338810.1//PREDICTED: cytochrome b-c1 complex subunit 9-like [Malus domestica]
Unigene12455_Total_1	775	9955	2889	-1.80389	0	Down	0	GO:0005840//ribosome	GO:0003735//structural constituent of ribosome	GO:0006412//translation	K02915//large subunit ribosomal protein L34e	XP_009785300.1//PREDICTED: 60S ribosomal protein L34-like [Nicotiana sylvestris]
Unigene135_Total_1	2220	8167	1938	-2.09428	0	Down	0	NA	NA	NA	K04733//interleukin-1 receptor-associated kinase 4 [EC:2.7.11.1]	XP_010914767.1//PREDICTED: probable receptor-like protein kinase At5g18500 [Elaeis guineensis]
CL85.Contig2_Total_1	2837	2944.62	10251.7	1.78067	0	Up	0	NA	NA	NA	K04733//interleukin-1 receptor-associated kinase 4 [EC:2.7.11.1]	XP_008782431.1//PREDICTED: proline-rich receptor-like protein kinase PERK8 [Phoenix dactylifera]
Unigene13766_Total_1	1677	9573	20920	1.1088	0	Up	0	NA	NA	NA	K04487//cysteine desulfurase [EC:2.8.1.7]	XP_008798885.1//PREDICTED: cysteine desulfurase, mitochondrial-like [Phoenix dactylifera]
CL533.Contig2_Total_1	3776	9411.09	20677.9	1.11661	0	Up	0	NA	NA	NA	NA	XP_010930596.1//PREDICTED: uncharacterized protein LOC105051720 [Elaeis guineensis]
Unigene8903_Total_1	2082	3864	103	-5.24842	0	Down	0	NA	NA	NA	K01807//ribose 5-phosphate isomerase A [EC:5.3.1.6]	XP_009398090.1//PREDICTED: probable metal-nicotianamine transporter YSL9 [Musa acuminata subsp. malaccensis]
Unigene15340_Total_1	1478	1668	7744	2.19592	0	Up	0	NA	NA	NA	K20783//arabinosyltransferase [EC:2.4.2.-];K08235//xyloglucan:xyloglucosyl transferase [EC:2.4.1.207]	XP_010919235.1//PREDICTED: F-box protein PP2-A13 [Elaeis guineensis]
Unigene5789_Total_1	2618	4226	247	-4.11575	0	Down	0	NA	NA	NA	NA	XP_010938282.1//PREDICTED: protein tesmin/TSO1-like CXC 3 [Elaeis guineensis]
Unigene8873_Total_1	2138	9331	2570	-1.87931	0	Down	0	NA	NA	NA	K00130//betaine-aldehyde dehydrogenase [EC:1.2.1.8];K00128//aldehyde dehydrogenase (NAD+) [EC:1.2.1.3]	XP_008808686.1//PREDICTED: aldehyde dehydrogenase 22A1-like [Phoenix dactylifera]
Unigene11121_Total_1	1721	9452	2636	-1.86131	0	Down	0	NA	GO:0008483//transaminase activity;GO:0030170//pyridoxal phosphate binding	GO:0006525//arginine metabolic process	K00818//acetylornithine aminotransferase [EC:2.6.1.11]	XP_017698182.1//PREDICTED: acetylornithine aminotransferase, mitochondrial [Phoenix dactylifera]
Unigene10680_Total_1	4262	5316	651	-3.04865	0	Down	0	NA	GO:0016851//magnesium chelatase activity	GO:0015995//chlorophyll biosynthetic process	K03403//magnesium chelatase subunit H [EC:6.6.1.1]	XP_008802639.1//PREDICTED: magnesium-chelatase subunit ChlH, chloroplastic [Phoenix dactylifera]
Unigene11019_Total_1	1630	260	4325	4.03707	0	Up	0	GO:0016021//integral component of membrane;GO:0009941//chloroplast envelope	GO:0071917//triose-phosphate transmembrane transporter activity;GO:0015120//phosphoglycerate transmembrane transporter activity	NA	K15283//solute carrier family 35, member E1	XP_020263693.1//xylulose 5-phosphate/phosphate translocator, chloroplastic [Asparagus officinalis]
CL774.Contig3_Total_1	1449	223	4203	4.21726	0	Up	0	NA	NA	NA	NA	XP_010937620.1//PREDICTED: uncharacterized protein LOC105056936 [Elaeis guineensis]
Unigene5217_Total_1	842	4321	287	-3.93129	0	Down	0	NA	NA	NA	K01859//chalcone isomerase [EC:5.5.1.6]	XP_009384767.1//PREDICTED: probable chalcone--flavonone isomerase 3 isoform X2 [Musa acuminata subsp. malaccensis]
CL251.Contig1_Total_1	1826	776.44	5707.53	2.85888	0	Up	0	NA	NA	NA	K01555//fumarylacetoacetase [EC:3.7.1.2];K12472//epidermal growth factor receptor substrate 15	XP_009421050.1//PREDICTED: uncharacterized protein LOC104000673 [Musa acuminata subsp. malaccensis]
CL3108.Contig2_Total_1	4032	5176.42	604.46	-3.11728	0	Down	0	NA	NA	NA	K17756//long-chain-alcohol oxidase [EC:1.1.3.20]	XP_010934290.1//PREDICTED: long-chain-alcohol oxidase FAO2 [Elaeis guineensis]
Unigene884_Total_1	902	3752	11618	1.61159	0	Up	0	NA	NA	NA	K09486//hypoxia up-regulated 1	XP_010919138.1//PREDICTED: heavy metal-associated isoprenylated plant protein 39 [Elaeis guineensis]
CL2172.Contig4_Total_1	2065	7258.55	1525.83	-2.26913	0	Down	0	GO:0005737//cytoplasm	GO:0005524//ATP binding;GO:0051082//unfolded protein binding	GO:0006457//protein folding	K09500//T-complex protein 1 subunit theta	XP_008803950.1//PREDICTED: T-complex protein 1 subunit theta [Phoenix dactylifera]
Unigene16307_Total_1	764	19551	9015	-1.13589	0	Down	0	NA	NA	NA	K02966//small subunit ribosomal protein S19e	XP_008805106.1//PREDICTED: 40S ribosomal protein S19-2-like [Phoenix dactylifera]
Unigene22319_Total_1	1526	5538	14601	1.37959	0	Up	0	NA	NA	NA	NA	XP_010933764.1//PREDICTED: protein BPS1, chloroplastic-like [Elaeis guineensis]
Unigene3838_Total_1	1700	1216	6704	2.44384	0	Up	0	GO:0016021//integral component of membrane	GO:0000175//3'-5'-exoribonuclease activity;GO:0003676//nucleic acid binding	NA	K13288//oligoribonuclease [EC:3.1.-.-]	XP_010916320.1//PREDICTED: oligoribonuclease isoform X1 [Elaeis guineensis]
Unigene19794_Total_1	978	4872	499	-3.30645	0	Down	0	GO:0005623//cell	GO:0016491//oxidoreductase activity	GO:0045454//cell redox homeostasis	K03386//peroxiredoxin (alkyl hydroperoxide reductase subunit C) [EC:1.11.1.15];K11187//peroxiredoxin 5, atypical 2-Cys peroxiredoxin [EC:1.11.1.15]	XP_010912227.1//PREDICTED: peroxiredoxin-2E-1, chloroplastic [Elaeis guineensis]
Unigene13768_Total_1	1834	657	5371	3.01218	0	Up	0	NA	NA	NA	NA	XP_019706082.1//PREDICTED: uncharacterized protein LOC105044767 [Elaeis guineensis]
CL66.Contig5_Total_1	1792	1283.86	6851.45	2.39688	0	Up	0	NA	NA	NA	NA	XP_008797947.1//PREDICTED: uncharacterized protein LOC103712990 isoform X1 [Phoenix dactylifera]
Unigene1062_Total_1	1159	7065	1444	-2.30966	0	Down	0	NA	GO:0046872//metal ion binding;GO:0051537//2 iron, 2 sulfur cluster binding;GO:0016491//oxidoreductase activity	NA	K03943//NADH dehydrogenase (ubiquinone) flavoprotein 2 [EC:1.6.5.3 1.6.99.3]	XP_010246318.1//PREDICTED: NADH dehydrogenase [ubiquinone] flavoprotein 2, mitochondrial-like [Nelumbo nucifera]
Unigene603_Total_1	2761	3321	10821	1.6851	0	Up	0	NA	NA	NA	K04733//interleukin-1 receptor-associated kinase 4 [EC:2.7.11.1]	XP_008791435.1//PREDICTED: LOW QUALITY PROTEIN: G-type lectin S-receptor-like serine/threonine-protein kinase SD2-5 [Phoenix dactylifera]
CL3119.Contig2_Total_1	1389	1009	6223	2.60564	0	Up	0	NA	NA	NA	K09419//heat shock transcription factor, other eukaryote	XP_010915288.1//PREDICTED: heat shock factor protein HSF30-like [Elaeis guineensis]
Unigene1028_Total_1	1106	3744	77	-5.62262	0	Down	0	NA	NA	NA	K12741//heterogeneous nuclear ribonucleoprotein A1/A3	XP_008789043.1//PREDICTED: probable RNA-binding protein ARP1 isoform X1 [Phoenix dactylifera]
Unigene9107_Total_1	1352	10837	3469	-1.66242	0	Down	0	GO:0030658//transport vesicle membrane;GO:0016021//integral component of membrane;GO:0005886//plasma membrane	NA	GO:0015031//protein transport	K19995//secretory carrier-associated membrane protein	XP_010905601.1//PREDICTED: secretory carrier-associated membrane protein 2 [Elaeis guineensis]
CL2100.Contig1_Total_1	2393	6950.36	1405.48	-2.32507	0	Down	0	NA	NA	NA	K09527//DnaJ homolog subfamily C member 7	XP_010915631.1//PREDICTED: TPR repeat-containing thioredoxin TTL1-like [Elaeis guineensis]
CL2254.Contig10_Total_1	1263	3793.57	11612.7	1.59504	0	Up	0	NA	GO:0016491//oxidoreductase activity	NA	K05275//pyridoxine 4-dehydrogenase [EC:1.1.1.65];K17744//L-galactose dehydrogenase [EC:1.1.1.316]	XP_018811967.1//PREDICTED: probable aldo-keto reductase 1 [Juglans regia]
Unigene14259_Total_1	1381	5460	745	-2.89263	0	Down	0	GO:0016021//integral component of membrane	GO:0022857//transmembrane transporter activity	NA	K00801//farnesyl-diphosphate farnesyltransferase [EC:2.5.1.21]	XP_010914061.1//PREDICTED: WAT1-related protein At4g30420 [Elaeis guineensis]
CL3738.Contig2_Total_1	1479	9527	2740	-1.81689	0	Down	0	NA	GO:0003723//RNA binding	NA	K14944//RNA-binding protein Nova	XP_010940546.1//PREDICTED: protein BTR1 isoform X2 [Elaeis guineensis]
CL1245.Contig2_Total_1	868	7558.67	1706.59	-2.16606	0	Down	0	NA	GO:0009055//electron carrier activity	NA	NA	XP_006647616.1//PREDICTED: uclacyanin-3 [Oryza brachyantha]
CL3835.Contig1_Total_1	1548	5346.07	703.21	-2.94549	0	Down	0	NA	NA	NA	K04733//interleukin-1 receptor-associated kinase 4 [EC:2.7.11.1]	XP_010943198.1//PREDICTED: LOW QUALITY PROTEIN: probable LRR receptor-like serine/threonine-protein kinase At4g37250 [Elaeis guineensis]
CL3045.Contig1_Total_1	885	12285.2	4358.14	-1.51418	0	Down	0	GO:0015934//large ribosomal subunit	GO:0003735//structural constituent of ribosome	GO:0006412//translation	K02880//large subunit ribosomal protein L17e	XP_010258576.1//PREDICTED: 60S ribosomal protein L17-2 [Nelumbo nucifera]
Unigene4324_Total_1	907	7037	1462	-2.28606	0	Down	0	NA	NA	NA	K11323//histone arginine demethylase JMJD6 [EC:1.14.11.-]	XP_006483422.1//PREDICTED: glutamic acid-rich protein-like [Citrus sinensis]
CL38.Contig2_Total_1	1078	4528	394	-3.54165	0	Down	0	GO:0016021//integral component of membrane	GO:0005506//iron ion binding;GO:0016491//oxidoreductase activity	GO:0008610//lipid biosynthetic process	K19706//dihydroceramide fatty acyl 2-hydroxylase [EC:1.14.18.7]	XP_021634048.1//dihydroceramide fatty acyl 2-hydroxylase FAH1 [Manihot esculenta]
CL101.Contig1_Total_1	2193	3771.32	11529	1.59308	0	Up	0	NA	NA	NA	K04733//interleukin-1 receptor-associated kinase 4 [EC:2.7.11.1];K04730//interleukin-1 receptor-associated kinase 1 [EC:2.7.11.1]	XP_010912844.2//PREDICTED: LOW QUALITY PROTEIN: inactive LRR receptor-like serine/threonine-protein kinase BIR2 [Elaeis guineensis]
Unigene20805_Total_1	1897	673	5341	2.96939	0	Up	0	GO:0016021//integral component of membrane	NA	NA	K13680//beta-mannan synthase [EC:2.4.1.32]	XP_009597672.1//PREDICTED: mannan synthase 1-like isoform X2 [Nicotiana tomentosiformis]
CL652.Contig1_Total_1	695	2454.54	9141.29	1.8779	0	Up	0	GO:0035339//SPOTS complex;GO:0016021//integral component of membrane	NA	GO:0090156//cellular sphingolipid homeostasis;GO:1900060//negative regulation of ceramide biosynthetic process	NA	OMO64257.1//ORMDL family protein [Corchorus capsularis]
CL2050.Contig4_Total_1	2117	5006.29	578.21	-3.13312	0	Down	0	NA	NA	NA	K01180//endo-1,3(4)-beta-glucanase [EC:3.2.1.6];K05747//Wiskott-Aldrich syndrome protein	XP_019708678.1//PREDICTED: LOW QUALITY PROTEIN: uncharacterized protein LOC105043951 [Elaeis guineensis]
Unigene4857_Total_1	1799	315	4363	3.77285	0	Up	0	NA	NA	NA	K16818//phospholipase A1 [EC:3.1.1.32]	XP_008801786.2//PREDICTED: phospholipase A1-Ibeta2, chloroplastic-like [Phoenix dactylifera]
Unigene1956_Total_1	620	6079	1030	-2.58023	0	Down	0	GO:0005840//ribosome	GO:0003735//structural constituent of ribosome	GO:0006412//translation	K02921//large subunit ribosomal protein L37Ae	OIT36668.1//60s ribosomal protein l37a, partial [Nicotiana attenuata]
Unigene18672_Total_1	1309	5898	952	-2.65024	0	Down	0	NA	GO:0016747//transferase activity, transferring acyl groups other than amino-acyl groups	GO:0009058//biosynthetic process	K00660//chalcone synthase [EC:2.3.1.74]	XP_018817256.1//PREDICTED: chalcone synthase 1 [Juglans regia]
Unigene15507_Total_1	795	14428	5723	-1.35307	0	Down	0	NA	NA	NA	K02960//small subunit ribosomal protein S16e	XP_008780865.1//PREDICTED: 40S ribosomal protein S16-like [Phoenix dactylifera]
Unigene4343_Total_1	2128	11012	3623	-1.62286	0	Down	0	GO:0005829//cytosol;GO:0005773//vacuole	GO:0005525//GTP binding;GO:0003747//translation release factor activity;GO:0003924//GTPase activity	GO:0000288//nuclear-transcribed mRNA catabolic process, deadenylation-dependent decay	K03267//peptide chain release factor subunit 3	XP_020083917.1//eukaryotic peptide chain release factor GTP-binding subunit ERF3A [Ananas comosus]
Unigene4294_Total_1	1779	10789	3495	-1.64524	0	Down	0	NA	NA	NA	NA	XP_020703269.1//berberine bridge enzyme-like 22 [Dendrobium catenatum]
Unigene20760_Total_1	2064	21187	10298	-1.05986	0	Down	0	NA	NA	NA	K01876//aspartyl-tRNA synthetase [EC:6.1.1.12]	XP_008809076.1//PREDICTED: aspartate--tRNA ligase 2, cytoplasmic-like [Phoenix dactylifera]
Unigene12281_Total_1	1259	3902	11708	1.56617	0	Up	0	NA	NA	NA	K01179//endoglucanase [EC:3.2.1.4];K08869//aarF domain-containing kinase;K17613//calcineurin-binding protein cabin-1	XP_010919736.1//PREDICTED: protein REVEILLE 6 [Elaeis guineensis]
CL2716.Contig1_Total_1	762	6825	1384	-2.32103	0	Down	0	NA	NA	NA	K07466//replication factor A1	XP_006844961.1//uncharacterized protein At4g28440 [Amborella trichopoda]
CL3082.Contig2_Total_1	1211	3753.37	34.22	-6.79625	0	Down	0	NA	NA	NA	K07760//cyclin-dependent kinase [EC:2.7.11.22]	XP_009390657.1//PREDICTED: cyclin-dependent kinase B2-1-like [Musa acuminata subsp. malaccensis]
Unigene19812_Total_1	1246	15951	6731	-1.2638	0	Down	0	NA	NA	NA	K06674//structural maintenance of chromosome 2;K20165//TBC1 domain family member 2A	XP_008813303.1//PREDICTED: universal stress protein PHOS32-like [Phoenix dactylifera]
Unigene11320_Total_1	2691	9640	2851	-1.77661	0	Down	0	GO:0016021//integral component of membrane	GO:0019706//protein-cysteine S-palmitoyltransferase activity	NA	K20027//palmitoyltransferase ZDHHC1/11 [EC:2.3.1.225]	XP_010936509.1//PREDICTED: probable protein S-acyltransferase 22 isoform X1 [Elaeis guineensis]
Unigene3695_Total_1	799	5490	788	-2.81958	0	Down	0	NA	NA	NA	NA	XP_010920348.1//PREDICTED: uncharacterized protein At4g13200, chloroplastic [Elaeis guineensis]
CL927.Contig1_Total_1	1363	15590.1	6507	-1.27961	0	Down	0	NA	NA	NA	K14004//protein transport protein SEC13	XP_010929133.1//PREDICTED: protein transport protein SEC13 homolog B-like [Elaeis guineensis]
Unigene13467_Total_1	2152	11490	3931	-1.56645	0	Down	0	GO:0005737//cytoplasm	GO:0005525//GTP binding;GO:0008017//microtubule binding;GO:0003924//GTPase activity	GO:0000266//mitochondrial fission	K01528//dynamin GTPase [EC:3.6.5.5]	XP_010266527.1//PREDICTED: dynamin-related protein 5A [Nelumbo nucifera]
CL2800.Contig2_Total_1	1014	358.33	4443.28	3.61322	0	Up	0	NA	NA	NA	NA	NA
CL963.Contig1_Total_1	1959	10078.1	3111.02	-1.71481	0	Down	0	NA	NA	NA	K00873//pyruvate kinase [EC:2.7.1.40]	XP_020702277.1//pyruvate kinase, cytosolic isozyme [Dendrobium catenatum]
Unigene10115_Total_1	1799	10637	3434	-1.65017	0	Down	0	GO:0005634//nucleus	NA	NA	K10752//histone-binding protein RBBP4	XP_008807913.1//PREDICTED: WD-40 repeat-containing protein MSI4-like [Phoenix dactylifera]
CL2915.Contig1_Total_1	2034	6912.52	1440.02	-2.28217	0	Down	0	NA	NA	NA	K00928//aspartate kinase [EC:2.7.2.4]	XP_010926856.1//PREDICTED: aspartokinase 2, chloroplastic [Elaeis guineensis]
Unigene1697_Total_1	1714	5560	14395	1.35337	0	Up	0	NA	NA	NA	K00948//ribose-phosphate pyrophosphokinase [EC:2.7.6.1]	XP_010941214.1//PREDICTED: ribose-phosphate pyrophosphokinase 1 [Elaeis guineensis]
Unigene21299_Total_1	1016	7531	1750	-2.12453	0	Down	0	GO:0016021//integral component of membrane	NA	NA	K17790//mitochondrial import inner membrane translocase subunit TIM22	ONK59778.1//uncharacterized protein A4U43_C08F10540 [Asparagus officinalis]
Unigene14566_Total_1	840	15057	6183	-1.3031	0	Down	0	NA	NA	NA	K02883//large subunit ribosomal protein L18e	XP_010931680.1//PREDICTED: 60S ribosomal protein L18-2 [Elaeis guineensis]
Unigene5548_Total_1	1903	11697	4076	-1.53996	0	Down	0	NA	GO:0003779//actin binding	GO:0007010//cytoskeleton organization	K17261//adenylyl cyclase-associated protein	XP_010936278.1//PREDICTED: cyclase-associated protein 1 [Elaeis guineensis]
Unigene5698_Total_1	826	265	4148	3.94931	0	Up	0	NA	NA	NA	K02183//calmodulin	XP_010926561.1//PREDICTED: probable calcium-binding protein CML45 [Elaeis guineensis]
CL827.Contig1_Total_1	1816	3769.03	28.21	-7.08089	0	Down	0	NA	NA	NA	K06627//cyclin A	XP_020097777.1//cyclin-A1-4 [Ananas comosus]
Unigene16425_Total_1	1428	2048	8263	1.99341	0	Up	0	NA	NA	NA	NA	XP_020260833.1//TOM1-like protein 2 [Asparagus officinalis]
CL2831.Contig2_Total_1	1922	10209.4	3206.66	-1.6898	0	Down	0	GO:0005622//intracellular	GO:0003746//translation elongation factor activity;GO:0005525//GTP binding;GO:0003924//GTPase activity	NA	K02358//elongation factor Tu	XP_020261219.1//elongation factor Tu, mitochondrial-like [Asparagus officinalis]
Unigene11987_Total_1	1633	1042	6142	2.54031	0	Up	0	NA	NA	NA	NA	XP_008812348.1//PREDICTED: uncharacterized protein LOC103723258 [Phoenix dactylifera]
Unigene1987_Total_1	1524	3660	113	-5.03649	0	Down	0	NA	NA	NA	K19476//vacuolar protein sorting-associated protein IST1	XP_010935225.1//PREDICTED: IST1-like protein [Elaeis guineensis]
CL2799.Contig1_Total_1	1360	3642.49	41	-6.4922	0	Down	0	GO:0051233//spindle midzone;GO:0000780//condensed nuclear chromosome, centromeric region;GO:0032133//chromosome passenger complex;GO:0005876//spindle microtubule	GO:0004674//protein serine/threonine kinase activity;GO:0005524//ATP binding;GO:0035174//histone serine kinase activity	GO:0007052//mitotic spindle organization;GO:0032465//regulation of cytokinesis;GO:0007049//cell cycle	K08850//aurora kinase, other [EC:2.7.11.1]	XP_010924466.1//PREDICTED: serine/threonine-protein kinase Aurora-1 [Elaeis guineensis]
CL3250.Contig1_Total_1	814	3753.41	153.22	-4.63357	0	Down	0	NA	NA	NA	NA	XP_010943508.1//PREDICTED: uncharacterized protein LOC105061226 isoform X1 [Elaeis guineensis]
Unigene20364_Total_1	2419	3618	45	-6.34817	0	Down	0	NA	NA	NA	K20718//LRR receptor-like serine/threonine-protein kinase ERECTA [EC:2.7.11.1];K20359//PRA1 family protein 1	XP_010923011.1//PREDICTED: probably inactive leucine-rich repeat receptor-like protein kinase IMK2 [Elaeis guineensis]
Unigene15850_Total_1	1271	8133	18320	1.15252	0	Up	0	NA	GO:0003723//RNA binding	NA	K12900//FUS-interacting serine-arginine-rich protein 1	OVA16514.1//RNA recognition motif domain [Macleaya cordata]
Unigene7056_Total_1	835	6912	1468	-2.25429	0	Down	0	NA	NA	NA	K07305//peptide-methionine (R)-S-oxide reductase [EC:1.8.4.12]	XP_009412177.1//PREDICTED: peptide methionine sulfoxide reductase B5-like [Musa acuminata subsp. malaccensis]
CL3311.Contig2_Total_1	2186	7527	17393	1.18932	0	Up	0	NA	NA	NA	K12486//stromal membrane-associated protein	XP_010905130.1//PREDICTED: probable ADP-ribosylation factor GTPase-activating protein AGD5 [Elaeis guineensis]
Unigene6612_Total_1	1021	3948	230	-4.12046	0	Down	0	GO:0005634//nucleus	NA	GO:0006355//regulation of transcription, DNA-templated;GO:0009734//auxin-activated signaling pathway;GO:0006351//transcription, DNA-templated	K14484//auxin-responsive protein IAA	XP_010936171.1//PREDICTED: auxin-responsive protein IAA30 [Elaeis guineensis]
Unigene20407_Total_1	3659	19416	9192	-1.09784	0	Down	0	GO:0005840//ribosome;GO:0005739//mitochondrion	GO:0003735//structural constituent of ribosome	GO:0006412//translation	K02965//small subunit ribosomal protein S19	YP_005090371.1//ribosomal protein L2 (mitochondrion) [Phoenix dactylifera]
Unigene3038_Total_1	4874	3348	10602	1.64392	0	Up	0	NA	NA	NA	K14405//pre-mRNA 3'-end-processing factor FIP1	XP_010936256.1//PREDICTED: FIP1[V]-like protein [Elaeis guineensis]
CL3367.Contig1_Total_1	841	618.88	5068.14	3.01468	0	Up	0	NA	NA	NA	NA	CBI28305.3//unnamed protein product, partial [Vitis vinifera]
Unigene13462_Total_1	1635	11825	4213	-1.50796	0	Down	0	NA	NA	NA	K14565//nucleolar protein 58	XP_009382561.1//PREDICTED: probable nucleolar protein 5-2 [Musa acuminata subsp. malaccensis]
Unigene16498_Total_1	1106	3657	31	-6.90129	0	Down	0	NA	GO:0004674//protein serine/threonine kinase activity;GO:0005524//ATP binding	NA	K07760//cyclin-dependent kinase [EC:2.7.11.22]	XP_010922825.1//PREDICTED: cyclin-dependent kinase B1-1 [Elaeis guineensis]
Unigene22323_Total_1	1476	19420	9215	-1.09453	0	Down	0	NA	GO:0004334//fumarylacetoacetase activity	GO:0009072//aromatic amino acid family metabolic process	K01555//fumarylacetoacetase [EC:3.7.1.2]	XP_008776647.1//PREDICTED: fumarylacetoacetase isoform X1 [Phoenix dactylifera]
Unigene4013_Total_1	2010	10793	3599	-1.60347	0	Down	0	NA	NA	NA	K03319//divalent anion:Na+ symporter, DASS family	XP_009411283.1//PREDICTED: dicarboxylate transporter 1, chloroplastic [Musa acuminata subsp. malaccensis]
Unigene4155_Total_1	1236	853	5631	2.70373	0	Up	0	NA	NA	NA	K01191//alpha-mannosidase [EC:3.2.1.24]	XP_010913672.1//PREDICTED: uncharacterized protein LOC105039273 [Elaeis guineensis]
Unigene2918_Total_1	1767	1053	6095	2.51408	0	Up	0	NA	NA	NA	K17964//leucine-rich PPR motif-containing protein, mitochondrial;K08851//TP53 regulating kinase and related kinases [EC:2.7.11.1]	XP_020103175.1//pentatricopeptide repeat-containing protein At5g61370, mitochondrial isoform X1 [Ananas comosus]
Unigene22354_Total_1	1360	2440	8926	1.85209	0	Up	0	NA	NA	NA	K16221//transcription factor TCP21 (protein CCA1 HIKING EXPEDITION)	XP_008775148.1//PREDICTED: transcription factor TCP20-like [Phoenix dactylifera]
Unigene14154_Total_1	1273	12436	4606	-1.45198	0	Down	0	NA	NA	NA	K11290//template-activating factor I	XP_020695003.1//NAP1-related protein 2-like [Dendrobium catenatum]
Unigene5457_Total_1	1299	3992.23	261.42	-3.9518	0	Down	0	NA	NA	NA	K13422//transcription factor MYC2	NA
Unigene20061_Total_1	1373	7408	1745	-2.1049	0	Down	0	NA	NA	NA	K03405//magnesium chelatase subunit I [EC:6.6.1.1]	XP_009405672.1//PREDICTED: magnesium-chelatase subunit ChlI, chloroplastic-like [Musa acuminata subsp. malaccensis]
Unigene17151_Total_1	3213	7528	1806	-2.07851	0	Down	0	GO:0072546//ER membrane protein complex	NA	GO:0034975//protein folding in endoplasmic reticulum	NA	XP_010925904.1//PREDICTED: ER membrane protein complex subunit 1 [Elaeis guineensis]
Unigene208_Total_1	579	11986	4339	-1.48496	0	Down	0	NA	NA	NA	K03006//DNA-directed RNA polymerase II subunit RPB1 [EC:2.7.7.6];K04733//interleukin-1 receptor-associated kinase 4 [EC:2.7.11.1]	XP_008782177.1//PREDICTED: classical arabinogalactan protein 10-like [Phoenix dactylifera]
Unigene7244_Total_1	981	2025	8102	1.98131	0	Up	0	NA	NA	NA	K03006//DNA-directed RNA polymerase II subunit RPB1 [EC:2.7.7.6];K13680//beta-mannan synthase [EC:2.4.1.32];K13950//para-aminobenzoate synthetase [EC:2.6.1.85]	XP_008811517.1//PREDICTED: mannose-specific lectin-like [Phoenix dactylifera]
Unigene4742_Total_1	1579	4753	548	-3.13563	0	Down	0	NA	NA	NA	K02184//formin 2	XP_020085715.1//protein PHYTOCHROME KINASE SUBSTRATE 1-like [Ananas comosus]
CL2337.Contig1_Total_1	2015	4619.04	498	-3.23242	0	Down	0	NA	NA	NA	K00850//6-phosphofructokinase 1 [EC:2.7.1.11]	XP_010939502.1//PREDICTED: ATP-dependent 6-phosphofructokinase 5, chloroplastic [Elaeis guineensis]
Unigene21630_Total_1	882	9986	3172	-1.67356	0	Down	0	NA	NA	NA	K14611//solute carrier family 23 (nucleobase transporter), member 1/2;K08234//glyoxylase I family protein	XP_008792059.1//PREDICTED: uncharacterized protein LOC103708766 [Phoenix dactylifera]
Unigene22487_Total_1	704	923	5729	2.61484	0	Up	0	NA	NA	NA	NA	XP_008787491.1//PREDICTED: uncharacterized protein LOC103705530 [Phoenix dactylifera]
Unigene18751_Total_1	1127	12228	4528	-1.45229	0	Down	0	NA	NA	NA	K15296//alpha-soluble NSF attachment protein	XP_010905207.1//PREDICTED: alpha-soluble NSF attachment protein [Elaeis guineensis]
Unigene21633_Total_1	532	6265	1216	-2.38421	0	Down	0	NA	NA	NA	NA	XP_008806375.1//PREDICTED: uncharacterized protein LOC103719079 [Phoenix dactylifera]
Unigene2494_Total_1	1199	7928	2051	-1.96967	0	Down	0	NA	GO:0004751//ribose-5-phosphate isomerase activity	GO:0009052//pentose-phosphate shunt, non-oxidative branch	K01807//ribose 5-phosphate isomerase A [EC:5.3.1.6]	XP_011078736.1//probable ribose-5-phosphate isomerase 3, chloroplastic [Sesamum indicum]
CL1186.Contig3_Total_1	1694	5978.02	14788.2	1.28767	0	Up	0	NA	NA	NA	K04733//interleukin-1 receptor-associated kinase 4 [EC:2.7.11.1]	OAY83780.1//hypothetical protein ACMD2_02934 [Ananas comosus]
Unigene19935_Total_1	1271	15180	6448	-1.25429	0	Down	0	NA	GO:0003824//catalytic activity	GO:0006284//base-excision repair	K01247//DNA-3-methyladenine glycosylase II [EC:3.2.2.21]	XP_006425665.1//hypothetical protein CICLE_v10026218mg [Citrus clementina]
Unigene2108_Total_1	1694	753	5285	2.79214	0	Up	0	NA	GO:0004674//protein serine/threonine kinase activity;GO:0005524//ATP binding	NA	K04733//interleukin-1 receptor-associated kinase 4 [EC:2.7.11.1]	XP_010245739.1//PREDICTED: serine/threonine-protein kinase At5g01020 isoform X3 [Nelumbo nucifera]
Unigene15703_Total_1	1266	8156	2189	-1.91663	0	Down	0	GO:0043231//intracellular membrane-bounded organelle;GO:0005737//cytoplasm	GO:0016597//amino acid binding;GO:0004585//ornithine carbamoyltransferase activity	GO:0042450//arginine biosynthetic process via ornithine;GO:0000050//urea cycle	K00611//ornithine carbamoyltransferase [EC:2.1.3.3]	XP_002281919.1//PREDICTED: ornithine carbamoyltransferase, chloroplastic [Vitis vinifera]
CL2599.Contig1_Total_1	1000	4284.74	403	-3.4294	0	Down	0	NA	NA	NA	K13065//shikimate O-hydroxycinnamoyltransferase [EC:2.3.1.133]	OAY74825.1//Agmatine coumaroyltransferase-2 [Ananas comosus]
CL1867.Contig1_Total_1	1865	608.78	4898.75	2.98938	0	Up	0	NA	GO:0004190//aspartic-type endopeptidase activity	NA	K00924	XP_008806141.1//PREDICTED: aspartyl protease family protein 1 [Phoenix dactylifera]
Unigene3470_Total_1	1287	5762	1013	-2.52698	0	Down	0	NA	GO:0016491//oxidoreductase activity	NA	K00011//aldehyde reductase [EC:1.1.1.21]	BAJ99720.1//predicted protein, partial [Hordeum vulgare subsp. vulgare]
CL3212.Contig1_Total_1	2847	3858.35	252.47	-3.95284	0	Down	0	GO:0005743//mitochondrial inner membrane;GO:0016021//integral component of membrane;GO:0070469//respiratory chain	GO:0004129//cytochrome-c oxidase activity;GO:0005507//copper ion binding	GO:0022900//electron transport chain	K02261//cytochrome c oxidase subunit 2	YP_009242009.1//cytochrome c oxidase subunit 2 (mitochondrion) [Oryza minuta]
Unigene3160_Total_1	1906	6727	1468	-2.21515	0	Down	0	NA	NA	NA	K16055//trehalose 6-phosphate synthase/phosphatase [EC:2.4.1.15 3.1.3.12];K08150//MFS transporter, SP family, solute carrier family 2 (myo-inositol transporter), member 13	XP_008812644.1//PREDICTED: sugar carrier protein C-like [Phoenix dactylifera]
Unigene7642_Total_1	758	9646	3036	-1.6868	0	Down	0	NA	NA	NA	NA	XP_010938380.1//PREDICTED: uncharacterized protein LOC105057462 [Elaeis guineensis]
Unigene15817_Total_1	1136	15919	6982	-1.20808	0	Down	0	NA	GO:0016787//hydrolase activity;GO:0004452//isopentenyl-diphosphate delta-isomerase activity	GO:0008299//isoprenoid biosynthetic process	K01823//isopentenyl-diphosphate Delta-isomerase [EC:5.3.3.2]	XP_008787726.1//PREDICTED: isopentenyl-diphosphate Delta-isomerase I isoform X2 [Phoenix dactylifera]
CL887.Contig2_Total_1	1727	14149.9	5813.15	-1.30244	0	Down	0	NA	NA	NA	K16818//phospholipase A1 [EC:3.1.1.32];K00145//N-acetyl-gamma-glutamyl-phosphate reductase [EC:1.2.1.38]	XP_010927018.1//PREDICTED: phospholipase A1-Igamma1, chloroplastic-like [Elaeis guineensis]
Unigene18636_Total_1	1410	15246	6536	-1.24099	0	Down	0	NA	NA	NA	K12741//heterogeneous nuclear ribonucleoprotein A1/A3	XP_010928065.1//PREDICTED: heterogeneous nuclear ribonucleoprotein 1 [Elaeis guineensis]
Unigene4983_Total_1	1199	5078	722	-2.83323	0	Down	0	GO:0016020//membrane;GO:0005618//cell wall;GO:0005576//extracellular region	NA	GO:0009664//plant-type cell wall organization	K20628//expansin	XP_010252076.1//PREDICTED: expansin-A8-like [Nelumbo nucifera]
Unigene11159_Total_1	1169	6105	14889	1.26714	0	Up	0	NA	NA	NA	K17822//DCN1-like protein 1/2	XP_010906763.1//PREDICTED: DCN1-like protein 2 isoform X1 [Elaeis guineensis]
Unigene5607_Total_1	864	5524	923	-2.60035	0	Down	0	NA	NA	NA	NA	XP_008795129.1//PREDICTED: uncharacterized GPI-anchored protein At5g19250-like isoform X2 [Phoenix dactylifera]
Unigene22036_Total_1	1402	15057	6440	-1.24435	0	Down	0	NA	NA	NA	K17099//annexin A13	XP_020244614.1//annexin-like protein RJ4 [Asparagus officinalis]
Unigene17094_Total_1	1935	12165	4579	-1.42868	0	Down	0	NA	NA	NA	NA	XP_008784333.1//PREDICTED: transmembrane protein 87B-like [Phoenix dactylifera]
Unigene9963_Total_1	1879	4333	438	-3.32541	0	Down	0	NA	NA	NA	K08332	XP_002467629.2//uncharacterized protein LOC8063182 isoform X1 [Sorghum bicolor]
Unigene1901_Total_1	1356	1728	7342	2.06803	0	Up	0	NA	NA	NA	K01728//pectate lyase [EC:4.2.2.2]	XP_020583018.1//probable pectate lyase 4 [Phalaenopsis equestris]
CL330.Contig1_Total_1	1634	287.09	3981.35	3.77464	0	Up	0	NA	NA	NA	K10268//F-box and leucine-rich repeat protein 2/20;K13424//WRKY transcription factor 33	XP_019706087.1//PREDICTED: WRKY transcription factor WRKY24-like [Elaeis guineensis]
Unigene9096_Total_1	982	3740	225	-4.07408	0	Down	0	NA	NA	NA	NA	XP_010923042.1//PREDICTED: GDSL esterase/lipase CPRD49 [Elaeis guineensis]
Unigene80_Total_1	1753	5251	13503	1.34357	0	Up	0	NA	NA	NA	K01703//3-isopropylmalate/(R)-2-methylmalate dehydratase large subunit [EC:4.2.1.33 4.2.1.35]	XP_020702840.1//3-isopropylmalate dehydratase large subunit, chloroplastic [Dendrobium catenatum]
CL363.Contig1_Total_1	1754	8025	2165	-1.90918	0	Down	0	GO:0005783//endoplasmic reticulum	GO:0003756//protein disulfide isomerase activity	GO:0045454//cell redox homeostasis	K09580//protein disulfide-isomerase A1 [EC:5.3.4.1]	XP_008790218.1//PREDICTED: protein disulfide-isomerase-like [Phoenix dactylifera]
CL939.Contig1_Total_1	1989	10877.9	3797.08	-1.53747	0	Down	0	NA	NA	NA	K17839//polyamine oxidase [EC:1.5.3.17 1.5.3.-]	XP_010909649.1//PREDICTED: probable polyamine oxidase 2 [Elaeis guineensis]
Unigene8882_Total_1	2396	3571	22	-7.36172	0	Down	0	NA	NA	NA	K11323//histone arginine demethylase JMJD6 [EC:1.14.11.-];K14306//nuclear pore complex protein Nup62	XP_010941979.1//PREDICTED: uncharacterized protein LOC105060085 [Elaeis guineensis]
Unigene18042_Total_1	2356	7602	1942	-1.98788	0	Down	0	NA	NA	NA	K01662//1-deoxy-D-xylulose-5-phosphate synthase [EC:2.2.1.7]	XP_010933574.1//PREDICTED: probable 1-deoxy-D-xylulose-5-phosphate synthase 2, chloroplastic [Elaeis guineensis]
Unigene527_Total_1	1520	5441	13798	1.32347	0	Up	0	NA	NA	NA	K00430//peroxidase [EC:1.11.1.7];K15174//RNA polymerase II-associated factor 1;K01051//pectinesterase [EC:3.1.1.11];K02184//formin 2	XP_010904638.1//PREDICTED: patatin-like protein 3 [Elaeis guineensis]
Unigene4158_Total_1	885	1201	6225	2.35479	0	Up	0	NA	NA	NA	K04733//interleukin-1 receptor-associated kinase 4 [EC:2.7.11.1];K04730//interleukin-1 receptor-associated kinase 1 [EC:2.7.11.1]	XP_017696657.1//PREDICTED: uncharacterized protein LOC103700136 [Phoenix dactylifera]
Unigene14203_Total_1	576	5182	788	-2.73628	0	Down	0	GO:0005747//mitochondrial respiratory chain complex I;GO:0016021//integral component of membrane;GO:0009507//chloroplast	NA	NA	NA	XP_009403412.1//PREDICTED: uncharacterized protein LOC103986975 [Musa acuminata subsp. malaccensis]
Unigene9964_Total_1	2261	7503	16964	1.15789	0	Up	0	NA	NA	NA	K20168//TBC1 domain family member 15	XP_008790565.1//PREDICTED: small G protein signaling modulator 2-like isoform X4 [Phoenix dactylifera]
Unigene7274_Total_1	1435	3828.6	265.21	-3.87065	0	Down	0	NA	NA	NA	K00913//inositol-1,3,4-trisphosphate 5/6-kinase / inositol-tetrakisphosphate 1-kinase [EC:2.7.1.159 2.7.1.134]	XP_020100949.1//inositol-tetrakisphosphate 1-kinase 3-like [Ananas comosus]
Unigene3816_Total_1	1282	928	5596	2.57316	0	Up	0	NA	NA	NA	K20725//MAP kinase substrate 1	XP_010912071.1//PREDICTED: nuclear speckle RNA-binding protein B-like [Elaeis guineensis]
Unigene12149_Total_1	1073	4511	6	-9.57331	0	Down	0	GO:0005576//extracellular region	NA	GO:0019953//sexual reproduction	K20628//expansin	XP_008806534.1//PREDICTED: expansin-B16-like [Phoenix dactylifera]
CL2359.Contig2_Total_1	1648	4065.49	352.97	-3.54486	0	Down	0	NA	NA	NA	K20617//cytochrome P450 family 71 subfamily A	XP_010910121.1//PREDICTED: cytochrome P450 71A1-like [Elaeis guineensis]
Unigene5441_Total_1	987	2509	8791	1.78987	0	Up	0	GO:0048046//apoplast;GO:0005618//cell wall	GO:0016762//xyloglucan:xyloglucosyl transferase activity;GO:0004553//hydrolase activity, hydrolyzing O-glycosyl compounds	GO:0010411//xyloglucan metabolic process;GO:0042546//cell wall biogenesis;GO:0071555//cell wall organization	K08235//xyloglucan:xyloglucosyl transferase [EC:2.4.1.207];K14504//xyloglucan:xyloglucosyl transferase TCH4 [EC:2.4.1.207]	XP_008453618.2//PREDICTED: probable xyloglucan endotransglucosylase/hydrolase protein 23 [Cucumis melo]
Unigene20310_Total_1	1305	4767	625	-2.9502	0	Down	0	NA	NA	NA	NA	XP_020593148.1//protein EXORDIUM-like 5 [Phalaenopsis equestris]
CL2985.Contig2_Total_1	1324	4777.23	630.73	-2.94012	0	Down	0	NA	NA	NA	NA	XP_016712617.1//PREDICTED: uncharacterized protein LOC107926297 [Gossypium hirsutum]
Unigene18895_Total_1	1370	6962	1636	-2.10837	0	Down	0	NA	GO:0004124//cysteine synthase activity;GO:0016740//transferase activity	GO:0006535//cysteine biosynthetic process from serine	K01738//cysteine synthase A [EC:2.5.1.47]	XP_009768645.1//PREDICTED: cysteine synthase, chloroplastic/chromoplastic [Nicotiana sylvestris]
Unigene5002_Total_1	1001	4801	642	-2.92173	0	Down	0	GO:0009535//chloroplast thylakoid membrane;GO:0045263//proton-transporting ATP synthase complex, coupling factor F(o);GO:0016021//integral component of membrane;GO:0009941//chloroplast envelope	GO:0019904//protein domain specific binding;GO:0015078//hydrogen ion transmembrane transporter activity	GO:0015986//ATP synthesis coupled proton transport;GO:0009735//response to cytokinin;GO:0042742//defense response to bacterium	K02109//F-type H+-transporting ATPase subunit b	XP_010927514.1//PREDICTED: ATP synthase subunit b', chloroplastic [Elaeis guineensis]
CL3565.Contig2_Total_1	1596	1203.92	6187.86	2.34266	0	Up	0	NA	NA	GO:0042256//mature ribosome assembly	K14574//ribosome maturation protein SDO1	XP_009384217.1//PREDICTED: ribosome maturation protein SBDS [Musa acuminata subsp. malaccensis]
CL1534.Contig1_Total_1	1175	2997.29	9654.47	1.6685	0	Up	0	NA	NA	NA	K09060//plant G-box-binding factor	XP_010914566.2//PREDICTED: bZIP transcription factor 53-like [Elaeis guineensis]
Unigene4224_Total_1	1208	114	3430	4.89206	0	Up	0	GO:0005634//nucleus	GO:0043565//sequence-specific DNA binding;GO:0003700//transcription factor activity, sequence-specific DNA binding	GO:0006351//transcription, DNA-templated	K13425//WRKY transcription factor 22	XP_009413820.1//PREDICTED: WRKY transcription factor 22-like [Musa acuminata subsp. malaccensis]
CL1869.Contig1_Total_1	1284	4856	666.96	-2.88314	0	Down	0	NA	NA	NA	K13496//UDP-glucosyl transferase 73C [EC:2.4.1.-]	XP_008792116.1//PREDICTED: UDP-glycosyltransferase 73E1-like [Phoenix dactylifera]
Unigene22355_Total_1	2389	20671	10409	-1.00882	0	Down	0	GO:0005737//cytoplasm	GO:0016746//transferase activity, transferring acyl groups;GO:0045548//phenylalanine ammonia-lyase activity	GO:0009800//cinnamic acid biosynthetic process;GO:0006559//L-phenylalanine catabolic process	K10775//phenylalanine ammonia-lyase [EC:4.3.1.24]	XP_008805217.1//PREDICTED: phenylalanine ammonia-lyase [Phoenix dactylifera]
Unigene13110_Total_1	1809	5620	13995	1.29723	0	Up	0	NA	NA	NA	K00750//glycogenin [EC:2.4.1.186]	XP_010919558.1//PREDICTED: putative glucuronosyltransferase PGSIP8 [Elaeis guineensis]
CL2417.Contig2_Total_1	1083	5217	13331	1.33445	0	Up	0	GO:0005622//intracellular;GO:0016021//integral component of membrane	GO:0005484//SNAP receptor activity	GO:0006886//intracellular protein transport	K08506//syntaxin of plants SYP7	AGW24659.1//syntaxin 71 [Ornithogalum longebracteatum]
Unigene10571_Total_1	2709	5057	761	-2.75136	0	Down	0	NA	NA	NA	K00695//sucrose synthase [EC:2.4.1.13]	AMN16535.1//sucrose synthase [Ornithogalum longebracteatum]
CL1955.Contig4_Total_1	495	5886.58	1132.31	-2.3972	0	Down	0	GO:0009705//plant-type vacuole membrane;GO:0042807//central vacuole;GO:0005887//integral component of plasma membrane;GO:0016021//integral component of membrane	GO:0015250//water channel activity;GO:0005215//transporter activity	GO:0034220//ion transmembrane transport	K09873//aquaporin TIP	XP_003580281.1//PREDICTED: probable aquaporin TIP2-1 [Brachypodium distachyon]
CL2022.Contig1_Total_1	1094	11708	4373	-1.43984	0	Down	0	NA	NA	NA	NA	XP_009400203.1//PREDICTED: uncharacterized protein LOC103984445 [Musa acuminata subsp. malaccensis]
Unigene11193_Total_1	579	1341	6444	2.2456	0	Up	0	NA	NA	NA	NA	XP_008809976.1//PREDICTED: protein EARLY RESPONSIVE TO DEHYDRATION 15-like isoform X3 [Phoenix dactylifera]
Unigene19077_Total_1	559	280	3872	3.77054	0	Up	0	GO:0030286//dynein complex	NA	GO:0007017//microtubule-based process	K10418//dynein light chain LC8-type	XP_018677676.1//PREDICTED: dynein light chain LC6, flagellar outer arm [Musa acuminata subsp. malaccensis]
Unigene22353_Total_1	983	1992	7749	1.94075	0	Up	0	GO:0005634//nucleus	GO:0003677//DNA binding	GO:0006355//regulation of transcription, DNA-templated	K19752//dynein assembly factor 3, axonemal	XP_010252779.1//PREDICTED: dof zinc finger protein DOF4.6-like isoform X1 [Nelumbo nucifera]
Unigene12867_Total_1	926	4486	532	-3.09497	0	Down	0	NA	NA	NA	K00430//peroxidase [EC:1.11.1.7]	XP_020697910.1//peroxidase 51-like [Dendrobium catenatum]
CL3529.Contig1_Total_1	2109	11489	4247	-1.45478	0	Down	0	GO:0016021//integral component of membrane	NA	NA	K14617//LMBR1 domain-containing protein 1	OVA02690.1//LMBR1-like membrane protein [Macleaya cordata]
Unigene10698_Total_1	1418	4414	507	-3.14107	0	Down	0	GO:0016021//integral component of membrane	NA	GO:0006810//transport	K19996//phosphatidylinositol transfer protein SFH5	XP_010921052.1//PREDICTED: LOW QUALITY PROTEIN: patellin-6-like [Elaeis guineensis]
Unigene5085_Total_1	1879	4786	656	-2.8861	0	Down	0	NA	NA	NA	K00873//pyruvate kinase [EC:2.7.1.40]	XP_019711274.1//PREDICTED: pyruvate kinase isozyme A, chloroplastic-like isoform X2 [Elaeis guineensis]
CL1777.Contig1_Total_1	2003	3415	144	-4.58679	0	Down	0	NA	GO:0097027//ubiquitin-protein transferase activator activity;GO:0010997//anaphase-promoting complex binding	GO:1904668//positive regulation of ubiquitin protein ligase activity	K03363//cell division cycle 20, cofactor of APC complex	XP_010918104.1//PREDICTED: cell division cycle 20.2, cofactor of APC complex-like [Elaeis guineensis]
[truncated: 12,617 more rows]
