# Supplementary material for: Integrated mRNA and miRNA transcriptome analysis reveals a regulatory network for tuber expansion in Chinese yam (Dioscorea opposita)
Source: BMC Genomics. 2020 Feb 3;21:117. doi: 10.1186/s12864-020-6492-5 (PMC6998100; doi:10.1186/s12864-020-6492-5)
Supplement: Supplementary file 3 — Additional file 3: Table S2. The differentially expressed genes involved in signal transduction pathways in expansion stage (FPKM> 5). [file 12864_2020_6492_MOESM3_ESM.xlsx]

## Sheet: TablS2
Table S2. The differentially expressed genes involved in signal transduction pathways in expansion stage（FPKM>5）
GeneID	Length	log2Ratio(GH16_E/GH16_I)	Up-Down-Regulation(GH16_E/GH16_I)	Nr Description	Genes
Plant hormone mediated signal pathway
IAA
TRI1
Unigene5825_Total_1	2080	1.69986	Up	XP_008804585.1//PREDICTED: transport inhibitor response 1-like protein Os05g0150500 [Phoenix dactylifera]	TRI1
CL1936.Contig3_Total_1	640	-1.70103	Down	XP_010905567.1//PREDICTED: protein TRANSPORT INHIBITOR RESPONSE 1 [Elaeis guineensis]	TRI1
AUX/IAA
Unigene12606_Total_1	269	-1.06237	Down	XP_009421456.1//PREDICTED: auxin-responsive protein IAA21-like [Musa acuminata subsp. malaccensis]	AUX/IAA
CL1089.Contig2_Total_1	1341	-2.06296	Down	XP_010915883.1//PREDICTED: auxin-responsive protein IAA17 [Elaeis guineensis]	AUX/IAA
CL1089.Contig1_Total_1	869	-1.45776	Down	XP_010915883.1//PREDICTED: auxin-responsive protein IAA17 [Elaeis guineensis]	AUX/IAA
ARF
CL2135.Contig1_Total_1	3453	2.91058	Up	XP_008791554.1//PREDICTED: auxin response factor 18 [Phoenix dactylifera]	ARF
Unigene4872_Total_1	3903	1.16471	Up	XP_010942378.1//PREDICTED: auxin response factor 23-like [Elaeis guineensis]	ARF
Unigene17130_Total_1	3057	1.5106	Up	XP_010942378.1//PREDICTED: auxin response factor 23-like [Elaeis guineensis]	ARF
Unigene5486_Total_1	2591	-2.26044	Down	XP_019710206.1//PREDICTED: auxin response factor 15-like isoform X3 [Elaeis guineensis]	ARF
CL2887.Contig2_Total_1	3070	-2.29035	Down	XP_010935427.1//PREDICTED: auxin response factor 12-like [Elaeis guineensis]	ARF
Unigene13754_Total_1	4154	-1.27638	Down	XP_010275910.1//PREDICTED: auxin response factor 6-like isoform X1 [Nelumbo nucifera]	ARF
CL3402.Contig2_Total_1	3132	1.0968	Up	XP_010930543.1//PREDICTED: auxin response factor 7-like [Elaeis guineensis]	ARF
Unigene5660_Total_1	2001	2.16201	Up	XP_008793917.1//PREDICTED: auxin response factor 17-like [Phoenix dactylifera]	ARF
CH3
CL2344.Contig1_Total_1	2003	2.09048	Up	XP_011088186.1|8.9e-280|probable indole-3-acetic acid-amido synthetase GH3.1 [Sesamum indicum]
SAUR
CL2810.Contig1_Total_1	657	-2.31404	Down	XP_010917420.1|2.0e-34|PREDICTED: auxin-responsive protein SAUR71 [Elaeis guineensis]
Unigene11003_Total_1	831	-1.33676	Down	XP_010539863.1|3.7e-46|PREDICTED: indole-3-acetic acid-induced protein ARG7 [Tarenaya hassleriana]
GA
GID2
Unigene10887_Total_1	639	-1.15047	Down	XP_010943221.2//PREDICTED: F-box protein GID2 [Elaeis guineensis]	GID2
DELLA
Unigene1549_Total_1	2481	2.14081	Up	XP_008809806.1//PREDICTED: DELLA protein SLR1 [Phoenix dactylifera]	DELLA
Unigene17117_Total_1	2144	2.6463	Up	XP_010916867.1//PREDICTED: DELLA protein GAI-like [Elaeis guineensis]	DELLA
Unigene22110_Total_1	1714	2.01499	Up	APY23911.1//DELLA protein GAI, partial [Lilium formosanum x Lilium longiflorum]	DELLA
ABA
PYR/PYL
Unigene824_Total_1	974	1.51941	Up	OAY70043.1//Abscisic acid receptor PYR1 [Ananas comosus]	PYR/PYL
Unigene19553_Total_1	790	-1.69384	Down	XP_020672595.1//abscisic acid receptor PYL4-like [Dendrobium catenatum]	PYR/PYL
PP2C
CL3171.Contig2_Total_1	1890	3.32799	Up	EOY33931.1//Highly ABA-induced PP2C gene 2 isoform 2 [Theobroma cacao]	PP2C
CL1403.Contig1_Total_1	1674	1.57667	Up	XP_010925402.1//PREDICTED: probable protein phosphatase 2C 50 [Elaeis guineensis]	PP2C
CL3171.Contig1_Total_1	1134	3.01137	Up	XP_008803118.1//PREDICTED: probable protein phosphatase 2C 24 [Phoenix dactylifera]	PP2C
Unigene13127_Total_1	1349	3.32866	Up	XP_020249387.1//probable protein phosphatase 2C 12 [Asparagus officinalis]	PP2C
Unigene10689_Total_1	644	2.78433	Up	XP_010915189.1//PREDICTED: probable protein phosphatase 2C 50 [Elaeis guineensis]	PP2C
Unigene6273_Total_1	1834	1.33284	Up	OAY69151.1//putative protein phosphatase 2C 8 [Ananas comosus]	PP2C
SnRK
CL1971.Contig4_Total_1	1482	1.27824	Up	XP_019704943.1//PREDICTED: serine/threonine-protein kinase SAPK2 isoform X1 [Elaeis guineensis]	SnRK3
Unigene4852_Total_1	1570	-1.48414	Down	XP_020260029.1//serine/threonine-protein kinase SAPK7 [Asparagus officinalis]	SnRK7
ABF
Unigene20745_Total_1	1280	1.39477	Up	XP_008781732.1//PREDICTED: basic leucine zipper 9 isoform X1 [Phoenix dactylifera]	ABF
Unigene18893_Total_1	1192	-1.04597	Down	XP_010911997.1//PREDICTED: G-box-binding factor 4 [Elaeis guineensis]	ABF
CK
ARR
Unigene1372_Total_1	1307	1.81159	Up	XP_010916475.1//PREDICTED: myb family transcription factor EFM [Elaeis guineensis]	B-ARR
Unigene9093_Total_1	1389	1.81671	Up	XP_010904694.1//PREDICTED: myb family transcription factor PHL7 isoform X1 [Elaeis guineensis]	B-ARR
BR
BRI1
Unigene13433_Total_1	4419	1.09654	Up	XP_008799143.1//PREDICTED: squamosa promoter-binding-like protein 15 [Phoenix dactylifera]	BRI1
Unigene2590_Total_1	4054	1.27637	Up	XP_008790477.1//PREDICTED: squamosa promoter-binding-like protein 6 [Phoenix dactylifera]	BRI1
CL1052.Contig1_Total_1	3940	1.22472	Up	XP_010932155.1//PREDICTED: squamosa promoter-binding-like protein 15 [Elaeis guineensis]	BRI1
CL1292.Contig2_Total_1	3817	1.37513	Up	XP_020103880.1//probable LRR receptor-like serine/threonine-protein kinase At1g74360 [Ananas comosus]	BRI1
CL1292.Contig1_Total_1	3910	1.26971	Up	XP_020103880.1//probable LRR receptor-like serine/threonine-protein kinase At1g74360 [Ananas comosus]	BRI1
CL1669.Contig2_Total_1	1952	-1.09846	Down	XP_008789607.1//PREDICTED: squamosa promoter-binding-like protein 3 [Phoenix dactylifera]	BRI1
BSK
CL683.Contig1_Total_1	1934	-1.17233	Down	XP_010934997.2//PREDICTED: probable serine/threonine-protein kinase At4g35230 [Elaeis guineensis]	BSK
BZR1
CL1787.Contig1_Total_1	1419	3.59305	Up	XP_010916623.1//PREDICTED: protein BZR1 homolog 3 [Elaeis guineensis]	BZR1/2
TCH4
CL1334.Contig1_Total_1	468	3.55194	Up	OVA16017.1//Glycoside hydrolase [Macleaya cordata]	TCH4
CL2321.Contig2_Total_1	2027	2.90457	Up	XP_010927056.1//PREDICTED: probable xyloglucan endotransglucosylase/hydrolase protein 23 [Elaeis guineensis]	TCH4
CL1334.Contig2_Total_1	383	3.38678	Up	AGI42456.1//xyloglucan endotransglycosylase/hydrolase [Neolamarckia cadamba]	TCH4
Unigene5441_Total_1	987	1.78987	Up	XP_008453618.2//PREDICTED: probable xyloglucan endotransglucosylase/hydrolase protein 23 [Cucumis melo]	TCH4
CYCD2
Unigene12159_Total_1	1514	-3.01546	Down	XP_008813810.1//PREDICTED: cyclin-D3-2-like [Phoenix dactylifera]	CYCD2
Ethylene
CL3775.Contig1_Total_1	1532	1.3576	Up	XP_010938227.1//PREDICTED: serine/threonine-protein kinase HT1-like [Elaeis guineensis]	CTR1
SIMMK
Unigene2784_Total_1	1526	1.49852	Up	XP_020676596.1//mitogen-activated protein kinase kinase 4-like [Dendrobium catenatum]	SIMMK
MPK6
CL2559.Contig2_Total_1	1505	-1.40225	Down	XP_009399824.1//PREDICTED: mitogen-activated protein kinase 1 [Musa acuminata subsp. malaccensis]	MPK6
EBF1/2
Unigene3877_Total_1	751	1.7675	Up	XP_010918982.2//PREDICTED: ethylene-responsive transcription factor 2 [Elaeis guineensis]	ERF1/2
JA
JAR1
CL1463.Contig3_Total_1	1981	1.33553	Up	XP_019707221.1//PREDICTED: jasmonic acid-amido synthetase JAR1 [Elaeis guineensis]	JAR1
CL1463.Contig2_Total_1	2532	1.18127	Up	XP_008792017.1//PREDICTED: jasmonic acid-amido synthetase JAR1-like [Phoenix dactylifera]	JAR1
JAZ
Unigene749_Total_1	1712	-1.58656	Down	XP_010908911.1//PREDICTED: protein TIFY 6b [Elaeis guineensis]	JAZ
Unigene4081_Total_1	543	-2.22439	Down	XP_021622659.1//protein TIFY 9-like [Manihot esculenta]	JAZ
Unigene20705_Total_1	1023	-1.42986	Down	XP_010937308.1//PREDICTED: protein TIFY 10a [Elaeis guineensis]	JAZ
MYC
CL3160.Contig2_Total_1	1186	-1.60559	Down	XP_020079640.1//transcription factor ILR3-like isoform X1 [Ananas comosus]	MYC
Unigene895_Total_1	2256	1.38505	Up	XP_010919958.1//PREDICTED: transcription factor MYC2-like [Elaeis guineensis]	MYC
Unigene3021_Total_1	1262	-2.81372	Down	XP_020677674.1//transcription factor bHLH93-like isoform X3 [Dendrobium catenatum]	MYC
SA
NPR1
CL1157.Contig1_Total_1	1975	1.4634	Up	XP_008782513.1//PREDICTED: regulatory protein NPR1 [Phoenix dactylifera]	NPR1
Unigene12936_Total_1	2533	1.40907	Up	XP_020704335.1//BTB/POZ domain and ankyrin repeat-containing protein NPR2 [Dendrobium catenatum]	NPR1
TGA
CL2219.Contig2_Total_1	1910	3.05611	Up	XP_008786824.1//PREDICTED: transcription factor TGA2-like isoform X2 [Phoenix dactylifera]	TGA
CL2219.Contig1_Total_1	1995	3.13185	Up	XP_008786824.1//PREDICTED: transcription factor TGA2-like isoform X2 [Phoenix dactylifera]	TGA
MAPK signalling pathway
MEKK1
CL286.Contig1_Total_1	2709	2.16254	Up	XP_009383627.1//PREDICTED: mitogen-activated protein kinase kinase kinase 1-like [Musa acuminata subsp. malaccensis]	MEKK1
MAPKKK17_18
Unigene5438_Total_1	1171	4.74901	Up	XP_010916795.1//PREDICTED: mitogen-activated protein kinase kinase kinase A-like [Elaeis guineensis]	MAPKKK17_18
Unigene638_Total_1	1358	2.69197	Up	XP_005776474.1//hypothetical protein EMIHUDRAFT_463630 [Emiliania huxleyi CCMP1516]	MAPKKK17_18
MKK
CL1606.Contig4_Total_1	1486	1.88553	Up	XP_020088822.1//mitogen-activated protein kinase kinase 2-like [Ananas comosus]	MKK2
Unigene2784_Total_1	1526	1.49852	Up	XP_020676596.1//mitogen-activated protein kinase kinase 4-like [Dendrobium catenatum]	MKK4_5
Unigene13124_Total_1	1624	2.9871	Up	ASV46332.1//mitogen-activated protein kinase 3 [Lilium regale]	MPK3
CL2559.Contig2_Total_1	1505	-1.40225	Down	XP_009399824.1//PREDICTED: mitogen-activated protein kinase 1 [Musa acuminata subsp. malaccensis]	MPK6
CL2195.Contig2_Total_1	2463	-2.17011	Down	XP_008797488.1//PREDICTED: mitogen-activated protein kinase 10-like [Phoenix dactylifera]	MPK8
Calcium signaling transduction
CDPK
CL2760.Contig1_Total_1	1950	3.97482	Up	XP_010923436.1//PREDICTED: calcium-dependent protein kinase 20-like isoform X1 [Elaeis guineensis]	CDPK
CL844.Contig1_Total_1	2237	1.31507	Up	AIZ68218.1//calcium-dependent protein kinase 28-like protein [Ornithogalum longebracteatum]	CDPK
Unigene7069_Total_1	1831	1.10759	Up	XP_008795200.1//PREDICTED: serine/threonine-protein kinase PEPKR2-like isoform X2 [Phoenix dactylifera]	CDPK
CL491.Contig1_Total_1	1144	-1.18288	Down	XP_020092262.1//calcium-dependent protein kinase 20-like isoform X1 [Ananas comosus]	CDPK
CBP
Unigene10927_Total_1	1005	4.90497	Up	XP_010913814.1//PREDICTED: probable calcium-binding protein CML31 [Elaeis guineensis]	CBP
Unigene3634_Total_1	742	-2.60871	Down	XP_009418740.1//PREDICTED: probable calcium-binding protein CML7 [Musa acuminata subsp. malaccensis]	CBP
Unigene15806_Total_1	804	1.41978	Up	XP_021741524.1//proline-rich receptor-like protein kinase PERK1 [Chenopodium quinoa]	CBP
Unigene15739_Total_1	887	-1.76953	Down	XP_010053406.1//PREDICTED: probable calcium-binding protein CML13 [Eucalyptus grandis]	CBP
Unigene9631_Total_1	813	-1.2303	Down	XP_010912790.2//PREDICTED: calmodulin-like protein 3 [Elaeis guineensis]	CBP
CL1177.Contig2_Total_1	1608	-1.61662	Down	XP_010943036.1//PREDICTED: protein disulfide-isomerase SCO2 isoform X1 [Elaeis guineensis]	CBP
CL2304.Contig2_Total_1	863	1.38649	Up	XP_009416107.1//PREDICTED: glycine-rich protein A3-like [Musa acuminata subsp. malaccensis]	CBP
CL2304.Contig1_Total_1	789	1.45574	Up	XP_009416107.1//PREDICTED: glycine-rich protein A3-like [Musa acuminata subsp. malaccensis]	CBP
Unigene11203_Total_1	888	1.03328	Up	XP_008787648.1//PREDICTED: probable calcium-binding protein CML10 [Phoenix dactylifera]	CBP
Unigene14136_Total_1	586	-1.38219	Down	XP_010916442.1//PREDICTED: probable calcium-binding protein CML18 [Elaeis guineensis]	CBP
CBL
Unigene13457_Total_1	1635	-2.29292	Down	XP_010940116.1//PREDICTED: calreticulin [Elaeis guineensis]	CBL
Unigene3446_Total_1	1559	-1.77707	Down	XP_010549535.1//PREDICTED: calreticulin-1 [Tarenaya hassleriana]	CBL
Unigene7270_Total_1	1559	-1.6348	Down	XP_010927893.1//PREDICTED: calreticulin-3 [Elaeis guineensis]	CBL
Cell wall and cytoskeleton/structural metabolism
Cell expasion
XTH
Unigene5441_Total_1	987	1.78987	Up	XP_008453618.2//PREDICTED: probable xyloglucan endotransglucosylase/hydrolase protein 23 [Cucumis melo]
Unigene6628_Total_1	1104	-2.4084	Down	XP_009392745.1//PREDICTED: probable xyloglucan endotransglucosylase/hydrolase protein 8 [Musa acuminata subsp. malaccensis]
Expansin
Unigene4209_Total_1	1371	-2.16862	Down	XP_008802710.1//PREDICTED: expansin-A4 [Phoenix dactylifera]
Unigene4983_Total_1	1199	-2.83323	Down	XP_010252076.1//PREDICTED: expansin-A8-like [Nelumbo nucifera]
Extension
Unigene592_Total_1	868	-3.80553	Down	XP_018488161.1//PREDICTED: pollen-specific leucine-rich repeat extensin-like protein 3 [Raphanus sativus]
Cell well synthesis
Unigene20402_Total_1	1306	-1.73245	Down	XP_008805247.1//PREDICTED: pectinesterase 31 [Phoenix dactylifera]
Unigene5416_Total_1	1805	-2.87735	Down	XP_009397166.1//PREDICTED: pectinesterase-like [Musa acuminata subsp. malaccensis]
Cell cytoskeleton
Unigene21108_Total_1	467	-1.77584	Down	XP_020084695.1//tubulin beta chain-like [Ananas comosus]
Unigene11122_Total_1	970	-2.10268	Down	GAV65483.1//Tubulin domain-containing protein/Tubulin_C domain-containing protein, partial [Cephalotus follicularis]
Unigene13_Total_1	656	-1.70218	Down	XP_010934670.1//PREDICTED: tubulin alpha-3 chain [Elaeis guineensis]
CL3054.Contig1_Total_1	1721	-1.80178	Down	KMZ61462.1//putative Tubulin alpha chain [Zostera marina]
Unigene17797_Total_1	1731	-3.08148	Down	XP_020167544.1//tubulin beta-4 chain [Aegilops tauschii subsp. tauschii]
Unigene18786_Total_1	689	-1.08291	Down	XP_022153822.1//tubulin alpha-3 chain [Momordica charantia]
CL2159.Contig3_Total_1	843	1.45266	Up	XP_011085182.1//tubulin beta chain [Sesamum indicum]
Unigene8111_Total_1	638	-3.31758	Down	XP_008790003.1//PREDICTED: tubulin beta-1 chain-like [Phoenix dactylifera]
CL28.Contig1_Total_1	1787	-4.19061	Down	OVA04187.1//Tubulin [Macleaya cordata]
CL2159.Contig2_Total_1	1673	-2.29422	Down	XP_008798348.1//PREDICTED: tubulin beta-1 chain [Phoenix dactylifera]
Unigene11123_Total_1	712	-2.45324	Down	XP_017218857.1//PREDICTED: tubulin beta-1 chain [Daucus carota subsp. sativus]
Unigene16848_Total_1	401	-2.42656	Down	XP_002284292.1//PREDICTED: actin-depolymerizing factor 2 [Vitis vinifera]
Unigene16847_Total_1	458	-2.8737	Down	XP_010922979.1//PREDICTED: actin-depolymerizing factor 7 [Elaeis guineensis]
Unigene21677_Total_1	692	1.50952	Up	XP_010933328.1//PREDICTED: actin-depolymerizing factor 5 [Elaeis guineensis]
CL3656.Contig1_Total_1	1005	-1.92182	Down	XP_020086414.1//actin-depolymerizing factor 7-like isoform X2 [Ananas comosus]
Unigene4771_Total_1	1398	-1.10829	Down	XP_015893956.1//PREDICTED: actin-related protein 2 [Ziziphus jujuba]
CL1900.Contig1_Total_1	547	-1.15054	Down	XP_010089302.1//Actin-related protein 2/3 complex subunit 5 [Morus notabilis]
Cell cycle regulation
cell division
CDC2
CL3849.Contig1_Total_1	1468	1.22005	Up	XP_010246016.1//PREDICTED: cell division control protein 2 homolog [Nelumbo nucifera]	CDC2
Unigene12282_Total_1	2716	-1.78916	Down	XP_010933081.1//PREDICTED: cell division cycle protein 48 homolog [Elaeis guineensis]	CDC48
CDKIs
Unigene3452_Total_1	1132	1.63822	Up	XP_010934262.1//PREDICTED: cyclin-dependent kinase inhibitor 4 [Elaeis guineensis]	CDKIs
CDKs
Unigene2026_Total_1	1702	2.27932	Up	XP_010915858.1//PREDICTED: cyclin-dependent kinase F-1-like [Elaeis guineensis]	CDKs
CL3492.Contig1_Total_1	602	-2.12982	Down	XP_008794250.1//PREDICTED: cyclin-dependent kinases regulatory subunit 1 [Phoenix dactylifera]	CDKs
Unigene14113_Total_1	2648	1.61238	Up	XP_010912840.1//PREDICTED: cyclin-dependent kinase G-2 isoform X1 [Elaeis guineensis]	CDKs
Unigene9706_Total_1	2052	-1.2793	Down	XP_008802214.1//PREDICTED: cyclin-dependent kinase C-2 [Phoenix dactylifera]	CDKs
CL3492.Contig2_Total_1	539	-3.14462	Down	XP_009389130.1//PREDICTED: cyclin-dependent kinases regulatory subunit 1 [Musa acuminata subsp. malaccensis]	CDKs
Unigene218_Total_1	2522	1.15364	Up	XP_019702241.1//PREDICTED: cyclin-dependent kinase F-4-like isoform X2 [Elaeis guineensis]	CDKs
CKS1
CL3492.Contig1_Total_1	602	-2.12982	Down	XP_008794250.1//PREDICTED: cyclin-dependent kinases regulatory subunit 1 [Phoenix dactylifera]	CDKS1
CL3492.Contig2_Total_1	539	-3.14462	Down	XP_009389130.1//PREDICTED: cyclin-dependent kinases regulatory subunit 1 [Musa acuminata subsp. malaccensis]	CDKS1
ftsHs
Unigene8132_Total_1	1830	1.41921	Up	XP_020271629.1//cell division protein FtsZ homolog 1, chloroplastic-like isoform X1 [Asparagus officinalis]	ftsHs
CL1430.Contig2_Total_1	1862	-1.14127	Down	XP_008787852.1//PREDICTED: cell division protein FtsZ homolog 2-2, chloroplastic-like [Phoenix dactylifera]	ftsHs
Starch and sucrose metabolism
SuSy
CL1956.Contig1_Total_1	2795	-3.30903	Down	XP_010939862.1//PREDICTED: sucrose synthase 1 [Elaeis guineensis]	SuSy
alpha-glucan phosphorylase
Unigene1144_Total_1	2843	1.29494	Up	XP_019706257.1|0.0e+00|PREDICTED: LOW QUALITY PROTEIN: alpha-glucan phosphorylase, H isozyme [Elaeis guineensis]
isoamylase
Unigene5120_Total_1	3463	1.43309	Up	XP_008798152.1|0.0e+00|PREDICTED: isoamylase 1, chloroplastic isoform X1 [Phoenix dactylifera]
INV
CL676.Contig1_Total_1	1915	-1.47042	Down	XP_010911892.1|9.7e-284|PREDICTED: probable alkaline/neutral invertase D [Elaeis guineensis]
Dioscorin
CL1870.Contig1_Total_1	540	3.60359	Up	CAO98734.1|5.7e-64|dioscorin 1 precursor [Dioscorea japonica]
CL1870.Contig3_Total_1	604	3.19745	Up	ACT36288.1|2.7e-86|dioscorin precursor [Dioscorea japonica]
CL1870.Contig4_Total_1	2385	3.26567	Up	CAO98739.1|4.3e-148|dioscorin 6 precursor [Dioscorea japonica]
