# Supplementary material for: Integrated mRNA and miRNA transcriptome analysis reveals a regulatory network for tuber expansion in Chinese yam (Dioscorea opposita)
Source: BMC Genomics. 2020 Feb 3;21:117. doi: 10.1186/s12864-020-6492-5 (PMC6998100; doi:10.1186/s12864-020-6492-5)
Supplement: Supplementary file 4 — Additional file 4: Table S3. The differentially expressed transcription factors involved in expansion stage. [file 12864_2020_6492_MOESM4_ESM.xlsx]

## Sheet: TableS3
Table S3. The differentially expressed transcription factors involved in expansion stage
Gene ID	Max Length of Transcript	log2(GH16_E/GH16_I)	Qvalue	Pvalue	TFs
CL1016.Contig1_Total_1	1783	2.09745	3.60436e-89	3.6152e-89	ARR-B
CL1016.Contig2_Total_1	2154	3.38921	4.37542e-129	3.64093e-129	G2-like
CL1052.Contig1_Total_1	3940	1.21209	0	0	SBP
CL1052.Contig2_Total_1	4010	-1.46243	5.45495e-45	7.47281e-45	SBP
CL1052.Contig3_Total_1	3993	-1.6373	3.05545e-146	2.37663e-146	SBP
CL1056.Contig2_Total_1	245	-1.09662	0.000756254	0.00243242	TCP
CL1064.Contig1_Total_1	1322	-1.91378	8.50558e-11	1.95047e-10	C2C2-GATA
CL1087.Contig1_Total_1	1735	1.20324	2.56627e-38	3.74624e-38	C3H
CL1291.Contig2_Total_1	1397	-1.49862	4.49805e-41	6.39997e-41	C2H2
CL1291.Contig6_Total_1	906	-3.02723	1.27654e-20	2.35634e-20	C2H2
CL130.Contig1_Total_1	1605	-1.97686	6.79173e-103	6.34754e-103	mTERF
CL1308.Contig2_Total_1	1119	1.30542	5.12348e-278	2.72859e-278	MADS
CL1308.Contig3_Total_1	288	2.27609	4.93688e-05	0.000145281	MADS
CL1314.Contig1_Total_1	2034	1.43279	1.32459e-11	2.96944e-11	C3H
CL1314.Contig2_Total_1	2065	-1.33257	5.21831e-53	6.66198e-53	C3H
CL1340.Contig1_Total_1	1571	3.60782	5.67337e-243	3.3034e-243	GRAS
CL1340.Contig2_Total_1	1585	3.04649	0	0	GRAS
CL1369.Contig2_Total_1	2378	-1.72215	1.70547e-48	2.25552e-48	C3H
CL1411.Contig1_Total_1	814	-1.37066	1.18012e-40	1.68491e-40	zf-HD
CL1411.Contig2_Total_1	796	-1.00159	8.5736e-05	0.000256128	zf-HD
CL1428.Contig3_Total_1	1041	2.39155	1.37978e-28	2.25823e-28	C2H2
CL1441.Contig1_Total_1	1588	1.42937	4.69706e-56	5.85675e-56	AP2-EREBP
CL1441.Contig2_Total_1	1478	1.22517	2.13741e-65	2.47235e-65	AP2-EREBP
CL1447.Contig1_Total_1	2154	-1.06486	2.33711e-112	2.08496e-112	GRAS
CL1473.Contig2_Total_1	512	1.43455	0.000249336	0.000770415	GRAS
CL1569.Contig2_Total_1	2779	1.9009	0	0	C3H
CL1649.Contig1_Total_1	404	1.62041	6.52088e-09	1.59256e-08	LOB
CL1653.Contig2_Total_1	1994	2.41106	0	0	GRAS
CL1669.Contig2_Total_1	1952	-1.10614	1.15443e-119	9.98532e-120	SBP
CL1682.Contig3_Total_1	740	-2.38502	4.66949e-72	5.17059e-72	MYB
CL1688.Contig2_Total_1	1265	1.39531	7.99567e-20	1.49675e-19	bHLH
CL1728.Contig3_Total_1	1643	-1.89409	0.00012634	0.000381925	E2F-DP
CL1728.Contig4_Total_1	1571	4.66462	8.81821e-05	0.000263746	E2F-DP
CL1764.Contig2_Total_1	1261	1.09644	3.63315e-38	5.31594e-38	Trihelix
CL177.Contig1_Total_1	1870	-3.3562	9.76309e-153	7.43682e-153	AP2-EREBP
CL177.Contig2_Total_1	1562	-4.25343	0	0	AP2-EREBP
CL177.Contig3_Total_1	539	-3.24171	2.54882e-21	4.64735e-21	AP2-EREBP
CL1770.Contig1_Total_1	1310	-2.85733	3.77439e-134	3.07248e-134	Trihelix
CL1770.Contig2_Total_1	2443	-3.51953	0	0	Trihelix
CL1787.Contig1_Total_1	1419	3.58507	0	0	BES1
CL1848.Contig1_Total_1	1167	-1.13192	2.90747e-91	2.89035e-91	PBF-2-like
CL1892.Contig1_Total_1	1396	1.26938	8.32418e-53	1.0645e-52	G2-like
CL1899.Contig2_Total_1	1363	1.17755	1.55208e-47	2.07004e-47	C2H2
CL1903.Contig1_Total_1	660	-4.76364	6.75937e-114	5.98862e-114	C2C2-Dof
CL1903.Contig2_Total_1	691	-4.60942	2.8331e-38	4.1388e-38	C2C2-Dof
CL1904.Contig1_Total_1	1039	1.2167	1.61373e-15	3.27752e-15	MYB
CL1904.Contig2_Total_1	1050	1.70418	8.37028e-21	1.54043e-20	MYB
CL2000.Contig1_Total_1	3200	-1.25894	0	0	C3H
CL2017.Contig3_Total_1	2957	1.30899	1.50673e-66	1.73383e-66	MYB
CL2069.Contig1_Total_1	1157	2.21784	9.57445e-29	1.56407e-28	C2H2
CL2069.Contig2_Total_1	1243	2.52536	7.77971e-30	1.25311e-29	C2H2
CL2098.Contig1_Total_1	1285	-2.08288	2.37008e-158	1.7661e-158	BES1
CL2098.Contig2_Total_1	786	-2.2597	7.32018e-35	1.1134e-34	BES1
CL2127.Contig2_Total_1	1140	1.18527	8.1817e-29	1.33543e-28	C2C2-GATA
CL2135.Contig1_Total_1	3453	2.89215	0	0	ARF
CL2153.Contig1_Total_1	2602	1.48979	1.23488e-70	1.38122e-70	C3H
CL217.Contig1_Total_1	1248	1.39102	5.59133e-23	9.94099e-23	MYB
CL217.Contig4_Total_1	1349	-4.04481	8.02452e-31	1.27777e-30	MYB
CL2173.Contig1_Total_1	980	7.443	3.83469e-204	2.47279e-204	NAC
CL2173.Contig2_Total_1	1058	6.99273	1.76529e-82	1.83152e-82	NAC
CL2173.Contig3_Total_1	1059	6.69985	5.26371e-147	4.08622e-147	NAC
CL2178.Contig3_Total_1	1275	1.05318	2.55033e-17	5.00139e-17	bZIP
CL2219.Contig1_Total_1	1995	3.10663	0	0	bZIP
CL2219.Contig2_Total_1	1910	3.0357	0	0	bZIP
CL2235.Contig1_Total_1	1858	-1.2807	9.62746e-246	5.55994e-246	C3H
CL2235.Contig2_Total_1	1784	-1.37441	0	0	C3H
CL2276.Contig2_Total_1	1160	1.23535	1.93121e-48	2.55525e-48	Trihelix
CL2366.Contig2_Total_1	518	-1.70426	0.000450912	0.001423	PLATZ
CL2444.Contig2_Total_1	793	1.404	3.53759e-08	8.8931e-08	C3H
CL2514.Contig1_Total_1	2071	1.24075	8.30276e-58	1.02037e-57	CPP
CL256.Contig1_Total_1	1287	4.72467	0	0	C3H
CL2561.Contig1_Total_1	2030	1.89943	3.73343e-150	2.86963e-150	HSF
CL2596.Contig1_Total_1	405	-1.91092	4.24613e-09	1.0292e-08	C2H2
CL2596.Contig2_Total_1	718	-2.78884	1.29514e-48	1.71165e-48	C2H2
CL2596.Contig3_Total_1	688	4.0929	8.11522e-22	1.46735e-21	C2H2
CL2640.Contig1_Total_1	287	2.35983	0.000152161	0.000462362	WRKY
CL2650.Contig1_Total_1	1395	-1.20108	1.05947e-245	6.12018e-246	GeBP
CL2669.Contig2_Total_1	468	5.229	0	0	AP2-EREBP
CL2669.Contig3_Total_1	931	4.65882	0	0	AP2-EREBP
CL2670.Contig1_Total_1	1278	2.59291	0	0	NAC
CL2771.Contig1_Total_1	1555	-2.70497	3.16852e-118	2.75862e-118	GRF
CL2870.Contig1_Total_1	951	-1.09891	1.46652e-53	1.86369e-53	WRKY
CL2887.Contig2_Total_1	3070	-2.30062	0	0	ARF
CL2911.Contig1_Total_1	1360	-1.01072	1.47202e-49	1.93074e-49	MYB
CL2911.Contig2_Total_1	1336	-1.07459	4.17754e-18	8.07393e-18	MYB
CL2925.Contig2_Total_1	946	1.07685	5.18334e-24	9.05262e-24	MYB
CL2945.Contig2_Total_1	1225	-1.19673	9.10809e-15	1.88131e-14	Alfin-like
CL2962.Contig2_Total_1	1277	1.65919	0	0	C3H
CL3119.Contig2_Total_1	1389	2.60597	0	0	HSF
CL3138.Contig2_Total_1	2058	1.91469	0	0	bZIP
CL3160.Contig1_Total_1	949	-1.77199	4.3096e-59	5.24207e-59	bHLH
CL3160.Contig2_Total_1	1186	-1.58477	1.63827e-107	1.49368e-107	bHLH
CL3165.Contig1_Total_1	1314	-2.06465	1.4524e-149	1.11859e-149	bHLH
CL3165.Contig2_Total_1	1301	-2.7768	0	0	bHLH
CL3168.Contig1_Total_1	388	2.9246	3.27542e-13	7.02975e-13	MYB
CL3168.Contig2_Total_1	471	5.0983	3.69543e-26	6.26241e-26	MYB
CL3184.Contig1_Total_1	1071	-4.16403	4.13172e-180	2.86523e-180	AP2-EREBP
CL3184.Contig2_Total_1	1092	-6.79298	1.45924e-14	3.02888e-14	AP2-EREBP
CL3214.Contig1_Total_1	1164	1.08242	0	0	AP2-EREBP
CL3247.Contig1_Total_1	952	3.01059	0	0	C2C2-Dof
CL3247.Contig2_Total_1	829	3.04809	1.98683e-98	1.90473e-98	C2C2-Dof
CL3263.Contig1_Total_1	522	2.66472	5.40177e-15	1.10995e-14	AP2-EREBP
CL330.Contig1_Total_1	1634	3.82578	0	0	WRKY
CL330.Contig2_Total_1	559	3.08829	1.70021e-60	2.0428e-60	WRKY
CL3350.Contig1_Total_1	1065	-10.9639	1.08775e-140	8.61438e-141	bHLH
CL3399.Contig1_Total_1	859	2.33425	4.13227e-13	8.89662e-13	AP2-EREBP
CL3399.Contig3_Total_1	912	1.58761	1.24668e-16	2.47601e-16	AP2-EREBP
CL3402.Contig2_Total_1	3132	1.07821	0	0	ARF
CL3431.Contig2_Total_1	1112	-2.23653	2.9745e-74	3.24534e-74	Trihelix
CL3432.Contig1_Total_1	954	2.58222	4.27141e-126	3.59436e-126	MADS
CL3432.Contig2_Total_1	992	2.38092	5.17008e-209	3.29029e-209	MADS
CL3437.Contig2_Total_1	1318	3.61527	0	0	PLATZ
CL3441.Contig1_Total_1	2106	1.82272	0	0	MYB
CL3448.Contig1_Total_1	1290	-1.02607	2.6476e-159	1.96599e-159	AP2-EREBP
CL3481.Contig2_Total_1	1278	-2.31363	0	0	bHLH
CL3523.Contig1_Total_1	2173	-1.59177	0	0	bHLH
CL3523.Contig2_Total_1	2218	-1.90559	0	0	bHLH
CL3555.Contig1_Total_1	1304	2.91827	0	0	NAC
CL3558.Contig1_Total_1	1393	-2.47481	4.27512e-263	2.35941e-263	Trihelix
CL3685.Contig1_Total_1	1701	-4.22823	0	0	TUB
CL3721.Contig1_Total_1	1203	-1.18754	1.48921e-33	2.29616e-33	MYB
CL3741.Contig1_Total_1	1108	1.09816	2.94254e-19	5.56472e-19	BSD
CL3773.Contig1_Total_1	2865	1.59407	0	0	GRAS
CL3786.Contig1_Total_1	600	1.41007	1.10988e-14	2.29608e-14	LIM
CL3786.Contig2_Total_1	770	1.70583	1.37957e-59	1.67067e-59	LIM
CL3887.Contig1_Total_1	1991	2.97224	0	0	AP2-EREBP
CL3909.Contig2_Total_1	774	2.01542	4.38568e-181	3.03058e-181	MADS
CL3919.Contig2_Total_1	1321	-2.81443	1.29132e-97	1.2437e-97	E2F-DP
CL3921.Contig2_Total_1	1330	-1.00528	6.48071e-49	8.54004e-49	AP2-EREBP
CL3934.Contig1_Total_1	479	1.5598	2.83787e-22	5.09471e-22	C3H
CL4.Contig1_Total_1	2405	1.57133	3.35814e-37	4.96197e-37	Trihelix
CL406.Contig1_Total_1	1302	1.22412	3.64392e-09	8.81108e-09	bHLH
CL442.Contig5_Total_1	839	-3.7561	9.36391e-164	6.85698e-164	bZIP
CL486.Contig1_Total_1	1617	5.64857	0	0	WRKY
CL486.Contig3_Total_1	1403	4.99484	0	0	WRKY
CL5.Contig3_Total_1	1693	-1.2126	8.89461e-111	7.98817e-111	mTERF
CL538.Contig2_Total_1	1179	1.61078	4.18273e-12	9.2555e-12	NAC
CL575.Contig2_Total_1	711	-2.10764	2.00973e-84	2.06417e-84	MYB
CL579.Contig2_Total_1	378	-1.45991	3.06515e-07	8.02139e-07	C2H2
CL592.Contig1_Total_1	1489	1.21409	2.75141e-36	4.11021e-36	C2H2
CL625.Contig1_Total_1	359	2.57354	4.46144e-31	7.08012e-31	MYB
CL625.Contig2_Total_1	668	1.41015	7.0867e-21	1.30247e-20	MYB
CL631.Contig1_Total_1	902	-1.4142	1.42422e-19	2.67766e-19	GRAS
CL639.Contig1_Total_1	760	-9.47618	6.24929e-64	7.30527e-64	Trihelix
CL639.Contig2_Total_1	745	-3.95896	8.75541e-15	1.80806e-14	Trihelix
CL649.Contig1_Total_1	1157	1.96411	8.68887e-39	1.26134e-38	bHLH
CL649.Contig2_Total_1	1192	1.65556	3.81072e-35	5.77916e-35	bHLH
CL650.Contig2_Total_1	1013	1.79993	2.92683e-10	6.819e-10	ABI3VP1
CL709.Contig2_Total_1	642	-2.46307	1.7319e-101	1.63085e-101	SRS
CL721.Contig1_Total_1	1972	-4.45543	0	0	AP2-EREBP
CL721.Contig4_Total_1	293	-3.56401	1.54553e-13	3.29072e-13	AP2-EREBP
CL726.Contig1_Total_1	1340	-3.1965	7.66072e-148	5.92704e-148	GRF
CL726.Contig2_Total_1	1326	-3.81828	9.77469e-58	1.20156e-57	GRF
CL734.Contig4_Total_1	1889	1.30511	6.47454e-148	5.00831e-148	bZIP
CL749.Contig3_Total_1	1212	2.4572	0	0	C2H2
CL850.Contig2_Total_1	1057	1.06159	0	0	AP2-EREBP
CL86.Contig1_Total_1	1260	-3.49408	8.73375e-46	1.18694e-45	GRF
CL86.Contig2_Total_1	1281	-7.50433	1.23022e-21	2.23103e-21	GRF
CL86.Contig3_Total_1	1417	-2.22046	6.8329e-132	5.61357e-132	GRF
CL86.Contig4_Total_1	1396	-2.92045	2.08986e-124	1.76789e-124	GRF
CL94.Contig1_Total_1	2983	2.00645	0	0	FHA
CL94.Contig2_Total_1	2962	1.89327	1.46672e-150	1.12489e-150	FHA
CL951.Contig2_Total_1	919	-1.07852	6.02644e-18	1.16926e-17	MADS
CL951.Contig3_Total_1	361	5.66795	5.23492e-08	1.32636e-07	MADS
CL953.Contig1_Total_1	1019	1.15438	1.75915e-40	2.51485e-40	PLATZ
CL953.Contig2_Total_1	1282	1.61868	5.18363e-29	8.4385e-29	PLATZ
CL993.Contig2_Total_1	672	1.38295	3.22504e-23	5.71362e-23	bHLH
Unigene1001_Total_1	2174	-2.57998	1.03149e-307	5.14842e-308	GRF
Unigene10045_Total_1	269	-5.03249	1.18247e-05	3.34822e-05	bHLH
Unigene10047_Total_1	209	-4.61745	0.000131072	0.000396911	C2H2
Unigene101_Total_1	301	3.66795	2.59399e-22	4.65489e-22	AP2-EREBP
Unigene10308_Total_1	819	1.69829	0	0	WRKY
Unigene10329_Total_1	793	-1.5932	1.10694e-15	2.23906e-15	C2H2
Unigene10349_Total_1	729	-1.69145	4.3234e-12	9.57207e-12	mTERF
Unigene10386_Total_1	1858	-1.03123	6.84518e-47	9.19672e-47	Alfin-like
Unigene10414_Total_1	629	2.83505	0	0	AP2-EREBP
Unigene10477_Total_1	291	-3.89047	5.60463e-08	1.42192e-07	MADS
Unigene10537_Total_1	536	-5.43848	2.36841e-52	3.03672e-52	AP2-EREBP
Unigene10578_Total_1	500	1.97989	7.73958e-38	1.13647e-37	AP2-EREBP
Unigene10657_Total_1	1182	1.2299	1.97225e-93	1.93764e-93	MYB
Unigene10840_Total_1	1487	1.07312	6.1231e-09	1.49363e-08	TAZ
Unigene10906_Total_1	1050	-2.13079	1.04722e-97	1.00813e-97	NAC
Unigene10983_Total_1	985	-2.9741	3.82433e-135	3.09788e-135	MYB
Unigene10989_Total_1	1387	1.67468	0	0	HSF
Unigene10_Total_1	3356	4.58773	0	0	C3H
Unigene1106_Total_1	736	2.57023	9.11982e-151	6.98879e-151	bHLH
Unigene1108_Total_1	394	-2.322	1.48309e-07	3.83387e-07	ABI3VP1
Unigene11102_Total_1	994	2.04614	0	0	AP2-EREBP
Unigene11151_Total_1	1566	-1.02148	3.09339e-22	5.55771e-22	RWP-RK
Unigene11352_Total_1	1266	1.69364	0	0	Alfin-like
Unigene11390_Total_1	1128	2.52087	0	0	MYB
Unigene1155_Total_1	446	4.43628	6.42591e-36	9.64667e-36	WRKY
Unigene11778_Total_1	277	-5.03249	1.86083e-09	4.44529e-09	FHA
Unigene11834_Total_1	934	-1.17651	2.93854e-32	4.60204e-32	G2-like
Unigene11836_Total_1	674	-1.67599	8.25002e-44	1.14132e-43	C2C2-Dof
Unigene1185_Total_1	1000	2.86638	0	0	AP2-EREBP
Unigene11967_Total_1	1667	4.04947	0	0	NAC
Unigene12001_Total_1	1073	1.56249	2.78156e-76	2.99954e-76	MYB
Unigene12147_Total_1	790	2.98907	0	0	WRKY
Unigene12151_Total_1	872	2.1537	2.23909e-27	3.72164e-27	MYB
Unigene12250_Total_1	1569	2.76299	0	0	MYB
Unigene12281_Total_1	1259	1.56533	0	0	MYB
Unigene1229_Total_1	1215	3.25233	0	0	WRKY
Unigene12389_Total_1	2687	1.64361	1.23348e-232	7.38456e-233	CPP
Unigene12390_Total_1	1280	-4.87699	0	0	bHLH
Unigene12477_Total_1	632	-5.19907	6.1102e-205	3.93264e-205	AP2-EREBP
Unigene12504_Total_1	638	3.86509	0	0	C2H2
Unigene12522_Total_1	830	-1.43539	6.09976e-70	6.86475e-70	TCP
Unigene12569_Total_1	910	-1.71347	1.27419e-44	1.75003e-44	mTERF
Unigene12575_Total_1	1292	-1.06257	4.66138e-32	7.31448e-32	ABI3VP1
Unigene12627_Total_1	817	-2.73008	2.26592e-79	2.39299e-79	OFP
Unigene12673_Total_1	524	2.62504	5.6521e-78	6.01676e-78	Trihelix
Unigene12832_Total_1	1274	-1.79782	8.49823e-256	4.78527e-256	C2C2-GATA
Unigene1290_Total_1	1344	-2.88259	1.79476e-68	2.04104e-68	bZIP
Unigene12947_Total_1	1522	2.22534	0	0	C2H2
Unigene12960_Total_1	332	-1.87431	3.21184e-47	4.29994e-47	AP2-EREBP
Unigene13027_Total_1	349	-5.70491	2.48846e-26	4.20636e-26	bHLH
Unigene13086_Total_1	826	-3.89339	2.32349e-53	2.95738e-53	bHLH
Unigene13281_Total_1	1430	1.03089	2.91755e-42	4.09838e-42	bZIP
Unigene13309_Total_1	535	-1.93295	1.13399e-24	1.96101e-24	bHLH
Unigene13433_Total_1	4419	1.08421	0	0	SBP
Unigene13443_Total_1	1955	1.37408	8.58235e-40	1.2339e-39	C2C2-GATA
Unigene1346_Total_1	993	-2.00795	3.06942e-107	2.80229e-107	ABI3VP1
Unigene13579_Total_1	550	-8.84627	2.05955e-45	2.81035e-45	GRF
Unigene13615_Total_1	836	-5.6438	0	0	bZIP
Unigene1372_Total_1	1307	1.79441	0	0	G2-like
Unigene13754_Total_1	4154	-1.28869	0	0	ARF
Unigene13756_Total_1	4006	2.02412	0	0	FHA
Unigene13850_Total_1	332	2.39378	1.67747e-07	4.34975e-07	bHLH
Unigene1392_Total_1	1374	-1.69665	4.97133e-70	5.59251e-70	E2F-DP
Unigene13992_Total_1	424	-1.64254	1.30124e-06	3.50788e-06	AP2-EREBP
Unigene14115_Total_1	1218	3.85681	1.45743e-133	1.19019e-133	NAC
Unigene14220_Total_1	1120	-1.35586	2.17947e-153	1.65616e-153	mTERF
Unigene14240_Total_1	534	4.41964	5.10594e-45	6.99236e-45	WRKY
Unigene14305_Total_1	1101	1.96751	3.20326e-54	4.05162e-54	AP2-EREBP
Unigene14343_Total_1	1270	1.2791	4.17696e-17	8.21759e-17	ARF
Unigene14348_Total_1	634	-1.68199	9.47962e-29	1.54814e-28	bHLH
Unigene14384_Total_1	1720	1.021	4.25564e-85	4.35592e-85	C2C2-CO-like
Unigene14390_Total_1	1917	1.2124	4.74073e-294	2.43167e-294	WRKY
Unigene1439_Total_1	1053	-3.63126	2.25168e-64	2.62352e-64	BBR/BPC
Unigene14605_Total_1	737	-3.49192	2.04291e-46	2.75756e-46	C2H2
Unigene14761_Total_1	1182	-3.32167	0	0	LOB
Unigene148_Total_1	2343	-1.04272	1.72275e-179	1.19626e-179	MYB
Unigene14911_Total_1	877	2.74674	2.91817e-40	4.1843e-40	PLATZ
Unigene14963_Total_1	306	-7.31789	1.67105e-19	3.14608e-19	PLATZ
Unigene15018_Total_1	992	-5.28988	6.63883e-255	3.74539e-255	HSF
Unigene15084_Total_1	220	-4.83984	3.90243e-05	0.000114037	HSF
Unigene1515_Total_1	1329	-2.05115	1.59263e-44	2.1891e-44	Trihelix
Unigene15239_Total_1	333	3.42694	4.62767e-08	1.1686e-07	MYB
Unigene15341_Total_1	797	3.5849	0	0	AP2-EREBP
Unigene15462_Total_1	1000	-1.85034	4.66599e-48	6.19519e-48	ABI3VP1
Unigene1549_Total_1	2481	2.13385	0	0	GRAS
Unigene15520_Total_1	484	1.51771	9.06546e-05	0.000271405	bHLH
Unigene15567_Total_1	454	-1.88049	5.60135e-09	1.36387e-08	FHA
Unigene1559_Total_1	409	-1.01521	4.48315e-05	0.000131564	Tify
Unigene15619_Total_1	1616	1.2	1.26436e-231	7.59464e-232	C2C2-Dof
Unigene15620_Total_1	1919	1.99486	5.0424e-254	2.85093e-254	bHLH
Unigene15641_Total_1	3063	-1.40709	2.00529e-101	1.88952e-101	C2H2
Unigene15645_Total_1	501	2.22878	2.34891e-21	4.2778e-21	MYB
Unigene15647_Total_1	1153	4.94493	0	0	WRKY
Unigene15789_Total_1	1276	1.01319	8.61636e-31	1.37267e-30	Sigma70-like
Unigene15812_Total_1	1362	1.41892	4.29649e-133	3.5166e-133	BBR/BPC
Unigene15820_Total_1	1166	1.49941	5.17302e-26	8.78466e-26	HSF
Unigene15831_Total_1	800	-2.71915	3.11461e-89	3.12255e-89	bZIP
Unigene15842_Total_1	1213	-1.22331	7.19062e-84	7.40638e-84	C2C2-GATA
Unigene1593_Total_1	1874	-2.16236	2.90069e-182	1.99953e-182	bHLH
Unigene15956_Total_1	1416	-4.00365	8.16475e-201	5.32011e-201	GRAS
Unigene15971_Total_1	1236	2.82067	2.68103e-71	2.98519e-71	WRKY
Unigene16003_Total_1	1176	-3.25166	5.5335e-56	6.9065e-56	SBP
Unigene16207_Total_1	939	1.06129	1.0342e-07	2.65381e-07	G2-like
Unigene16208_Total_1	380	2.70448	7.10968e-08	1.81379e-07	G2-like
Unigene16420_Total_1	1108	1.98601	2.55389e-66	2.94117e-66	AP2-EREBP
Unigene16492_Total_1	1588	1.85728	1.35177e-164	9.86757e-165	mTERF
Unigene16560_Total_1	394	-1.08834	0	0	CSD
Unigene16567_Total_1	666	1.26107	1.0138e-16	2.0085e-16	AP2-EREBP
Unigene16718_Total_1	409	6.41872	2.56086e-42	3.59614e-42	AP2-EREBP
Unigene16751_Total_1	892	-2.94116	1.10374e-135	8.9256e-136	C2H2
Unigene16804_Total_1	644	4.19825	1.72564e-161	1.27159e-161	WRKY
Unigene16949_Total_1	1926	-1.23738	1.86551e-39	2.68922e-39	C2C2-CO-like
Unigene16977_Total_1	385	2.24628	3.30985e-57	4.09099e-57	AP2-EREBP
Unigene1698_Total_1	1031	-1.11932	1.38429e-129	1.15064e-129	zf-HD
Unigene17117_Total_1	2144	2.6399	0	0	GRAS
Unigene1711_Total_1	1811	-1.46143	1.24127e-77	1.32554e-77	MYB
Unigene17130_Total_1	3057	1.50114	0	0	ARF
Unigene17136_Total_1	634	4.70604	2.00864e-139	1.59597e-139	C2H2
Unigene17137_Total_1	2250	1.29748	0	0	bZIP
Unigene17279_Total_1	229	2.66795	0.000968653	0.00314827	NAC
Unigene17408_Total_1	493	1.04843	0.000498362	0.00157725	FAR1
Unigene17423_Total_1	474	-4.78738	1.06334e-20	1.95937e-20	MYB
Unigene17475_Total_1	294	-4.11995	2.77528e-09	6.6762e-09	MYB
Unigene17523_Total_1	1464	-1.17456	7.23892e-275	3.88851e-275	HB
Unigene17602_Total_1	517	-1.69925	9.40561e-13	2.0436e-12	PLATZ
Unigene17792_Total_1	2185	-2.00719	4.79967e-80	5.05117e-80	ARF
Unigene17814_Total_1	892	-1.61745	1.33781e-18	2.55993e-18	WRKY
Unigene1784_Total_1	972	2.37688	0	0	AP2-EREBP
Unigene17868_Total_1	284	2.13744	6.26976e-05	0.000185764	Trihelix
Unigene17942_Total_1	1267	-1.14654	1.06776e-213	6.71347e-214	Alfin-like
Unigene17970_Total_1	1491	-1.42901	1.85287e-44	2.54907e-44	bHLH
Unigene17996_Total_1	1179	2.07185	1.73199e-62	2.04954e-62	GRAS
Unigene18033_Total_1	1858	-1.33777	2.25319e-145	1.7571e-145	VOZ
Unigene18061_Total_1	2063	2.15043	1.01855e-298	5.17293e-299	C2C2-Dof
Unigene18093_Total_1	269	-3.49192	0.000573638	0.00182702	ABI3VP1
Unigene18151_Total_1	494	-1.65542	3.06004e-08	7.67851e-08	WRKY
Unigene1816_Total_1	1179	3.47333	0	0	AP2-EREBP
Unigene18183_Total_1	532	-3.22012	9.73928e-17	1.92922e-16	C2C2-Dof
Unigene18225_Total_1	1193	4.06299	0	0	C2H2
Unigene1828_Total_1	1184	1.22927	0	0	NAC
Unigene18348_Total_1	1334	2.75672	1.63286e-85	1.66732e-85	bZIP
Unigene18363_Total_1	808	1.88923	8.15236e-28	1.34677e-27	MADS
Unigene18384_Total_1	818	-1.85881	1.09292e-181	7.54221e-182	MYB
Unigene18388_Total_1	2322	-1.32614	3.25803e-70	3.65813e-70	BES1
Unigene18465_Total_1	228	4.92171	5.1554e-09	1.2541e-08	G2-like
Unigene18555_Total_1	373	1.04843	0.000498362	0.00157725	MYB
Unigene1855_Total_1	911	1.30837	4.76885e-185	3.26024e-185	MYB
Unigene18594_Total_1	470	4.5404	2.56186e-28	4.20978e-28	WRKY
Unigene1865_Total_1	1028	-2.4323	0	0	C2C2-Dof
Unigene18737_Total_1	989	3.34705	7.64908e-155	5.77607e-155	MADS
Unigene18772_Total_1	1310	2.15509	0	0	C2C2-GATA
Unigene18782_Total_1	1048	2.88022	0	0	AP2-EREBP
Unigene18939_Total_1	209	4.96751	1.48242e-05	4.22483e-05	NAC
Unigene19005_Total_1	928	-2.72365	2.5443e-49	3.34341e-49	G2-like
Unigene19021_Total_1	798	-2.22687	7.18589e-31	1.14324e-30	AP2-EREBP
Unigene1908_Total_1	1153	4.99723	0	0	C2C2-GATA
Unigene19126_Total_1	538	-6.57165	1.45124e-45	1.97628e-45	C2C2-GATA
Unigene19199_Total_1	792	-1.58428	8.5308e-22	1.54302e-21	bHLH
Unigene19330_Total_1	476	-1.91883	3.24833e-14	6.79921e-14	WRKY
Unigene193_Total_1	1071	-4.16837	0	0	bHLH
Unigene19439_Total_1	292	-6.07688	8.198e-10	1.93577e-09	ABI3VP1
Unigene19458_Total_1	253	-7.24194	1.07375e-18	2.05069e-18	C2C2-Dof
Unigene1961_Total_1	2971	1.12005	2.47158e-28	4.06067e-28	FAR1
Unigene19632_Total_1	307	2.7224	6.08563e-06	1.69555e-05	WRKY
Unigene1969_Total_1	1112	2.95516	2.21768e-284	1.16405e-284	WRKY
Unigene19714_Total_1	587	-4.49192	1.16259e-36	1.73031e-36	ABI3VP1
Unigene1976_Total_1	1232	-2.65634	7.21593e-58	8.86028e-58	bHLH
Unigene19818_Total_1	413	1.64558	1.04176e-05	2.93974e-05	MYB
Unigene19863_Total_1	274	2.90611	1.41982e-05	4.03728e-05	MYB
Unigene19939_Total_1	475	-1.12993	1.81169e-33	2.79699e-33	C2C2-GATA
Unigene1999_Total_1	797	-3.14241	2.36527e-138	1.88913e-138	AP2-EREBP
Unigene19_Total_1	1044	5.17845	0	0	AP2-EREBP
Unigene20062_Total_1	772	1.40008	7.70128e-71	8.59979e-71	MYB
Unigene20126_Total_1	986	1.71617	2.65164e-26	4.4838e-26	HSF
Unigene20129_Total_1	948	2.6499	4.02874e-157	3.01505e-157	MYB
Unigene201_Total_1	418	1.9358	6.79518e-11	1.55408e-10	AP2-EREBP
Unigene20235_Total_1	573	2.7109	3.93772e-13	8.46993e-13	MYB
Unigene20279_Total_1	638	-6.8217	8.7741e-130	7.28239e-130	LOB
Unigene20361_Total_1	1517	-2.93994	0	0	AP2-EREBP
Unigene20368_Total_1	1674	-1.49624	2.46407e-143	1.93667e-143	mTERF
Unigene20381_Total_1	459	1.03331	5.21585e-08	1.32105e-07	C2H2
Unigene2052_Total_1	269	3.08299	2.59538e-06	7.09697e-06	AP2-EREBP
Unigene20705_Total_1	1023	-1.43107	7.32892e-289	3.8132e-289	Tify
Unigene20745_Total_1	1280	1.38858	0	0	bZIP
Unigene20824_Total_1	578	1.74512	4.80169e-06	1.33046e-05	C3H
Unigene20885_Total_1	738	-2.65398	8.86691e-26	1.51105e-25	bHLH
Unigene20908_Total_1	2522	1.94138	0	0	C2C2-GATA
Unigene2092_Total_1	1795	1.11092	3.6035e-72	3.98689e-72	HSF
Unigene21086_Total_1	326	2.33608	6.58777e-19	1.25291e-18	SBP
Unigene21179_Total_1	1316	-4.86077	1.16689e-146	9.06577e-147	TUB
Unigene21217_Total_1	802	-6.23706	7.7791e-72	8.62822e-72	PLATZ
Unigene21238_Total_1	1232	4.10501	0	0	WRKY
Unigene21247_Total_1	908	1.3836	0	0	AP2-EREBP
Unigene21331_Total_1	1504	-1.15854	8.61486e-38	1.26553e-37	MYB
Unigene21442_Total_1	709	3.22625	6.44527e-61	7.71132e-61	C2C2-Dof
Unigene21446_Total_1	578	-1.61745	1.84211e-11	4.14456e-11	MYB
Unigene21497_Total_1	1146	1.45759	0	0	bHLH
Unigene21511_Total_1	806	1.47737	1.33218e-28	2.1795e-28	LOB
Unigene21537_Total_1	1117	-1.55524	2.04251e-299	1.03608e-299	mTERF
Unigene21615_Total_1	1987	1.5775	3.11483e-84	3.2016e-84	ARR-B
Unigene21631_Total_1	1201	-2.62702	0	0	C2C2-CO-like
Unigene21700_Total_1	420	1.0264	0.000945658	0.00306643	mTERF
Unigene2171_Total_1	911	1.30855	1.05734e-59	1.27801e-59	OFP
Unigene21771_Total_1	764	-1.71563	1.33283e-21	2.41895e-21	bHLH
Unigene2181_Total_1	1100	-1.34217	4.41304e-23	7.83795e-23	G2-like
Unigene2190_Total_1	1182	1.10223	6.27944e-42	8.85947e-42	C2C2-Dof
Unigene21968_Total_1	491	-2.60507	8.9325e-36	1.34315e-35	C2C2-GATA
Unigene22037_Total_1	1356	-1.0727	1.19545e-70	1.33676e-70	AP2-EREBP
Unigene22058_Total_1	849	1.37089	1.37034e-113	1.21619e-113	bHLH
Unigene22077_Total_1	1358	-1.51792	1.6088e-72	1.77478e-72	C2C2-Dof
Unigene22110_Total_1	1714	1.99547	0	0	GRAS
Unigene22115_Total_1	851	2.53861	0	0	C2C2-Dof
Unigene22155_Total_1	776	-1.28883	3.26271e-09	7.87128e-09	mTERF
Unigene22163_Total_1	578	-4.75359	1.51358e-50	1.96714e-50	AP2-EREBP
Unigene22164_Total_1	982	-3.61545	9.23462e-144	7.24392e-144	bHLH
Unigene22201_Total_1	1143	-2.68884	1.81589e-67	2.07928e-67	C2C2-Dof
Unigene22322_Total_1	996	1.23966	4.88643e-66	5.63417e-66	LIM
Unigene22346_Total_1	691	-1.61158	0	0	S1Fa-like
Unigene22353_Total_1	983	1.93599	0	0	C2C2-Dof
Unigene22354_Total_1	1360	1.85841	0	0	TCP
Unigene22365_Total_1	678	4.52648	1.98671e-38	2.89654e-38	NAC
Unigene22412_Total_1	215	-4.49192	0.000242055	0.000747099	AP2-EREBP
Unigene22443_Total_1	235	4.28944	0.000525378	0.00166718	AP2-EREBP
Unigene22485_Total_1	1056	3.2595	0	0	MYB
Unigene2250_Total_1	1068	-2.14873	0	0	PBF-2-like
Unigene2272_Total_1	1019	-1.13062	0	0	LIM
Unigene2273_Total_1	1257	1.80517	1.00681e-129	8.35947e-130	MYB
Unigene227_Total_1	1047	3.22874	0	0	bHLH
Unigene2348_Total_1	758	1.12076	1.25614e-07	3.23776e-07	bHLH
Unigene2448_Total_1	1185	1.27951	4.84671e-249	2.77523e-249	LOB
Unigene2474_Total_1	1468	2.04079	0	0	C3H
Unigene2496_Total_1	1167	-1.55842	1.14232e-98	1.09266e-98	BSD
Unigene2524_Total_1	1670	3.44762	0	0	NAC
Unigene2590_Total_1	4054	1.27337	0	0	SBP
Unigene2681_Total_1	1241	1.08742	1.57031e-22	2.80853e-22	C2C2-Dof
Unigene2924_Total_1	1302	-1.34789	1.32575e-134	1.07575e-134	mTERF
Unigene2987_Total_1	1959	-1.31331	4.77343e-52	6.13429e-52	FHA
Unigene3021_Total_1	1262	-2.83347	0	0	bHLH
Unigene3037_Total_1	706	-1.24022	1.02995e-153	7.81698e-154	OFP
Unigene3044_Total_1	1230	2.708	0	0	WRKY
Unigene3165_Total_1	432	-2.55122	3.31995e-23	5.88379e-23	bHLH
Unigene3170_Total_1	1891	2.79416	6.91318e-168	4.9945e-168	MYB
Unigene3256_Total_1	2057	2.92159	0	0	bHLH
Unigene3264_Total_1	746	2.26297	3.10226e-67	3.55747e-67	AP2-EREBP
Unigene3301_Total_1	930	-1.0839	1.71657e-48	2.27046e-48	PLATZ
Unigene3302_Total_1	1615	1.6641	1.45175e-174	1.02389e-174	NAC
Unigene3354_Total_1	327	-5.16177	3.24577e-10	7.56705e-10	ABI3VP1
Unigene3441_Total_1	377	-5.67635	6.54098e-14	1.37875e-13	AP2-EREBP
Unigene3556_Total_1	1432	-1.28042	8.33528e-17	1.64893e-16	Alfin-like
Unigene3592_Total_1	518	-3.14797	3.91283e-11	8.88814e-11	mTERF
Unigene3620_Total_1	2144	4.44405	0	0	bHLH
Unigene3641_Total_1	1192	2.79348	0	0	AP2-EREBP
Unigene3675_Total_1	1596	1.06885	6.6117e-100	6.28982e-100	bHLH
Unigene3779_Total_1	382	-1.69545	9.56504e-07	2.56065e-06	C2C2-GATA
Unigene3788_Total_1	1819	-1.05108	9.42219e-189	6.36203e-189	mTERF
Unigene3813_Total_1	1394	1.24552	0	0	TAZ
Unigene3846_Total_1	2098	1.08735	1.02787e-214	6.44846e-215	Trihelix
Unigene3863_Total_1	2679	-3.82752	0	0	C3H
Unigene3877_Total_1	751	1.77997	1.42206e-114	1.25707e-114	AP2-EREBP
Unigene3904_Total_1	1413	1.45215	6.24122e-99	5.96227e-99	MYB
Unigene3931_Total_1	609	-1.2413	1.94589e-09	4.65058e-09	MYB
Unigene3932_Total_1	1004	1.46917	3.35017e-21	6.1203e-21	WRKY
Unigene3976_Total_1	1837	3.92343	0	0	HSF
Unigene4081_Total_1	543	-2.21697	0	0	Tify
Unigene4149_Total_1	354	-4.67635	1.97874e-13	4.22313e-13	OFP
Unigene4224_Total_1	1208	4.91953	0	0	WRKY
Unigene4245_Total_1	1294	1.49869	0	0	WRKY
Unigene4250_Total_1	1814	-1.22264	2.44235e-215	1.52886e-215	bHLH
Unigene4339_Total_1	465	-1.36264	2.4955e-07	6.50576e-07	C2C2-Dof
Unigene4361_Total_1	589	-4.54556	0	0	C2C2-Dof
Unigene437_Total_1	571	-6.68354	7.77216e-49	1.02502e-48	bHLH
Unigene4395_Total_1	979	1.48904	0	0	NAC
Unigene4410_Total_1	937	-3.48475	2.109e-117	1.8449e-117	WRKY
Unigene4415_Total_1	1277	-2.95994	1.39235e-265	7.62022e-266	C2C2-CO-like
Unigene4423_Total_1	1318	1.22385	2.90637e-17	5.70362e-17	LIM
Unigene4494_Total_1	1018	1.31119	7.50666e-70	8.45154e-70	NAC
Unigene46_Total_1	1040	2.41589	2.57806e-95	2.5091e-95	WRKY
Unigene47_Total_1	575	2.63782	5.183e-210	3.28818e-210	WRKY
Unigene4807_Total_1	933	2.47759	9.41348e-156	7.08244e-156	WRKY
Unigene4823_Total_1	2011	3.04322	0	0	C3H
Unigene4828_Total_1	1400	1.78715	0	0	AP2-EREBP
Unigene4855_Total_1	1207	3.9672	0	0	AP2-EREBP
Unigene4872_Total_1	3903	1.14722	0	0	ARF
Unigene4904_Total_1	384	2.8095	3.28517e-164	2.40112e-164	C2C2-Dof
Unigene4911_Total_1	1082	-1.42981	3.68074e-142	2.90535e-142	GeBP
Unigene4914_Total_1	3453	1.38663	0	0	GRAS
Unigene4933_Total_1	473	-3.78738	1.50298e-18	2.87968e-18	AP2-EREBP
Unigene4961_Total_1	863	-3.18899	3.49248e-97	3.37174e-97	OFP
Unigene4998_Total_1	1129	3.64251	8.39332e-220	5.19353e-220	WRKY
Unigene5024_Total_1	928	3.31149	0	0	AP2-EREBP
Unigene5060_Total_1	2220	-1.40039	6.83984e-54	8.67335e-54	ARR-B
Unigene5127_Total_1	1069	-1.30958	6.15451e-65	7.13972e-65	C2C2-GATA
Unigene520_Total_1	1201	-3.38488	0	0	MYB
Unigene5235_Total_1	1162	-1.79716	1.56433e-32	2.44294e-32	AP2-EREBP
Unigene5262_Total_1	2346	-5.21323	0	0	GRAS
Unigene5272_Total_1	2038	-1.14359	1.88145e-157	1.40631e-157	bHLH
Unigene5312_Total_1	581	5.41081	0	0	C2H2
Unigene5443_Total_1	986	6.20225	0	0	AP2-EREBP
Unigene5456_Total_1	1710	-4.65192	0	0	bHLH
Unigene5457_Total_1	1299	-3.97925	0	0	bHLH
Unigene5486_Total_1	2591	-2.27482	0	0	ARF
Unigene5498_Total_1	780	1.32148	1.06564e-113	9.44945e-114	Tify
Unigene551_Total_1	1334	-1.46826	1.24807e-19	2.34457e-19	Sigma70-like
Unigene5557_Total_1	2125	-1.40167	3.08921e-275	1.65705e-275	bHLH
Unigene5584_Total_1	2463	1.86758	0	0	GRAS
Unigene5610_Total_1	1288	2.8618	1.04248e-55	1.30371e-55	MYB
Unigene5631_Total_1	1537	1.5447	8.81641e-69	1.00073e-68	TAZ
Unigene5637_Total_1	1955	-1.73327	0	0	DBP
Unigene5640_Total_1	926	-3.73577	1.31834e-104	1.22079e-104	NAC
Unigene5660_Total_1	2001	2.14927	0	0	ARF
Unigene5687_Total_1	732	-2.0955	2.62278e-28	4.31109e-28	OFP
Unigene5789_Total_1	2618	-4.10908	0	0	CPP
Unigene5943_Total_1	1337	-4.18536	1.53841e-202	9.96521e-203	E2F-DP
Unigene601_Total_1	1608	-2.65998	0	0	GRAS
Unigene608_Total_1	1431	1.74664	0	0	MYB
Unigene6156_Total_1	674	-5.88424	5.01411e-57	6.2067e-57	MYB
Unigene6376_Total_1	546	-5.7672	9.17238e-53	1.17311e-52	PLATZ
Unigene6505_Total_1	806	-2.6601	5.36897e-48	7.13432e-48	WRKY
Unigene6506_Total_1	741	-1.52725	2.95692e-13	6.33893e-13	MADS
Unigene6545_Total_1	1455	2.11887	0	0	bHLH
Unigene6709_Total_1	208	-6.03249	1.40767e-09	3.34743e-09	MYB
Unigene6778_Total_1	1053	3.48446	1.46444e-83	1.51018e-83	HB
Unigene6809_Total_1	208	-5.67635	6.60429e-08	1.68202e-07	MYB
Unigene6875_Total_1	1513	-1.24405	1.58048e-72	1.7433e-72	AP2-EREBP
Unigene702_Total_1	2005	1.03762	1.00204e-182	6.90118e-183	bHLH
Unigene7135_Total_1	1081	-1.16215	8.51876e-25	1.47106e-24	mTERF
Unigene7138_Total_1	740	-1.1388	1.96758e-10	4.55846e-10	mTERF
Unigene713_Total_1	452	3.98187	2.97554e-85	3.04246e-85	bHLH
Unigene7297_Total_1	354	2.82549	2.01975e-06	5.49381e-06	FAR1
Unigene7447_Total_1	771	-4.4577	0	0	OFP
Unigene7476_Total_1	1182	1.87602	8.74502e-108	7.95979e-108	Alfin-like
Unigene749_Total_1	1712	-1.595	0	0	Tify
Unigene7524_Total_1	323	2.01814	5.09406e-08	1.28926e-07	AP2-EREBP
Unigene7633_Total_1	540	-1.56561	1.49579e-20	2.76289e-20	C2C2-Dof
Unigene7674_Total_1	940	3.2479	0	0	MYB
Unigene7762_Total_1	731	-1.81909	7.40098e-15	1.52609e-14	ABI3VP1
Unigene780_Total_1	1433	-1.06144	4.88574e-58	5.99234e-58	WRKY
Unigene7871_Total_1	618	3.15819	1.89528e-74	2.06524e-74	AP2-EREBP
Unigene7917_Total_1	1583	1.06966	0	0	TCP
Unigene7975_Total_1	603	1.22625	9.03124e-09	2.21854e-08	LOB
Unigene8015_Total_1	615	-2.7435	3.27278e-233	1.95532e-233	AP2-EREBP
Unigene8181_Total_1	550	1.62462	2.50751e-08	6.26898e-08	MYB
Unigene8275_Total_1	623	-1.74673	3.13942e-11	7.10963e-11	C3H
Unigene8317_Total_1	519	4.38255	6.37976e-16	1.28459e-15	PLATZ
Unigene831_Total_1	1087	-2.65117	1.28334e-136	1.03326e-136	AP2-EREBP
Unigene851_Total_1	368	-5.31171	3.73898e-57	4.6237e-57	bZIP
Unigene8529_Total_1	1973	1.19093	2.66084e-70	2.98475e-70	C3H
Unigene8533_Total_1	1435	1.3752	0	0	TUB
Unigene8591_Total_1	1849	3.39514	0	0	HSF
Unigene8597_Total_1	272	2.35983	0.000152161	0.000462362	WRKY
Unigene8600_Total_1	697	4.34602	1.52228e-24	2.63739e-24	NAC
Unigene8622_Total_1	369	-3.29122	2.89068e-14	6.04306e-14	E2F-DP
Unigene8663_Total_1	1100	-1.72639	7.51471e-26	1.27935e-25	G2-like
Unigene8715_Total_1	245	-5.28042	2.02963e-06	5.52378e-06	bHLH
Unigene8759_Total_1	331	-2.22513	8.721e-06	2.45041e-05	C2H2
Unigene8813_Total_1	1370	-5.81623	3.26766e-146	2.5422e-146	CPP
Unigene8832_Total_1	515	1.31543	1.07764e-06	2.89205e-06	FAR1
Unigene8833_Total_1	549	2.12132	6.48965e-12	1.44229e-11	FAR1
Unigene8850_Total_1	1032	1.48334	1.11434e-91	1.10607e-91	MADS
Unigene8867_Total_1	969	3.66165	0	0	AP2-EREBP
Unigene8897_Total_1	873	-2.48604	1.12597e-52	1.4411e-52	GRF
Unigene8954_Total_1	1691	2.03874	0	0	HSF
Unigene895_Total_1	2256	1.37525	0	0	bHLH
Unigene9034_Total_1	424	1.1331	1.25493e-05	3.55898e-05	WRKY
Unigene9093_Total_1	1389	1.80921	1.16376e-220	7.18672e-221	G2-like
Unigene9099_Total_1	1550	-1.17236	3.69064e-49	4.85433e-49	ABI3VP1
Unigene9367_Total_1	1175	-3.36341	6.85101e-152	5.23122e-152	ABI3VP1
Unigene9597_Total_1	934	-4.70491	0	0	bHLH
Unigene9662_Total_1	907	-1.33253	1.04739e-235	6.20942e-236	WRKY
Unigene9710_Total_1	2291	-3.90126	0	0	GRAS
Unigene9717_Total_1	1362	2.63753	2.95454e-228	1.79328e-228	G2-like
Unigene9779_Total_1	777	-1.84775	1.9723e-19	3.71898e-19	WRKY
Unigene9911_Total_1	1256	-3.08926	1.14456e-158	8.51652e-159	HSF
Unigene9935_Total_1	747	2.96566	5.20823e-255	2.9375e-255	zf-HD
