# Supplementary material for: Integrated mRNA and miRNA transcriptome analysis reveals a regulatory network for tuber expansion in Chinese yam (Dioscorea opposita)
Source: BMC Genomics. 2020 Feb 3;21:117. doi: 10.1186/s12864-020-6492-5 (PMC6998100; doi:10.1186/s12864-020-6492-5)
Supplement: Supplementary file 5 — Additional file 5: Table S4. Analysis of clean reads for small RNA sequencing in initiation and expansion stages. [file 12864_2020_6492_MOESM5_ESM.xlsx]

## Sheet: TableS4
Table S4. Analysis of clean reads for small RNA sequencing in initiation and expansion stages
miRNA	Number of reads						Normalized expression (TPM)						miRNAfamilies
	GH16_I_r1	GH16_I_r2	GH16_I_r3	GH16_E_r1	GH16_E_r2	GH16_E_r3	GH16_I_r1	GH16_I_r1	GH16_I_r1	GH16_E_r1	GH16_E_r2	GH16_E_r3
miR535a_1	7693	10294	6991	11128	4177	9916	1590.06	1952.47	1420.4	1680.55	1680.55	1576.02	miR535
miR5141	1	4	3	2	3	3	0.21	0.76	0.61	0.3	0.3	0.48	miR5141
miR5021	1	2	1	0	0	1	0.21	0.38	0.2	0	0	0.16	miR5021
miR4995	3	2	5	2	1	3	0.62	0.38	1.02	0.3	0.3	0.48	miR4995
miR444a	1	1	1	1	2	1	0.21	0.19	0.2	0.15	0.15	0.16	miR444
miR396h	73	53	55	183	118	214	15.09	10.05	11.17	27.64	19.45	34.01	miR396
miR396g-3p	0	0	14	0	1	66	0	0	2.84	0	0.16	10.49	miR396
miR396f_1	12648	11949	12673	37538	21857	0	2614.21	2266.38	2574.84	5669	5669	0	miR396
miR396b	599	478	20	536	8329	13050	123.81	90.66	4.06	80.95	80.95	2074.14	miR396
miR396a-5p	4139	4707	3449	5969	1288	60	855.49	892.78	700.75	901.44	901.44	9.54	miR396
miR168b_1	457	1343	618	2223	1835	3867	94.46	254.73	125.56	335.72	335.72	614.61	miR168
miR168a-5p	21697	19021	14935	22292	18529	19128	4484.54	3607.74	3034.42	3366.54	3366.54	3040.16	miR168
miR168a-3p	337	586	407	459	499	531	69.65	111.15	82.69	69.32	82.27	84.4	miR168
miR168a	391618	553551	310545	1530651	1069054	1264373	80943.3	104993	63094.9	231159	231159	200956	miR168
miR168_1	6	14	10	2	0	3	1.24	2.66	2.03	0.3	0.3	0.48	miR168
miR168	6032	9230	4946	38805	29743	38325	1246.75	1750.66	1004.9	5860.34	5860.34	6091.28	miR168
miR160h_1	1	3	3	0	0	0	0.21	0.57	0.61	0	0	0	miR160
miR160b_1	57	257	149	4	20	6	11.78	48.75	30.27	0.6	3.3	0.95	miR160
miR160a-5p	14	10979	7039	1	8	112	2.89	2082.4	1430.15	0.15	0.15	17.8	miR160
miR160	642	190	94	41	408	2	132.69	36.04	19.1	6.19	67.26	0.32	miR160
miR159a_1	276423	219502	251045	455147	398620	397117	57133.7	41633.2	51006	68736.4	68736.4	63116.8	miR159
miR1171	0	0	1	0	1	0.16	0	0	0.2	0	0.16	0.16	miR1171
novel_mir1	5344	5087	5844	2948	2146	2666	1104.55	964.86	1187.35	445.21	353.8	423.73
novel_mir2	41	11	28	16	0	80	8.47	2.09	5.69	2.42	0	12.72
novel_mir3	18	31	37	50	24	41	3.72	5.88	7.52	7.55	3.96	6.52
novel_mir4	94	220	80	122	170	155	19.43	41.73	16.25	18.42	28.03	24.64
novel_mir5	700	799	540	349	500	245	144.68	151.55	109.71	52.71	82.43	38.94
novel_mir6	286	271	223	661	672	650	59.11	51.4	45.31	99.82	110.79	103.31
novel_mir7	118	96	140	327	189	259	24.39	18.21	28.44	49.38	31.16	41.16
novel_mir8	33	58	106	92	0	115	6.82	11	21.54	13.89	0	18.28
novel_mir9	41	30	52	62	59	21	8.47	5.69	10.57	9.36	9.73	3.34
novel_mir10	1119	1069	1009	1059	946	1004	231.29	202.76	205	159.93	155.96	159.57
novel_mir11	1723	1677	1452	1299	1455	1015	356.13	318.08	295.01	196.18	239.88	161.32
novel_mir12	598	500	568	415	430	463	123.6	94.84	115.4	62.67	70.89	73.59
novel_mir13	766	1136	978	1533	1491	1657	158.32	215.47	198.71	231.51	245.81	263.36
novel_mir14	62	43	60	122	129	160	12.81	8.16	12.19	18.42	21.27	25.43
novel_mir15	3228	3466	2972	4096	3641	2696	667.19	657.4	603.84	618.58	600.27	428.5
novel_mir16	6993	5502	5007	16486	9769	14374	1445.38	1043.57	1017.3	2489.72	1610.55	2284.57
novel_mir17	265	158	198	340	271	213	54.77	29.97	40.23	51.35	44.68	33.85
novel_mir18	698	438	565	534	417	354	144.27	83.08	114.79	80.64	68.75	56.26
novel_mir19	482	532	477	403	340	328	99.62	100.91	96.91	60.86	56.05	52.13
novel_mir20	94	150	130	697	879	630	19.43	28.45	26.41	105.26	144.91	100.13
novel_mir21	108	151	163	398	237	391	22.32	28.64	33.12	60.11	39.07	62.14
novel_mir22	435	533	459	921	772	955	89.91	101.09	93.26	139.09	127.27	151.79
novel_mir23	115	113	149	54	22	33	23.77	21.43	30.27	8.16	3.63	5.24
novel_mir24	426	329	290	309	245	225	88.05	62.4	58.92	46.67	40.39	35.76
novel_mir25	1713	2358	1762	2015	1990	2313	354.06	447.24	357.99	304.31	328.08	367.62
novel_mir26	650	389	449	498	352	351	134.35	73.78	91.23	75.21	58.03	55.79
novel_mir27	1872	2247	1996	3103	3345	3462	386.92	426.19	405.54	468.62	551.47	550.24
novel_mir28	951	695	833	1328	1221	1179	196.56	131.82	169.24	200.55	201.3	187.39
novel_mir29	159	142	142	313	348	414	32.86	26.93	28.85	47.27	57.37	65.8
novel_mir30	238	483	243	401	321	277	49.19	91.61	49.37	60.56	52.92	44.03
novel_mir31	565	584	483	440	325	284	116.78	110.77	98.13	66.45	53.58	45.14
novel_mir32	958	1079	1159	758	797	826	198.01	204.66	235.48	114.47	131.4	131.28
novel_mir33	2196	2457	1755	1530	1227	1512	453.89	466.02	356.57	231.06	202.29	240.31
novel_mir34	0	0	10	39	104	57	0	0	2.03	5.89	17.15	9.06
novel_mir35	17012	12367	23058	12503	10087	10283	3516.2	2345.66	4684.81	1888.21	1662.97	1634.35
novel_mir36	663	566	630	497	301	448	137.04	107.35	128	75.06	49.62	71.2
novel_mir37	52	58	63	13	10	22	10.75	11	12.8	1.96	1.65	3.5
novel_mir38	30	111	37	130	94	75	6.2	21.05	7.52	19.63	15.5	11.92
novel_mir39	69	66	41	160	67	112	14.26	12.52	8.33	24.16	11.05	17.8
novel_mir40	417	451	420	743	401	634	86.19	85.54	85.33	112.21	66.11	100.77
novel_mir41	106	218	141	221	244	266	21.91	41.35	28.65	33.38	40.23	42.28
novel_mir42	209	228	257	94	88	93	43.2	43.25	52.22	14.2	14.51	14.78
novel_mir43	19136	14070	21768	13159	8082	11800	3955.21	2668.67	4422.71	1987.27	1332.42	1875.46
novel_mir44	1142	1258	981	1191	1056	1052	236.04	238.61	199.31	179.87	174.1	167.2
novel_mir45	538	357	583	335	309	449	111.2	67.71	118.45	50.59	50.94	71.36
novel_mir46	363	551	354	323	278	325	75.03	104.51	71.92	48.78	45.83	51.65
novel_mir47	40	24	26	10	0	0	8.27	4.55	5.28	1.51	0	0
novel_mir48	426	211	470	281	198	211	88.05	40.02	95.49	42.44	32.64	33.54
novel_mir49	211	212	253	116	46	103	43.61	40.21	51.4	17.52	7.58	16.37
novel_mir50	835	1156	786	794	770	717	172.59	219.26	159.7	119.91	126.94	113.96
