# Supplementary material for: Integrated mRNA and miRNA transcriptome analysis reveals a regulatory network for tuber expansion in Chinese yam (Dioscorea opposita)
Source: BMC Genomics. 2020 Feb 3;21:117. doi: 10.1186/s12864-020-6492-5 (PMC6998100; doi:10.1186/s12864-020-6492-5)
Supplement: Supplementary file 6 — Additional file 6: Table S5. Identification of miRNAs target genes in expansion stage. [file 12864_2020_6492_MOESM6_ESM.xlsx]

## Sheet: TableS5
Table S5. Identification of miRNAs target genes in expansion stage
miRNA ID	log2(GH16_E/GH16_I)	Target Gene ID	log2(GH16_E/GH16_I)	Nr	Gene name
miR160	-2.27267	CL2135.Contig1_Total_1	2.89215	auxin response factor 18	ARF18
miR160	-2.27267	CL2490.Contig1_Total_1	2.14636	autophagy-related protein 13b-like	ATG13
miR160	-2.27267	CL2490.Contig2_Total_1	2.26642	autophagy-related protein 13b	ATG13
miR160	-2.27267	CL2490.Contig3_Total_1	2.3185	autophagy-related protein 13b-like isoform X2	ATG13
miR160	-2.27267	Unigene5660_Total_1	2.14927	auxin response factor 17-like	ARF17
miR396a-5p	-1.98353	CL201.Contig1_Total_1	2.56922	receptor expression-enhancing protein1	REEP1
miR396a-5p	-1.98353	Unigene1987_Total_1	-5.0167	IST1-like protein	IST1
miR396a-5p	-1.98353	Unigene8008_Total_1	-1.09232	photosystem II oxygen-evolving enhancer protein 2	psbP
miR396b	3.0855	CL201.Contig1_Total_1	2.56922	receptor expression-enhancing protein 1	REEP1
miR396b	3.0855	CL86.Contig1_Total_1	-3.49408	growth-regulating factor 4 isoform X1	GRF4
miR396b	3.0855	CL86.Contig3_Total_1	-2.22046	growth-regulating factor 4 isoform X2	GRF4
miR396b	3.0855	CL86.Contig4_Total_1	-2.92045	growth-regulating factor 4 isoform X2	GRF4
miR396b	3.0855	Unigene12867_Total_1	-3.1046	peroxidase 51-like	peroxidase 51
miR396b	3.0855	Unigene1987_Total_1	-5.0167	IST1-like protein	IST1
miR396b	3.0855	Unigene8008_Total_1	-1.09232	photosystem II oxygen-evolving enhancer protein 2	psbP
miR396b	3.0855	Unigene8955_Total_1	-1.4307	acetyl-CoA carboxylase biotin carboxyl carrier protein	accB
miR396b	3.0855	Unigene9099_Total_1	-1.17236	B3 domain-containing protein Os11g0197600-like isoform X2	ABI3VP1
miR535a_1	-1.22082	CL1669.Contig2_Total_1	-1.10614	squamosa promoter-binding-like protein 3	SBP3
novel_mir1	-2.30331	CL213.Contig3_Total_1	-1.09945	probable disease resistance RPP8-like protein 2
novel_mir1	-2.30331	CL3438.Contig1_Total_1	-1.68091	histone deacetylase complex subunit SAP30
novel_mir1	-2.30331	Unigene3633_Total_1	-2.4939	katanin p60 ATPase-containing subunit A-like 2 isoform X3
novel_mir1	-2.30331	Unigene562_Total_1	-1.08567	disease resistance RPP8-like protein 2
novel_mir12	-1.58381	Unigene20895_Total_1	-2.34072	nodal modulator 1
novel_mir18	-1.61712	CL1251.Contig2_Total_1	1.30955	F-box protein At1g67340-like
novel_mir18	-1.61712	CL1447.Contig1_Total_1	-1.06486	protein SHORT-ROOT 1-like	GRAS
novel_mir18	-1.61712	CL3047.Contig1_Total_1	-3.90053	AT-hook motif nuclear-localized protein 1-like
novel_mir18	-1.61712	CL3047.Contig2_Total_1	-3.61624	AT-hook motif nuclear-localized protein 1-like
novel_mir18	-1.61712	Unigene10940_Total_1	-1.10348	patched family-domain-containing protein
novel_mir18	-1.61712	Unigene11496_Total_1	-1.34516	chloroplastic group IIB intron splicing facilitator CRS2
novel_mir18	-1.61712	Unigene18505_Total_1	-1.49805	E3 ubiquitin-protein ligase ATL6-like
novel_mir18	-1.61712	Unigene3519_Total_1	1.37662	tRNA-specific adenosine deaminase 1 isoform X1
novel_mir18	-1.61712	Unigene894_Total_1	-1.57593	pentatricopeptide repeat-containing protein At5g52630
novel_mir24	-1.65859	Unigene11453_Total_1	1.04335	auxin transport protein BIG
novel_mir37	-3.17756	Unigene4361_Total_1	-4.54556	acyl-lipid (7-3)-desaturase (Delta-4 desaturase)	C2C2-Dof
novel_mir48	-1.91677	Unigene12121_Total_1	1.79805	phosphoglycolate phosphatase 2 isoform X1
novel_mir48	-1.91677	Unigene12137_Total_1	1.4608	ankyrin repeat-containing protein
novel_mir8	-1.16335	Unigene20376_Total_1	1.55247	retrotransposon protein, putative
novel_mir48	-1.91677	Unigene12137_Total_1	1.4608	ankyrin repeat-containing protein At2g01680
novel_mir8	-1.16335	Unigene20376_Total_1	1.55247	retrotransposon protein, putative, unclassified, expressed
