# Supplementary material for: Integrated mRNA and miRNA transcriptome analysis reveals a regulatory network for tuber expansion in Chinese yam (Dioscorea opposita)
Source: BMC Genomics. 2020 Feb 3;21:117. doi: 10.1186/s12864-020-6492-5 (PMC6998100; doi:10.1186/s12864-020-6492-5)
Supplement: Supplementary file 7 — Additional file 7: Table S6. The primers of 15 DEGs validated by RT-qPCR analysis. [file 12864_2020_6492_MOESM7_ESM.xlsx]

## Sheet: Table S6
Table S6. The primers of 15 DEGs validated by RT-qPCR analysis
Transcript ID	Sequence length (bp)	Primer sequence		Amplicon length (bp)	log2Ratio(GH16_E/GH16_I)	Up-Down-Regulation(GH16_E/GH16_I)	Gene name
		Forward sequence (5’-3’)	Reverse sequence (5’-3’)
Unigene6612_Total_1	1021	GGGACGGTGAGATGACGAAG	GAACGTTCTTCTGGCTCGGA	144	-4.12046	Down	AUX/IAA
Unigene9710_Total_1	2291	AAAGGAGCGTAGATGCCGAG	CTCGAAGAAGCCAACCGTCT	143	-3.89113	Down	DELLA
Unigene5946_Total_1	1398	AACCCTGCAGCAAGGGATAG	CTTGCAGATGGGTTGGGGAT	118	-3.21586	Down	GA2ox
CL1275.Contig3_Total_1	1847	CACCCCTCGATTCGATCCTT	GAATGGGTTACTGGCGGTCA	130	-1.36493	Down	GA3ox
CL3171.Contig2_Total_1	1890	GGCACCTGTCTATCTCGTCG	ACGCTCTCTCGCTTCACAAA	105	3.32799	Up	PP2C
Unigene1372_Total_1	1307	CGGCTCCTGATTCCACAACT	GCTGGAGGAGTTTATGCCGT	133	1.81159	Up	B-ARR
Unigene20762_Total_1	2271	ACCCACGTTTGGTTCACTCA	CCCCTTACATGCAGGTTGGT	131	-2.10919	Down	CRE1
Unigene13249_Total_1	1839	GCACGCTTTTGCTCGATCTT	GTTCGAGAAATGCCCCTCCA	122	-3.26098	Down	BSK
Unigene889_Total_1	2677	GATCGCCGACGAGGTTATGT	TCACCGCCACCACATTGTTA	103	4.05463	Up	BKI1
Unigene12553_Total_1	1544	TTCCTCCACCCTTTGACGTG	CTGAGATACCGCGTTGTTGC	138	-2.19679	Down	CTR1
Unigene3021_Total_1	1262	ACCATCATTGACGACGCTGT	GGCTTGCTTGGATTGCTTCC	139	-2.81372	Down	MYC
Unigene749_Total_1	1712	AAGCAGCAAGCTTTTGTCGG	CACATTCACTGCCCCTCCAT	147	-1.58656	Down	JAZ
CL2219.Contig1_Total_1	1995	CACGAGCAGCTTGACGAGTA	AGATGGCAATGGCAATGGGA	123	3.13185	Up	TGA
CL1157.Contig2_Total_1	1708	CGAAAGGAGCTCAACCGTCT	TCCTTTTTCGGTCACCCTCG	107	1.65585	Up	NPR1
Unigene4209_Total_1	1371	ACGTTCGAGATCAGCACCAG	TCAAGATCGCCGAGTATCGC	130	-2.16862	Down	Expansion
