# Supplementary material for: Integrated mRNA and miRNA transcriptome analysis reveals a regulatory network for tuber expansion in Chinese yam (Dioscorea opposita)
Source: BMC Genomics. 2020 Feb 3;21:117. doi: 10.1186/s12864-020-6492-5 (PMC6998100; doi:10.1186/s12864-020-6492-5)
Supplement: Supplementary file 8 — Additional file 8: Table S7. The primers of 7 DEMs validated by RT-qPCR analysis. [file 12864_2020_6492_MOESM8_ESM.xlsx]

## Sheet: Table S7
Table S7. The primers of 7 DEMs validated by RT-qPCR analysis
Gene name	Primer sequence	log2Ratio(GH16_E/GH16_I)	Up-Down-Regulation(GH16_E/GH16_I)
miR160	TGGCATACAGGGAGCCAGGCA	-2.27267	Down
miR160a-5p	TGCCTGGCTCCCTGTATGCCA	-8.45419	Down
miR160h-1	TGCCTGGCTCCCTGCATGCCA	-5.04214	Down
miR396a-5p	TTCCACAGCTTTCTTGAACTG	-1.98353	Down
miR396b	TTCCACAGCTTTCTTGAACT	3.0855	Up
miR168	TCGCTTGGTGCAGGTCGGGA	1.16812	Up
miR168_1	ATTCAGTTGATGCAAGGCGGGATC	-3.81975	Down
