# Supplementary material for: Integrated mRNA and miRNA transcriptome analysis reveals a regulatory network for tuber expansion in Chinese yam (Dioscorea opposita)
Source: BMC Genomics. 2020 Feb 3;21:117. doi: 10.1186/s12864-020-6492-5 (PMC6998100; doi:10.1186/s12864-020-6492-5)
Supplement: Supplementary file 9 — Additional file 9: Table S8. Summary of alignment statistics of RNA-Seq libraries mapped to reference genome. [file 12864_2020_6492_MOESM9_ESM.xlsx]

## Sheet: Table S8
Table S8. Summary of alignment statistics of RNA-Seq libraries mapped to reference genome
Sample	Total Clean Reads	D. rotundata genome			D. alata genome
		Total Mapping Ratio	Uniquely Mapping Ratio		Total Mapping Ratio	Uniquely Mapping Ratio
Total_1	66744828	0.4091	0.2167		0.5758	0.3028
GH16_I_r1	65704552	0.433	0.2409		0.5921	0.3314
GH16_I_r2	65700888	0.4317	0.2401		0.5911	0.3307
GH16_I_r3	65829992	0.4341	0.2416		0.5937	0.3332
GH16_E_r1	65564904	0.4304	0.2396		0.6116	0.3388
GH16_E_r2	65680680	0.4289	0.2383		0.6089	0.3381
GH16_E_r3	65612674	0.4251	0.2347		0.6084	0.3383
